# Supplementary material for: Whole Genome Variant Dataset for Enriching Studies across 18 Different Cancers
Source: Onco (Basel). Author manuscript; Available in PMC 2023 Oct 13. (PMC10571071; doi:10.3390/onco2020009)
Supplement: Supplementary [file NIHMS1921915-supplement-Supplementary.zip]

Archive with 4 entries (4 files):
- Supplementary Table Legends.pdf
- Supplementary Table S2.xlsx
- Supplementary Table S3.xlsx
- Supplementary_Table S1.xlsx
