# Supplementary material for: Whole Genome Variant Dataset for Enriching Studies across 18 Different Cancers
Source: Onco (Basel). Author manuscript; Available in PMC 2023 Oct 13. (PMC10571071; doi:10.3390/onco2020009)
Supplement: Supplementary [file NIHMS1921915-supplement-Supplementary.zip › Supplementary Table S2.xlsx]

## Sheet: TCGA IDs & Somatic SNV Counts
TCGA_ID	SOMATIC_SNV_COUNT
TCGA-05-4249	32901		Total SNVs	157313519
TCGA-05-4250	124436		Minimum SNVs	1111
TCGA-05-4382	4705		Maximum SNVs	775470
TCGA-05-4384	100625		Standard Deviation	163273
TCGA-05-4389	59575		Average SNVs	117223
TCGA-05-4390	83668
TCGA-05-4395	2087
TCGA-05-4396	3831
TCGA-05-4397	42212
TCGA-05-4398	45661
TCGA-05-4402	10579
TCGA-05-4403	11626
TCGA-05-4405	62247
TCGA-05-4410	89599
TCGA-05-4415	96860
TCGA-05-4417	87033
TCGA-05-4420	40550
TCGA-05-4422	51117
TCGA-05-4424	33519
TCGA-05-4425	119318
TCGA-05-4426	13942
TCGA-05-4427	147413
TCGA-05-4430	19563
TCGA-05-4432	16939
TCGA-05-4433	33166
TCGA-05-4434	3105
TCGA-05-5429	29967
TCGA-05-5715	104891
TCGA-35-4123	8141
TCGA-38-4629	34883
TCGA-38-4631	126617
TCGA-38-4632	205655
TCGA-38-6178	91372
TCGA-44-2656	387276
TCGA-44-2661	6380
TCGA-44-3396	32115
TCGA-44-3918	8203
TCGA-44-3919	52872
TCGA-44-4112	44148
TCGA-44-6144	57912
TCGA-44-6146	39209
TCGA-44-6147	49049
TCGA-44-6148	52400
TCGA-44-6777	98637
TCGA-49-4486	386550
TCGA-49-4488	94101
TCGA-49-4494	12333
TCGA-49-4501	12713
TCGA-49-4505	13250
TCGA-49-4506	26942
TCGA-49-4507	33487
TCGA-49-4510	549486
TCGA-49-4512	90574
TCGA-49-6742	94990
TCGA-49-6743	65977
TCGA-49-6744	34038
TCGA-49-6745	47142
TCGA-49-6767	16544
TCGA-50-5045	16835
TCGA-50-5049	86781
TCGA-50-5051	30240
TCGA-50-5055	51995
TCGA-50-5930	68878
TCGA-50-5931	91560
TCGA-50-5932	54775
TCGA-50-5933	53300
TCGA-50-5935	44777
TCGA-50-5939	134246
TCGA-50-5941	73337
TCGA-50-5944	14885
TCGA-50-5946	23537
TCGA-50-6591	343467
TCGA-50-6592	29259
TCGA-50-6593	23903
TCGA-50-6594	47256
TCGA-50-6597	74736
TCGA-55-6543	58700
TCGA-55-6642	87102
TCGA-55-6712	70317
TCGA-64-5774	94783
TCGA-64-5775	18949
TCGA-64-5778	15999
TCGA-64-5779	10889
TCGA-64-5781	22814
TCGA-64-5815	109325
TCGA-67-3771	520864
TCGA-67-6215	38473
TCGA-67-6216	31589
TCGA-67-6217	130559
TCGA-71-6725	121536
TCGA-73-4658	133788
TCGA-73-4659	384586
TCGA-73-4662	26206
TCGA-73-4666	389318
TCGA-73-4668	7491
TCGA-73-4670	19041
TCGA-73-4675	19047
TCGA-73-4676	42007
TCGA-73-4677	17212
TCGA-75-5122	60385
TCGA-75-5125	58314
TCGA-75-5126	57795
TCGA-75-5146	7010
TCGA-75-5147	8193
TCGA-75-6205	43017
TCGA-75-6206	45722
TCGA-86-6562	93117
TCGA-91-6828	87972
TCGA-91-6829	154319
TCGA-91-6831	164235
TCGA-91-6835	97546
TCGA-91-6836	104338
TCGA-A1-A0SM	460221
TCGA-A2-A04Q	475242
TCGA-A2-A04T	592073
TCGA-A2-A04X	497307
TCGA-A2-A0D0	714962
TCGA-A2-A0D1	541753
TCGA-A2-A0D2	522477
TCGA-A2-A0D4	628580
TCGA-A2-A0EU	66928
TCGA-A2-A0EY	506734
TCGA-A2-A0YG	437139
TCGA-A2-A259	589067
TCGA-A2-A3XX	649508
TCGA-A4-A57E	389581
TCGA-A5-A0G2	71604
TCGA-A5-A0G5	120141
TCGA-A5-A0G9	461443
TCGA-A5-A0GA	487124
TCGA-A5-A0GB	54648
TCGA-A5-A0GD	9840
TCGA-A5-A0GE	54413
TCGA-A5-A0GG	575063
TCGA-A5-A0GJ	62499
TCGA-A5-A0GN	75769
TCGA-A5-A0GU	12117
TCGA-A5-A0GV	63252
TCGA-A5-A0GW	92510
TCGA-A5-A0GX	99739
TCGA-A5-A0R8	38607
TCGA-A5-A0R9	57225
TCGA-A5-A0RA	32543
TCGA-A5-A0VP	29298
TCGA-A5-A0VQ	49687
TCGA-A6-2674	13983
TCGA-A6-2676	33768
TCGA-A6-2678	35756
TCGA-A6-2680	556066
TCGA-A6-2681	451151
TCGA-A6-2682	68787
TCGA-A6-2683	411584
TCGA-A6-2684	13939
TCGA-A6-3807	408701
TCGA-A6-3808	50677
TCGA-A6-3810	6043
TCGA-A6-6141	535625
TCGA-A6-A565	438452
TCGA-A6-A566	469697
TCGA-A6-A567	549767
TCGA-A6-A56B	491323
TCGA-A7-A0D9	52010
TCGA-A8-A08L	546602
TCGA-A8-A09I	506890
TCGA-A8-A09X	457191
TCGA-AA-3494	37615
TCGA-AA-3495	4985
TCGA-AA-3502	37417
TCGA-AA-3509	3085
TCGA-AA-3510	10542
TCGA-AA-3514	10241
TCGA-AA-3516	5652
TCGA-AA-3529	8370
TCGA-AA-3548	8057
TCGA-AA-3549	10645
TCGA-AA-3553	12973
TCGA-AA-3555	9025
TCGA-AA-3558	7622
TCGA-AA-3664	7802
TCGA-AA-3666	4716
TCGA-AA-3672	6153
TCGA-AA-3675	19536
TCGA-AA-3681	8291
TCGA-AA-3685	12647
TCGA-AA-3688	17420
TCGA-AA-3692	6928
TCGA-AA-3693	4029
TCGA-AA-3715	5203
TCGA-AA-3812	10014
TCGA-AA-3861	9656
TCGA-AA-3947	18126
TCGA-AA-3956	7815
TCGA-AA-3966	4776
TCGA-AA-3968	9392
TCGA-AA-3970	3604
TCGA-AA-3994	4785
TCGA-AA-A00U	6126
TCGA-AA-A00Z	7257
TCGA-AA-A01C	7312
TCGA-AA-A01D	8069
TCGA-AA-A01G	25273
TCGA-AA-A01I	12050
TCGA-AA-A01K	3552
TCGA-AA-A01Q	161603
TCGA-AA-A01S	69186
TCGA-AA-A01X	17097
TCGA-AA-A02K	9144
TCGA-AA-A02O	8483
TCGA-AA-A02R	8466
TCGA-AA-A02W	7051
TCGA-AA-A02Y	4205
TCGA-AB-2963	438960
TCGA-AB-2976	445140
TCGA-AB-2979	457551
TCGA-AB-2980	467762
TCGA-AB-2984	396094
TCGA-AB-2990	464752
TCGA-AB-2991	456617
TCGA-AB-2994	422826
TCGA-AB-2997	493209
TCGA-AB-3001	519750
TCGA-AB-3007	447325
TCGA-AB-3012	473998
TCGA-AD-A5EJ	463240
TCGA-AD-A5EK	427710
TCGA-AF-2689	23856
TCGA-AF-2691	10540
TCGA-AF-2692	8743
TCGA-AF-3913	2773
TCGA-AG-3574	6897
TCGA-AG-3582	3351
TCGA-AG-3727	5264
TCGA-AG-3728	13030
TCGA-AG-3878	5417
TCGA-AG-3881	5459
TCGA-AG-3882	3902
TCGA-AG-3885	7203
TCGA-AG-3887	16996
TCGA-AG-3890	3161
TCGA-AG-3892	13466
TCGA-AG-3894	24022
TCGA-AG-3898	2536
TCGA-AG-3901	37199
TCGA-AG-3902	17295
TCGA-AG-3909	16650
TCGA-AG-3999	52596
TCGA-AG-4001	14224
TCGA-AG-4005	14053
TCGA-AG-4007	31633
TCGA-AG-4008	41304
TCGA-AG-4015	13688
TCGA-AG-A002	11771
TCGA-AG-A008	6532
TCGA-AG-A00C	6406
TCGA-AG-A00H	6920
TCGA-AG-A011	14747
TCGA-AG-A014	19816
TCGA-AG-A015	7825
TCGA-AG-A01L	9773
TCGA-AG-A01N	4652
TCGA-AG-A01W	5489
TCGA-AG-A01Y	3818
TCGA-AG-A020	9765
TCGA-AG-A032	5190
TCGA-AJ-A23M	523954
TCGA-AL-3467	419623
TCGA-AL-3472	506846
TCGA-AL-A5DJ	367594
TCGA-AN-A04D	508864
TCGA-AN-A0AT	545153
TCGA-AN-A0G0	526862
TCGA-AN-A0XR	489532
TCGA-AO-A03N	488998
TCGA-AO-A0J6	540416
TCGA-AO-A0JF	17815
TCGA-AO-A0JJ	54914
TCGA-AO-A0JL	54617
TCGA-AO-A124	554151
TCGA-AO-A12H	552395
TCGA-AP-A052	612964
TCGA-AP-A054	495853
TCGA-AP-A05D	487103
TCGA-AP-A05P	56762
TCGA-AP-A0L8	581816
TCGA-AP-A0L9	13857
TCGA-AP-A0LD	28799
TCGA-AP-A0LF	512282
TCGA-AP-A0LH	86626
TCGA-AP-A0LI	574624
TCGA-AP-A0LJ	123231
TCGA-AP-A0LL	63384
TCGA-AP-A0LO	110903
TCGA-AP-A0LP	42920
TCGA-AP-A0LQ	23119
TCGA-AP-A0LT	36950
TCGA-AQ-A04J	499475
TCGA-AR-A0TU	3963
TCGA-AR-A1AY	582904
TCGA-AR-A24Z	471015
TCGA-AR-A256	560583
TCGA-AR-A2LK	531296
TCGA-AX-A0IU	20490
TCGA-AX-A0IW	48778
TCGA-AX-A0J1	40987
TCGA-AX-A1C8	497149
TCGA-AX-A1CJ	102873
TCGA-AX-A2HD	122365
TCGA-AY-4070	2743
TCGA-AY-4071	3366
TCGA-AY-A54L	478823
TCGA-AZ-4313	4610
TCGA-AZ-4315	567911
TCGA-AZ-4614	1111
TCGA-AZ-4615	5478
TCGA-AZ-4681	92863
TCGA-AZ-4682	67074
TCGA-B1-A47N	411582
TCGA-B1-A47O	398528
TCGA-B3-3925	392044
TCGA-B3-3926	436905
TCGA-B3-4103	383663
TCGA-B5-A0JN	644857
TCGA-B5-A0JR	68848
TCGA-B5-A0JS	23742
TCGA-B5-A0JV	26614
TCGA-B5-A0JY	16865
TCGA-B5-A0K0	165754
TCGA-B5-A0K1	98198
TCGA-B5-A0K3	635411
TCGA-B5-A0K4	134833
TCGA-B5-A0K6	48467
TCGA-B5-A0K7	18277
TCGA-B5-A0K8	518286
TCGA-B5-A0K9	45159
TCGA-B5-A11G	588160
TCGA-B5-A11H	466236
TCGA-B6-A0I2	511033
TCGA-B6-A0I6	775470
TCGA-B6-A0IJ	653498
TCGA-B6-A0IQ	514426
TCGA-B6-A0RE	663236
TCGA-B6-A0RG	57204
TCGA-B6-A0RI	45973
TCGA-B6-A0RT	519242
TCGA-B6-A0RU	468186
TCGA-B6-A0X4	14679
TCGA-B6-A0X5	577998
TCGA-B7-5816	11737
TCGA-B9-4113	484758
TCGA-B9-4114	530673
TCGA-B9-4115	480194
TCGA-B9-4116	190654
TCGA-B9-4117	476680
TCGA-B9-4617	451077
TCGA-B9-A44B	510772
TCGA-BA-4074	59772
TCGA-BA-4075	3024
TCGA-BA-4076	52000
TCGA-BA-4077	62977
TCGA-BA-4078	6345
TCGA-BA-5149	81013
TCGA-BA-5151	4087
TCGA-BA-5153	5733
TCGA-BA-5555	89009
TCGA-BA-5557	84275
TCGA-BA-5558	86895
TCGA-BA-5559	121735
TCGA-BB-4223	66485
TCGA-BB-4224	46805
TCGA-BB-4225	47180
TCGA-BF-A1PU	35090
TCGA-BF-A1PV	3688
TCGA-BF-A1PX	59046
TCGA-BF-A1PZ	49993
TCGA-BF-A1Q0	48146
TCGA-BG-A0LW	86902
TCGA-BG-A0M0	32945
TCGA-BG-A0M2	36128
TCGA-BG-A0M3	18635
TCGA-BG-A0M4	24388
TCGA-BG-A0M6	56476
TCGA-BG-A0M8	22672
TCGA-BG-A0M9	123199
TCGA-BG-A0MC	108270
TCGA-BG-A0MG	32214
TCGA-BG-A0MO	26175
TCGA-BG-A0MQ	55491
TCGA-BG-A0MS	70868
TCGA-BG-A0MT	27935
TCGA-BG-A0MU	49296
TCGA-BG-A0RY	57071
TCGA-BG-A186	17570
TCGA-BG-A18A	72374
TCGA-BH-A0AV	612680
TCGA-BH-A0B9	539571
TCGA-BH-A0BM	44476
TCGA-BH-A0DK	30504
TCGA-BH-A0E0	537433
TCGA-BH-A0EA	470628
TCGA-BH-A0GY	49707
TCGA-BH-A0H0	532686
TCGA-BH-A0H6	502871
TCGA-BH-A0H7	36068
TCGA-BH-A0HB	51788
TCGA-BH-A0HK	37669
TCGA-BH-A0HX	23867
TCGA-BH-A0W5	17743
TCGA-BH-A0WA	531900
TCGA-BH-A18R	477961
TCGA-BH-A18U	503552
TCGA-BH-A1FC	570326
TCGA-BJ-A0Z2	79274
TCGA-BJ-A0Z3	59899
TCGA-BJ-A0Z5	3569
TCGA-BJ-A0Z9	10212
TCGA-BJ-A0ZA	41042
TCGA-BJ-A0ZB	46809
TCGA-BJ-A0ZC	97724
TCGA-BJ-A0ZE	5433
TCGA-BJ-A0ZF	136880
TCGA-BJ-A0ZG	121789
TCGA-BJ-A0ZH	120012
TCGA-BJ-A0ZJ	16538
TCGA-BJ-A18Y	51004
TCGA-BJ-A18Z	24166
TCGA-BJ-A190	96809
TCGA-BJ-A191	38851
TCGA-BJ-A192	44606
TCGA-BJ-A28R	78341
TCGA-BJ-A28W	123936
TCGA-BJ-A28Z	57869
TCGA-BJ-A291	45158
TCGA-BJ-A3PT	68641
TCGA-BK-A0CC	655530
TCGA-BK-A139	510988
TCGA-BL-A0C8	56705
TCGA-BL-A13I	91110
TCGA-BL-A13J	450087
TCGA-BL-A3JM	32134
TCGA-BR-4183	38304
TCGA-BR-4184	6905
TCGA-BR-4187	58886
TCGA-BR-4188	5528
TCGA-BR-4191	7085
TCGA-BR-4201	51288
TCGA-BR-4253	126051
TCGA-BR-4255	33140
TCGA-BR-4256	2078
TCGA-BR-4257	16347
TCGA-BR-4267	152222
TCGA-BR-4279	44993
TCGA-BR-4280	43835
TCGA-BR-4292	69238
TCGA-BR-4294	76513
TCGA-BR-4357	95786
TCGA-BR-4363	3571
TCGA-BR-4366	17890
TCGA-BR-4367	20999
TCGA-BR-4368	23856
TCGA-BR-4369	17119
TCGA-BR-4370	23274
TCGA-BR-6452	16645
TCGA-BR-6453	20843
TCGA-BR-6454	13515
TCGA-BR-6455	26988
TCGA-BR-6456	5698
TCGA-BR-6457	33119
TCGA-BR-6458	34345
TCGA-BR-6564	109284
TCGA-BR-6565	37026
TCGA-BR-6566	39609
TCGA-BR-6705	105397
TCGA-BR-6706	92333
TCGA-BR-6707	118402
TCGA-BR-6710	92228
TCGA-BR-6801	101269
TCGA-BR-6802	121022
TCGA-BR-6803	92541
TCGA-BR-6852	63528
TCGA-BS-A0T9	96355
TCGA-BS-A0TA	38655
TCGA-BS-A0TC	29521
TCGA-BS-A0TD	34569
TCGA-BS-A0TE	27661
TCGA-BS-A0TG	22754
TCGA-BS-A0TI	36144
TCGA-BS-A0TJ	31069
TCGA-BS-A0U7	29167
TCGA-BS-A0U8	38223
TCGA-BS-A0UF	103630
TCGA-BS-A0UJ	99348
TCGA-BS-A0UM	52553
TCGA-BS-A0UT	39582
TCGA-BS-A0UV	50418
TCGA-BS-A0V8	432924
TCGA-BT-A0S7	185453
TCGA-BT-A0YX	112845
TCGA-BT-A20N	124437
TCGA-BT-A20O	138032
TCGA-BT-A20P	97118
TCGA-BT-A20Q	94437
TCGA-BT-A20R	76264
TCGA-BT-A20T	136262
TCGA-BT-A20U	87597
TCGA-BT-A20W	112358
TCGA-BT-A20X	108109
TCGA-BT-A2LA	3987
TCGA-BT-A2LD	3196
TCGA-BT-A3PH	97498
TCGA-BT-A3PJ	61156
TCGA-BT-A3PK	66388
TCGA-C4-A0F0	66396
TCGA-C4-A0F6	169647
TCGA-C5-A1BJ	472397
TCGA-C5-A1BN	548081
TCGA-C5-A1BQ	36574
TCGA-C5-A1M8	494112
TCGA-C5-A1M9	488592
TCGA-C5-A1MI	501480
TCGA-C5-A1MQ	442623
TCGA-C5-A2LS	103340
TCGA-C5-A2LT	502885
TCGA-C5-A2LX	77394
TCGA-C5-A2LZ	5670
TCGA-C5-A2M1	83967
TCGA-C5-A3HD	51432
TCGA-C5-A3HE	94181
TCGA-C5-A3HF	29692
TCGA-C5-A3HL	33584
TCGA-C8-A130	469357
TCGA-CA-5256	7407
TCGA-CD-5798	31778
TCGA-CD-5799	32238
TCGA-CD-5800	34198
TCGA-CD-5801	40236
TCGA-CD-5802	26804
TCGA-CD-5803	32302
TCGA-CD-5813	109830
TCGA-CE-A13K	6076
TCGA-CE-A27D	95582
TCGA-CF-A1HR	34712
TCGA-CF-A1HS	38314
TCGA-CF-A27C	87614
TCGA-CF-A3MF	17233
TCGA-CF-A3MG	3639
TCGA-CF-A3MH	48576
TCGA-CF-A3MI	87885
TCGA-CG-4300	41287
TCGA-CG-4304	28012
TCGA-CG-4305	63050
TCGA-CG-4306	53115
TCGA-CG-4436	43900
TCGA-CG-4437	24840
TCGA-CG-4440	14211
TCGA-CG-4441	138485
TCGA-CG-4442	62675
TCGA-CG-4443	46915
TCGA-CG-4444	18726
TCGA-CG-4449	14310
TCGA-CG-4455	15819
TCGA-CG-4460	4279
TCGA-CG-4462	18895
TCGA-CG-4476	78975
TCGA-CG-5717	41281
TCGA-CG-5718	40545
TCGA-CG-5719	43132
TCGA-CG-5720	48568
TCGA-CG-5721	57452
TCGA-CG-5722	62355
TCGA-CG-5723	84539
TCGA-CG-5724	65159
TCGA-CG-5725	71923
TCGA-CG-5726	69557
TCGA-CG-5727	60117
TCGA-CG-5728	62052
TCGA-CG-5730	38373
TCGA-CG-5732	43550
TCGA-CG-5733	65236
TCGA-CG-5734	57752
TCGA-CH-5741	52118
TCGA-CH-5743	54425
TCGA-CH-5744	48923
TCGA-CH-5745	60223
TCGA-CH-5746	102114
TCGA-CH-5748	93985
TCGA-CH-5750	91408
TCGA-CH-5751	89285
TCGA-CH-5752	136025
TCGA-CH-5753	105672
TCGA-CH-5754	129356
TCGA-CH-5761	132752
TCGA-CH-5762	115103
TCGA-CH-5763	110462
TCGA-CH-5764	112547
TCGA-CH-5765	121987
TCGA-CH-5766	107118
TCGA-CH-5767	37144
TCGA-CH-5768	96738
TCGA-CH-5769	114711
TCGA-CH-5771	106162
TCGA-CH-5772	104446
TCGA-CH-5788	62559
TCGA-CH-5789	79429
TCGA-CH-5790	91079
TCGA-CH-5791	50270
TCGA-CH-5792	67216
TCGA-CH-5794	64442
TCGA-CM-4744	32232
TCGA-CM-4748	65543
TCGA-CM-4752	86739
TCGA-CN-4725	43151
TCGA-CN-4727	52420
TCGA-CN-4729	48756
TCGA-CN-4730	11780
TCGA-CN-4731	71997
TCGA-CN-4733	106395
TCGA-CN-4734	58643
TCGA-CN-4735	20135
TCGA-CN-4736	48648
TCGA-CN-4737	44419
TCGA-CN-4738	76016
TCGA-CN-4739	95643
TCGA-CN-4740	58415
TCGA-CN-4741	56286
TCGA-CN-4742	84046
TCGA-CN-5355	66039
TCGA-CN-5356	70261
TCGA-CN-5360	131236
TCGA-CN-5361	81914
TCGA-CN-5363	114788
TCGA-CN-5364	100100
TCGA-CN-5366	76133
TCGA-CN-5367	58567
TCGA-CN-5369	57464
TCGA-CN-5373	69036
TCGA-CN-6013	45876
TCGA-CN-6017	46323
TCGA-CN-6018	55709
TCGA-CN-6019	57748
TCGA-CN-6996	130454
TCGA-CN-6998	145464
TCGA-CQ-5325	40720
TCGA-CQ-5327	5035
TCGA-CQ-5329	36070
TCGA-CQ-5330	7114
TCGA-CQ-6219	118321
TCGA-CQ-6220	19551
TCGA-CQ-6221	117450
TCGA-CQ-6223	169784
TCGA-CQ-6224	180271
TCGA-CQ-6225	153288
TCGA-CQ-6229	121326
TCGA-CQ-7065	71777
TCGA-CQ-7068	44610
TCGA-CS-4938	2881
TCGA-CS-4941	90124
TCGA-CS-4944	84311
TCGA-CS-5396	46889
TCGA-CS-6186	6427
TCGA-CS-6290	94906
TCGA-CU-A0YN	52260
TCGA-CU-A0YO	57719
TCGA-CU-A3KJ	32293
TCGA-CU-A3QU	47381
TCGA-CU-A3YL	36601
TCGA-CV-5431	148651
TCGA-CV-5439	86759
TCGA-CV-5971	139570
TCGA-CV-5973	92388
TCGA-CV-5976	92305
TCGA-CV-5977	154302
TCGA-CV-6003	127553
TCGA-CV-6945	88869
TCGA-CV-6948	153487
TCGA-CV-6960	101031
TCGA-CV-7091	186955
TCGA-CV-7095	74272
TCGA-CV-7178	121909
TCGA-CV-7183	1987
TCGA-CV-7238	86194
TCGA-CV-7247	41083
TCGA-CV-7263	143812
TCGA-CV-7407	48413
TCGA-CV-7411	47371
TCGA-CV-7414	48094
TCGA-CV-7428	135659
TCGA-CV-7429	82739
TCGA-CV-7432	51093
TCGA-CV-7434	36904
TCGA-CX-7085	19158
TCGA-D1-A168	46372
TCGA-D1-A169	74356
TCGA-D1-A16B	64987
TCGA-D1-A16D	28169
TCGA-D1-A16E	145731
TCGA-D1-A16G	460647
TCGA-D1-A16N	70017
TCGA-D1-A16Q	25390
TCGA-D1-A16R	84276
TCGA-D1-A16X	23329
TCGA-D1-A174	64562
TCGA-D1-A177	106117
TCGA-D1-A17B	43575
TCGA-D1-A17C	76668
TCGA-D1-A17D	58942
TCGA-D1-A17K	65366
TCGA-D1-A17N	3845
TCGA-D1-A17Q	67256
TCGA-D1-A17R	110511
TCGA-D1-A17U	102642
TCGA-D1-A1NU	554360
TCGA-D1-A1O0	200244
TCGA-D1-A2G0	51167
TCGA-D1-A2G6	5076
TCGA-D3-A1Q7	72489
TCGA-D3-A1Q8	37976
TCGA-D3-A1Q9	33427
TCGA-D3-A1QB	5340
TCGA-D3-A2J6	26070
TCGA-D3-A2JC	44707
TCGA-D3-A2JD	78611
TCGA-D3-A2JP	40713
TCGA-D3-A3C3	39615
TCGA-D3-A3C8	45285
TCGA-D3-A3CC	4860
TCGA-D3-A3CE	30357
TCGA-D6-6515	99302
TCGA-D6-6517	190397
TCGA-D6-6823	60282
TCGA-D6-6825	31543
TCGA-D6-6826	39569
TCGA-D6-6827	43768
TCGA-D7-5577	100245
TCGA-D7-5578	90947
TCGA-D7-5579	48630
TCGA-D7-6518	59835
TCGA-D7-6519	78693
TCGA-D7-6520	43618
TCGA-D7-6521	72065
TCGA-D7-6522	96179
TCGA-D7-6524	76717
TCGA-D7-6525	102922
TCGA-D7-6526	70036
TCGA-D7-6527	79160
TCGA-D7-6528	50220
TCGA-D7-6815	78273
TCGA-D7-6817	74692
TCGA-D7-6818	41309
TCGA-D7-6820	15074
TCGA-D7-6822	70322
TCGA-D8-A27F	593457
TCGA-D8-A27H	546487
TCGA-D9-A148	29694
TCGA-D9-A1JW	20573
TCGA-D9-A1JX	18783
TCGA-D9-A1X3	10299
TCGA-DA-A1HW	51746
TCGA-DA-A1HY	30916
TCGA-DA-A1I2	49655
TCGA-DA-A1I5	49951
TCGA-DA-A1I7	6504
TCGA-DA-A1I8	35797
TCGA-DA-A1IC	66122
TCGA-DB-5273	44913
TCGA-DB-5276	95934
TCGA-DB-5279	39234
TCGA-DB-5280	2278
TCGA-DE-A0Y2	30012
TCGA-DE-A0Y3	4822
TCGA-DG-A2KJ	546603
TCGA-DH-5143	128174
TCGA-DI-A1BU	63000
TCGA-DJ-A13L	152931
TCGA-DJ-A13M	30423
TCGA-DJ-A13O	6996
TCGA-DJ-A13P	6917
TCGA-DJ-A13R	114418
TCGA-DJ-A13S	67395
TCGA-DJ-A13T	38510
TCGA-DJ-A13U	6176
TCGA-DJ-A13V	45439
TCGA-DJ-A13W	46756
TCGA-DJ-A13X	7291
TCGA-DJ-A1QD	60361
TCGA-DJ-A1QE	74020
TCGA-DJ-A1QF	7121
TCGA-DJ-A1QG	49281
TCGA-DJ-A1QH	33086
TCGA-DJ-A1QI	68615
TCGA-DJ-A1QL	89180
TCGA-DJ-A1QM	39123
TCGA-DJ-A1QN	33183
TCGA-DJ-A1QO	19527
TCGA-DJ-A1QQ	41431
TCGA-DK-A1A3	102184
TCGA-DK-A1A5	54590
TCGA-DK-A1A6	53768
TCGA-DK-A1A7	49830
TCGA-DK-A1AA	49632
TCGA-DK-A1AB	71114
TCGA-DK-A1AC	71474
TCGA-DK-A1AD	48524
TCGA-DK-A1AE	80119
TCGA-DK-A1AG	58384
TCGA-DK-A2HX	103429
TCGA-DK-A2I1	3944
TCGA-DK-A2I2	35641
TCGA-DK-A2I6	109418
TCGA-DK-A3IK	5354
TCGA-DK-A3IL	122731
TCGA-DK-A3IM	68852
TCGA-DK-A3IN	106475
TCGA-DK-A3IQ	68769
TCGA-DK-A3IT	114754
TCGA-DK-A3IU	32050
TCGA-DK-A3IV	4179
TCGA-DK-A3WX	8241
TCGA-DK-A3WY	32501
TCGA-DK-A3X1	8416
TCGA-DK-A3X2	49551
TCGA-DO-A1K0	62845
TCGA-DQ-5624	100281
TCGA-DQ-5625	100519
TCGA-DQ-5630	149034
TCGA-DQ-5631	140857
TCGA-DS-A0VL	517859
TCGA-DU-5847	73946
TCGA-DU-5849	45205
TCGA-DU-5852	48425
TCGA-DU-5854	67596
TCGA-DU-5872	44277
TCGA-DU-6392	4617
TCGA-DU-6399	46159
TCGA-DU-6402	41344
TCGA-DU-6403	33587
TCGA-DU-6405	44544
TCGA-DU-6408	38083
TCGA-DU-6542	7816
TCGA-DU-7006	33185
TCGA-DU-7007	31197
TCGA-DU-7008	34453
TCGA-DU-7010	5813
TCGA-DU-7018	27219
TCGA-DU-7290	6133
TCGA-DU-7292	31485
TCGA-DU-7294	39952
TCGA-DX-A1KU	487597
TCGA-DX-A1KW	573025
TCGA-DX-A1L0	528018
TCGA-DX-A1L2	559238
TCGA-DX-A1L3	486697
TCGA-DX-A23R	486078
TCGA-DX-A240	476721
TCGA-DX-A2IZ	501384
TCGA-DX-A2J0	522416
TCGA-DX-A2J4	481277
TCGA-DX-A3LS	470592
TCGA-DX-A3LT	489106
TCGA-DX-A3LU	479650
TCGA-DX-A3LW	491553
TCGA-DX-A3LY	481731
TCGA-DX-A3M1	471193
TCGA-DX-A3U5	497599
TCGA-DX-A3U6	501256
TCGA-DX-A3U7	494332
TCGA-DX-A3U8	476068
TCGA-DX-A6Z2	465132
TCGA-E1-5303	81898
TCGA-E1-5305	13738
TCGA-E1-5307	13589
TCGA-E1-5319	406539
TCGA-E2-A109	512725
TCGA-E2-A152	498390
TCGA-E2-A156	490134
TCGA-E2-A15H	477635
TCGA-E2-A15K	491881
TCGA-E2-A1LK	622196
TCGA-E2-A1LL	641752
TCGA-E5-A2PC	159902
TCGA-E7-A3X6	60847
TCGA-E7-A3Y1	41401
TCGA-E8-A242	69859
TCGA-E9-A1NH	469007
TCGA-EA-A1QS	76671
TCGA-EA-A3HQ	23588
TCGA-EA-A3HR	24590
TCGA-EA-A3HS	37247
TCGA-EA-A3HT	59510
TCGA-EA-A3HU	5654
TCGA-EA-A3QD	88296
TCGA-EA-A3QE	59755
TCGA-EA-A3Y4	64956
TCGA-EB-A24C	7392
TCGA-EB-A24D	64824
TCGA-EB-A299	59244
TCGA-EE-A17X	113839
TCGA-EE-A20H	158857
TCGA-EE-A29B	3557
TCGA-EE-A29C	2849
TCGA-EE-A29D	38720
TCGA-EE-A29E	40690
TCGA-EE-A29H	19399
TCGA-EE-A29N	4216
TCGA-EE-A29P	16511
TCGA-EE-A29Q	19035
TCGA-EE-A29R	21109
TCGA-EE-A29S	4602
TCGA-EE-A29T	135239
TCGA-EE-A29V	145172
TCGA-EE-A2A1	93439
TCGA-EE-A2A6	102622
TCGA-EE-A2GB	36745
TCGA-EE-A2GC	99078
TCGA-EE-A2GP	135318
TCGA-EE-A2GR	131353
TCGA-EE-A2GS	56205
TCGA-EE-A2GT	42033
TCGA-EE-A2M5	57742
TCGA-EE-A2M6	55501
TCGA-EE-A2M7	69772
TCGA-EE-A2MC	73622
TCGA-EE-A2MD	4738
TCGA-EE-A2ME	36946
TCGA-EE-A2MG	58517
TCGA-EE-A2MH	4969
TCGA-EE-A2MI	52952
TCGA-EE-A2MJ	39716
TCGA-EE-A2ML	56506
TCGA-EE-A2MN	37219
TCGA-EE-A2MP	129892
TCGA-EE-A2MQ	11202
TCGA-EE-A2MS	19176
TCGA-EE-A2MT	8680
TCGA-EJ-5494	64527
TCGA-EJ-5495	97193
TCGA-EJ-5496	78904
TCGA-EJ-5497	52605
TCGA-EJ-5498	90776
TCGA-EJ-5499	39569
TCGA-EJ-5501	86379
TCGA-EJ-5502	62229
TCGA-EJ-5503	60107
TCGA-EJ-5504	91267
TCGA-EJ-5505	69743
TCGA-EJ-5506	79409
TCGA-EJ-5507	79930
TCGA-EJ-5508	52833
TCGA-EJ-5509	92962
TCGA-EJ-5510	58435
TCGA-EJ-5511	115082
TCGA-EJ-5512	77975
TCGA-EJ-5514	133601
TCGA-EJ-5515	58774
TCGA-EJ-5516	52271
TCGA-EJ-5517	91817
TCGA-EJ-5518	90606
TCGA-EJ-5519	50375
TCGA-EJ-5521	64540
TCGA-EJ-5522	60750
TCGA-EJ-5524	68290
TCGA-EJ-5525	59032
TCGA-EJ-5526	96691
TCGA-EJ-5527	74179
TCGA-EJ-5530	92697
TCGA-EJ-5531	76203
TCGA-EJ-5532	85688
TCGA-EJ-5542	74005
TCGA-EJ-7125	61351
TCGA-EJ-7317	93928
TCGA-EJ-7327	93199
TCGA-EJ-7328	79471
TCGA-EJ-7331	85422
TCGA-EJ-7781	85516
TCGA-EJ-7782	99688
TCGA-EJ-7784	92692
TCGA-EJ-7785	81156
TCGA-EK-A2PL	72443
TCGA-EK-A2PM	85952
TCGA-EK-A2R7	67412
TCGA-EK-A2R8	76566
TCGA-EK-A2R9	483907
TCGA-EK-A2RD	46705
TCGA-EK-A2RE	489997
TCGA-EK-A2RN	24773
TCGA-EK-A3GJ	37522
TCGA-EK-A3GM	35753
TCGA-EK-A3GN	36532
TCGA-EL-A3T6	48748
TCGA-EM-A1CS	79872
TCGA-EM-A1YA	25425
TCGA-EM-A1YB	52273
TCGA-EM-A1YC	7162
TCGA-EM-A1YD	18324
TCGA-EM-A1YE	29167
TCGA-EM-A3FR	10274
TCGA-EM-A3O3	67309
TCGA-EM-A3O6	46044
TCGA-EM-A3O7	69587
TCGA-EM-A3O8	7777
TCGA-EM-A3O9	5644
TCGA-EM-A3OA	9612
TCGA-EM-A3OB	39602
TCGA-EQ-5647	19546
TCGA-ER-A193	4242
TCGA-ER-A194	136602
TCGA-ER-A196	113286
TCGA-ER-A197	17656
TCGA-ER-A199	16749
TCGA-ER-A19A	89319
TCGA-ER-A19D	90348
TCGA-ER-A19E	138540
TCGA-ER-A19K	83833
TCGA-ER-A19L	31742
TCGA-ER-A19N	51186
TCGA-ER-A19O	39755
TCGA-ER-A19Q	9086
TCGA-ER-A1A1	4632
TCGA-ER-A2NC	4861
TCGA-ET-A25L	56834
TCGA-ET-A25M	34900
TCGA-ET-A25N	29960
TCGA-ET-A25R	110621
TCGA-EW-A1J5	451177
TCGA-EW-A1P8	580718
TCGA-EW-A1PH	492802
TCGA-EW-A3U0	588547
TCGA-EX-A1H6	63444
TCGA-EX-A3L1	56059
TCGA-EY-A1GC	68716
TCGA-EY-A1GS	686699
TCGA-F1-6874	55354
TCGA-FD-A3B3	93408
TCGA-FD-A3B4	94830
TCGA-FD-A3B5	140674
TCGA-FD-A3B6	160039
TCGA-FD-A3B7	135744
TCGA-FD-A3B8	114851
TCGA-FD-A3N5	14790
TCGA-FD-A3N6	13621
TCGA-FD-A3NA	79116
TCGA-FD-A3SJ	57652
TCGA-FD-A3SL	49805
TCGA-FD-A3SM	49342
TCGA-FD-A3SN	67974
TCGA-FD-A3SO	131773
TCGA-FD-A3SP	111346
TCGA-FD-A3SQ	128773
TCGA-FD-A3SR	105890
TCGA-FD-A3SS	62368
TCGA-FE-A22Z	106064
TCGA-FE-A230	5684
TCGA-FE-A231	47308
TCGA-FE-A232	5681
TCGA-FE-A233	7126
TCGA-FE-A234	70154
TCGA-FE-A235	69536
TCGA-FE-A238	40988
TCGA-FE-A3PA	97631
TCGA-FE-A3PB	54930
TCGA-FE-A3PC	51269
TCGA-FE-A3PD	83865
TCGA-FG-5963	48184
TCGA-FG-6688	15166
TCGA-FG-6689	20855
TCGA-FG-6690	26149
TCGA-FG-6691	4778
TCGA-FG-6692	17854
TCGA-FG-7636	2301
TCGA-FI-A2CY	8616
TCGA-FI-A2D0	6025
TCGA-FI-A2D4	34619
TCGA-FN-7833	9411
TCGA-FS-A1YW	24824
TCGA-FS-A1YX	32304
TCGA-FS-A1YY	22516
TCGA-FS-A1Z0	11538
TCGA-FS-A1Z3	87330
TCGA-FS-A1Z4	76732
TCGA-FS-A1Z7	76601
TCGA-FS-A1ZA	76851
TCGA-FS-A1ZB	29619
TCGA-FS-A1ZC	6116
TCGA-FS-A1ZD	38020
TCGA-FS-A1ZE	28838
TCGA-FS-A1ZF	53572
TCGA-FS-A1ZG	58554
TCGA-FS-A1ZH	56989
TCGA-FS-A1ZJ	59525
TCGA-FS-A1ZK	48689
TCGA-FS-A1ZM	82029
TCGA-FS-A1ZN	54318
TCGA-FS-A1ZP	56052
TCGA-FS-A1ZQ	51026
TCGA-FS-A1ZR	5227
TCGA-FS-A1ZS	65773
TCGA-FS-A1ZT	44555
TCGA-FS-A1ZW	41150
TCGA-FS-A1ZY	45232
TCGA-FS-A1ZZ	42134
TCGA-FT-A3EE	95012
TCGA-FU-A3EO	28892
TCGA-FU-A3HY	70137
TCGA-FU-A3HZ	30938
TCGA-FU-A3NI	59981
TCGA-FU-A3TQ	87232
TCGA-FU-A3TX	84379
TCGA-FU-A3WB	86417
TCGA-FU-A3YQ	75954
TCGA-FX-A3NJ	488174
TCGA-FX-A3RE	506631
TCGA-FY-A3I5	90667
TCGA-FY-A3ON	4226
TCGA-FY-A3R6	6690
TCGA-FY-A3R7	97330
TCGA-FY-A3R8	54277
TCGA-FY-A3RA	44474
TCGA-G2-A2EC	103181
TCGA-G2-A2EF	13092
TCGA-G2-A2EJ	113087
TCGA-G2-A2EK	100582
TCGA-G2-A2EL	2412
TCGA-G2-A2ES	119965
TCGA-G2-A3IB	123850
TCGA-G2-A3IE	66097
TCGA-G2-A3VY	100941
TCGA-G9-6329	89489
TCGA-G9-6332	64370
TCGA-G9-6333	78552
TCGA-G9-6336	56522
TCGA-G9-6338	64344
TCGA-G9-6342	44739
TCGA-G9-6343	69710
TCGA-G9-6348	39047
TCGA-G9-6351	29309
TCGA-G9-6353	60985
TCGA-G9-6356	27022
TCGA-G9-6361	49426
TCGA-G9-6362	37959
TCGA-G9-6363	68370
TCGA-G9-6364	45451
TCGA-G9-6365	3112
TCGA-G9-6367	5338
TCGA-G9-6370	47178
TCGA-G9-6371	51713
TCGA-G9-6373	3181
TCGA-G9-6377	68147
TCGA-G9-6378	5127
TCGA-G9-6384	17302
TCGA-G9-6385	4667
TCGA-G9-6494	3076
TCGA-G9-6496	2919
TCGA-G9-6499	67236
TCGA-GC-A3I6	122348
TCGA-GC-A3OO	26674
TCGA-GC-A3RD	51564
TCGA-GD-A3OS	86968
TCGA-GE-A2C6	100959
TCGA-GF-A2C7	31092
TCGA-GL-A4EM	332557
TCGA-GN-A265	5003
TCGA-GN-A266	39250
TCGA-GV-A3JV	53122
TCGA-GV-A3JW	80310
TCGA-GV-A3JX	22411
TCGA-GV-A3JZ	31284
TCGA-GV-A3QF	118028
TCGA-GV-A3QG	48939
TCGA-GV-A3QH	54199
TCGA-H2-A26U	106782
TCGA-H2-A3RH	79526
TCGA-H4-A2HQ	137293
TCGA-H7-7774	76274
TCGA-HB-A43Z	495689
TCGA-HB-A5W3	564041
TCGA-HC-7075	62392
TCGA-HC-7077	93429
TCGA-HC-7079	81320
TCGA-HC-7080	77482
TCGA-HC-7081	82456
TCGA-HC-7209	95563
TCGA-HC-7210	75846
TCGA-HC-7211	84865
TCGA-HC-7212	54684
TCGA-HC-7213	77846
TCGA-HC-7230	58930
TCGA-HC-7231	82593
TCGA-HC-7232	64560
TCGA-HC-7233	67067
TCGA-HG-A2PA	35777
TCGA-HI-7168	59678
TCGA-HI-7169	37484
TCGA-HI-7170	59527
TCGA-HI-7171	57335
TCGA-HM-A3JK	70652
TCGA-HQ-A2OE	150923
TCGA-HR-A2OG	28405
TCGA-HR-A2OH	44123
TCGA-HT-7468	5268
TCGA-HT-7472	4739
TCGA-HT-7473	60030
TCGA-HT-7475	78061
TCGA-HT-7476	51267
TCGA-HT-7481	59504
TCGA-HT-7601	13993
TCGA-HT-7604	12074
TCGA-HW-7489	61604
TCGA-HW-7495	61977
TCGA-IA-A40X	403741
TCGA-IE-A4EI	457974
TCGA-IE-A4EK	485883
TCGA-IF-A4AJ	559562
TCGA-IG-A3QL	94890
TCGA-IG-A3Y9	64171
TCGA-IG-A3YA	72921
TCGA-IG-A3YC	3490
TCGA-IG-A4P3	15823
TCGA-IG-A4QT	68873
TCGA-IG-A50L	70741
TCGA-IG-A51D	33716
TCGA-IG-A5B8	65083
TCGA-IG-A5S3	33070
TCGA-IG-A97I	451289
TCGA-IQ-7632	63402
TCGA-IR-A3L7	57518
TCGA-IR-A3LA	69381
TCGA-IR-A3LC	3722
TCGA-IR-A3LF	81908
TCGA-IR-A3LH	32224
TCGA-IR-A3LI	27225
TCGA-IR-A3LL	33063
TCGA-IS-A3K7	582139
TCGA-IS-A3KA	506142
TCGA-IW-A3M4	527488
TCGA-IW-A3M5	510556
TCGA-JX-A3PZ	22896
TCGA-JX-A3Q0	65056
TCGA-JX-A3Q8	4104
TCGA-K4-A3WS	61403
TCGA-L5-A43C	1443
TCGA-L5-A43H	70508
TCGA-L5-A43I	56339
TCGA-L5-A43J	54840
TCGA-L5-A43M	14168
TCGA-L5-A4OE	30390
TCGA-L5-A4OF	34584
TCGA-L5-A4OG	18277
TCGA-L5-A4OH	2783
TCGA-L5-A4OI	12611
TCGA-L5-A4OJ	3502
TCGA-L5-A4OM	62683
TCGA-L5-A4ON	102548
TCGA-L5-A4OP	4314
TCGA-L5-A4OS	5234
TCGA-L5-A4OT	3776
TCGA-L5-A891	483191
TCGA-L5-A8NE	480494
TCGA-L7-A56G	5146
TCGA-LN-A49K	4488
TCGA-LN-A49L	16380
TCGA-LN-A49M	24333
TCGA-LN-A49N	66913
TCGA-LN-A49O	72798
TCGA-LN-A49P	45754
TCGA-LN-A49R	56026
TCGA-LN-A49S	23365
TCGA-LN-A49U	15026
TCGA-LN-A49V	16016
TCGA-LN-A49W	3926
TCGA-LN-A49X	3339
TCGA-LN-A49Y	56968
TCGA-LN-A4A1	501749
TCGA-LN-A4A2	29430
TCGA-LN-A4A3	5158
TCGA-LN-A4A4	3652
TCGA-LN-A4A6	16271
TCGA-LN-A4A8	15973
TCGA-LN-A4MQ	83485
TCGA-LN-A4MR	39456
TCGA-LN-A5U5	3606
TCGA-LN-A8I1	501372
TCGA-MH-A55W	479958
TCGA-MH-A55Z	439413
TCGA-MH-A560	348582
TCGA-MH-A562	469675
TCGA-MO-A47R	464176
TCGA-N1-A6IA	594611
TCGA-NH-A50T	21404
TCGA-NH-A50V	452316
TCGA-QG-A5YV	116350
TCGA-QG-A5YW	39331
TCGA-QG-A5YX	140315
TCGA-QG-A5Z1	231922
TCGA-QG-A5Z2	190056
TCGA-RZ-AB0B	1507
TCGA-V3-A9ZX	1419
TCGA-V3-A9ZY	7314
TCGA-V4-A9E8	8134
TCGA-V4-A9EC	2464
TCGA-V4-A9ED	8574
TCGA-V4-A9EE	5584
TCGA-V4-A9EF	3428
TCGA-V4-A9EH	4683
TCGA-V4-A9EI	21885
TCGA-V4-A9EJ	2090
TCGA-V4-A9EK	9540
TCGA-V4-A9EL	48258
TCGA-V4-A9EM	66247
TCGA-V4-A9EO	39189
TCGA-V4-A9ES	22439
TCGA-V4-A9ET	4120
TCGA-V4-A9EU	28076
TCGA-V4-A9EV	23768
TCGA-V4-A9EW	29578
TCGA-V4-A9EX	4221
TCGA-V4-A9EY	23281
TCGA-V4-A9EZ	21778
TCGA-V4-A9F0	3482
TCGA-V4-A9F1	23459
TCGA-V4-A9F2	4941
TCGA-V4-A9F3	24209
TCGA-V4-A9F4	3259
TCGA-V4-A9F5	4707
TCGA-V4-A9F7	3709
TCGA-V4-A9F8	3487
TCGA-VD-A8K7	23545
TCGA-VD-A8K8	4077
TCGA-VD-A8K9	3828
TCGA-VD-A8KA	13276
TCGA-VD-A8KB	10760
TCGA-VD-A8KD	60426
TCGA-VD-A8KE	53819
TCGA-VD-A8KF	63075
TCGA-VD-A8KG	51482
TCGA-VD-A8KH	42311
TCGA-VD-A8KJ	58865
TCGA-VD-A8KL	24053
TCGA-VD-A8KN	39645
TCGA-VD-AA8M	55915
TCGA-VD-AA8O	29495
TCGA-VD-AA8P	87907
TCGA-WP-A9GB	438274
TCGA-X2-A95T	486977

## Sheet: TCGA IDs & Total SNV Counts
TCGA_ID	SNV_Count
TCGA-BA-4075	31193
TCGA-BR-4256	30274		Total SNVs	1725418536
TCGA-BR-4363	34765		Minimum SNVs	15672
TCGA-BT-A2LA	38566		Maximum SNVs	5725487
TCGA-BA-5151	44377		Standard Deviation	1.5241e+06
TCGA-CQ-5327	46104		Average SNVs	1.28571e+06
TCGA-BJ-A0Z5	41538
TCGA-CF-A3MG	46310
TCGA-C5-A2LZ	58840
TCGA-BT-A2LD	31943
TCGA-CG-4460	32043
TCGA-BA-5153	60217
TCGA-BF-A1PV	38604
TCGA-BR-4191	56676
TCGA-AR-A0TU	47614
TCGA-BR-4184	58418
TCGA-BR-4188	44782
TCGA-V4-A9EJ	24653
TCGA-BR-6456	52061
TCGA-L5-A43C	25368
TCGA-B7-5816	86548
TCGA-CV-7183	21215
TCGA-V4-A9EF	38328
TCGA-EE-A29C	30378
TCGA-BA-4078	51602
TCGA-BR-4370	226083
TCGA-CE-A13K	56968
TCGA-LN-A49X	36853
TCGA-DB-5280	32261
TCGA-G2-A2EL	30469
TCGA-LN-A4A4	38431
TCGA-V4-A9F8	38879
TCGA-BJ-A0ZE	60373
TCGA-FG-7636	32004
TCGA-G9-6365	35700
TCGA-IR-A3LC	47609
TCGA-L5-A4OT	40802
TCGA-V4-A9F7	39325
TCGA-CQ-5330	64166
TCGA-G9-6494	38044
TCGA-L5-A4OH	36117
TCGA-LN-A49W	41169
TCGA-G9-6373	39843
TCGA-IG-A3YC	40722
TCGA-RZ-AB0B	22454
TCGA-D3-A1QB	46202
TCGA-EE-A29B	39885
TCGA-EE-A29S	51826
TCGA-GN-A265	41676
TCGA-V4-A9F0	38875
TCGA-DA-A1I7	51823
TCGA-EE-A29N	42293
TCGA-G9-6385	53147
TCGA-L7-A56G	46909
TCGA-EE-A2MD	56364
TCGA-ER-A193	41876
TCGA-FS-A1ZR	44175
TCGA-G9-6496	36024
TCGA-FE-A230	48590
TCGA-G9-6378	55532
TCGA-LN-A4A3	54557
TCGA-V4-A9ET	44241
TCGA-EE-A2MH	62601
TCGA-FS-A1ZC	49870
TCGA-FY-A3ON	52349
TCGA-HT-7468	57955
TCGA-LN-A49K	50098
TCGA-EB-A24C	59537
TCGA-CS-6186	61832
TCGA-EM-A3O9	52452
TCGA-HT-7472	50660
TCGA-V3-A9ZX	20541
TCGA-V4-A9EC	29103
TCGA-DJ-A13O	59088
TCGA-DK-A3IV	50329
TCGA-DJ-A13U	49044
TCGA-LN-A5U5	45078
TCGA-AP-A0L9	151054
TCGA-DJ-A1QF	52932
TCGA-V4-A9F4	41336
TCGA-ER-A199	132422
TCGA-ER-A2NC	50759
TCGA-BR-4369	159601
TCGA-CG-4462	150664
TCGA-D7-6820	153796
TCGA-DK-A3IK	58905
TCGA-ER-A197	138511
TCGA-05-4395	15672
TCGA-BR-4366	158376
TCGA-CS-4938	37944
TCGA-CX-7085	172912
TCGA-D1-A17N	37717
TCGA-DK-A2I1	44369
TCGA-EK-A3GN	430149
TCGA-G9-6367	57893
TCGA-V4-A9EX	46327
TCGA-V4-A9F2	47734
TCGA-VD-A8K8	43103
TCGA-BJ-A0Z9	103839
TCGA-BR-4367	192673
TCGA-JX-A3Q8	44244
TCGA-L5-A4OJ	44165
TCGA-V4-A9EI	214871
TCGA-V4-A9F5	49485
TCGA-BH-A0BM	495794
TCGA-BS-A0TG	196034
TCGA-CN-4735	227684
TCGA-CQ-6220	198749
TCGA-DE-A0Y3	50994
TCGA-DJ-A13P	50586
TCGA-DU-6392	56470
TCGA-EE-A29R	204387
TCGA-FE-A232	44490
TCGA-FG-6689	199344
TCGA-FG-6691	51778
TCGA-L5-A4OP	51069
TCGA-L5-A4OS	53823
TCGA-V4-A9ES	228278
TCGA-BR-4368	221420
TCGA-CG-4443	500501
TCGA-D1-A2G6	53546
TCGA-DJ-A13X	59844
TCGA-DK-A3X1	79093
TCGA-DU-7290	63015
TCGA-EA-A3HU	62436
TCGA-EM-A1YC	65480
TCGA-ER-A1A1	49563
TCGA-FE-A233	54087
TCGA-FI-A2D0	58670
TCGA-G9-6370	534982
TCGA-GV-A3JX	237640
TCGA-JX-A3PZ	239497
TCGA-V4-A9EV	245601
TCGA-V4-A9EY	249366
TCGA-V4-A9EZ	243969
TCGA-V4-A9F1	254494
TCGA-V4-A9F3	258103
TCGA-VD-A8K7	259509
TCGA-05-4434	28198
TCGA-B5-A0K9	564022
TCGA-BJ-A18Z	249432
TCGA-BS-A0TE	244321
TCGA-DU-7010	68226
TCGA-EA-A3HR	268475
TCGA-EK-A2RN	259737
TCGA-EM-A3O8	65469
TCGA-FI-A2CY	77990
TCGA-FY-A3R6	66678
TCGA-GC-A3OO	240497
TCGA-HT-7476	588987
TCGA-LN-A49M	250917
TCGA-LN-A49S	242165
TCGA-VD-A8K9	40692
TCGA-VD-A8KL	259993
TCGA-BR-6455	261127
TCGA-BS-A0TC	249859
TCGA-BS-A0U7	252161
TCGA-EJ-5508	597677
TCGA-EM-A1YA	265103
TCGA-EM-A3FR	92263
TCGA-FS-A1YW	242860
TCGA-V4-A9EU	287247
TCGA-B6-A0RG	653353
TCGA-D3-A3CC	42903
TCGA-FU-A3EO	294942
TCGA-HI-7171	645085
TCGA-IR-A3LI	282736
TCGA-V4-A9EW	305843
TCGA-BG-A0MT	302013
TCGA-C5-A3HF	311004
TCGA-CD-5798	296061
TCGA-CD-5799	293480
TCGA-DU-7007	302751
TCGA-EA-A3QE	723529
TCGA-EM-A1YE	290898
TCGA-ET-A25L	697994
TCGA-ET-A25N	286987
TCGA-FS-A1ZB	304250
TCGA-FU-A3HZ	316626
TCGA-G9-6351	299079
TCGA-L5-A4OE	315762
TCGA-VD-AA8O	333846
TCGA-BH-A0DK	326471
TCGA-BR-6457	332910
TCGA-BS-A0TD	322170
TCGA-BS-A0TJ	294186
TCGA-D3-A3CE	314219
TCGA-D6-6825	312942
TCGA-DE-A0Y2	314582
TCGA-EX-A1H6	761503
TCGA-FS-A1ZE	315765
TCGA-IR-A3LL	329353
TCGA-05-4396	38399
TCGA-AP-A0LD	343897
TCGA-BG-A0MQ	754647
TCGA-BR-4255	344668
TCGA-BS-A0TI	324724
TCGA-C5-A3HL	357314
TCGA-CD-5803	325471
TCGA-CU-A3KJ	346473
TCGA-DA-A1HY	347506
TCGA-DK-A3WX	78968
TCGA-DU-6403	376153
TCGA-DU-7006	352925
TCGA-DU-7292	341490
TCGA-FS-A1YX	345931
TCGA-GV-A3JZ	331474
TCGA-IR-A3LH	340764
TCGA-75-5146	55526
TCGA-BF-A1PX	723559
TCGA-BG-A0MG	364311
TCGA-CD-5800	347821
TCGA-CN-4730	114445
TCGA-CV-7434	350716
TCGA-DJ-A1QM	343939
TCGA-DJ-A1QN	352929
TCGA-ET-A25M	365785
TCGA-HG-A2PA	383935
TCGA-IG-A51D	365178
TCGA-IG-A5S3	356599
TCGA-05-4382	45883
TCGA-BH-A0H7	387891
TCGA-BR-6458	382010
TCGA-C5-A1BQ	401673
TCGA-CF-A1HR	385699
TCGA-CH-5767	376832
TCGA-CQ-5329	381881
TCGA-DA-A1I8	368480
TCGA-DU-5847	897067
TCGA-EE-A29E	375766
TCGA-EK-A3GM	387987
TCGA-EM-A3OA	88862
TCGA-ER-A19Q	74866
TCGA-L5-A4OF	372776
TCGA-V4-A9EH	45395
TCGA-BF-A1PU	396443
TCGA-BR-6454	129163
TCGA-BR-6565	405131
TCGA-BS-A0UT	390918
TCGA-CG-5730	410665
TCGA-DB-5279	421754
TCGA-DU-6408	424541
TCGA-DU-7008	381284
TCGA-EA-A3HS	410239
TCGA-EE-A2ME	400326
TCGA-EK-A3GJ	421935
TCGA-HI-7169	403916
TCGA-V4-A9EO	443388
TCGA-75-5147	64634
TCGA-BH-A0HK	418398
TCGA-BR-6566	416878
TCGA-BS-A0U8	401330
TCGA-CF-A1HS	421555
TCGA-CV-7247	416018
TCGA-D6-6826	423903
TCGA-DJ-A1QQ	414197
TCGA-G9-6348	428751
TCGA-G9-6362	419324
TCGA-GN-A266	428588
TCGA-VD-A8KN	455295
TCGA-B6-A0X4	137114
TCGA-BJ-A191	437449
TCGA-BS-A0TA	426509
TCGA-CD-5801	431271
TCGA-CG-4300	437240
TCGA-CG-4440	142369
TCGA-CQ-5325	440985
TCGA-D3-A1Q8	450262
TCGA-D3-A3C3	431729
TCGA-DJ-A13T	448599
TCGA-DK-A3IU	501382
TCGA-DU-6402	468975
TCGA-DU-7294	439967
TCGA-EE-A2MN	433476
TCGA-EJ-5499	446237
TCGA-EM-A3OB	442404
TCGA-ER-A19O	418908
TCGA-FE-A238	434522
TCGA-FS-A1ZD	448983
TCGA-LN-A4MR	439625
TCGA-VD-A8KH	490594
TCGA-BJ-A0ZA	474723
TCGA-CG-4436	442858
TCGA-CG-4449	138195
TCGA-CG-4455	140784
TCGA-CG-5717	457369
TCGA-D7-6818	466614
TCGA-DK-A2I2	474737
TCGA-DU-5872	478307
TCGA-DU-6405	502434
TCGA-FS-A1ZZ	469124
TCGA-G9-6342	474005
TCGA-V4-A9EE	50742
TCGA-BG-A186	154280
TCGA-BJ-A0ZJ	150837
TCGA-BR-4183	474762
TCGA-BR-4257	153728
TCGA-CF-A3MF	155865
TCGA-CG-5718	474523
TCGA-CG-5719	482154
TCGA-CG-5732	501592
TCGA-CN-6017	454971
TCGA-CQ-7068	473980
TCGA-D3-A2JP	466318
TCGA-D6-6827	464030
TCGA-DJ-A13V	467024
TCGA-E7-A3Y1	486183
TCGA-FS-A1ZM	1036831
TCGA-FS-A1ZW	474735
TCGA-AF-3913	159711
TCGA-B5-A0JY	158658
TCGA-B6-A0RI	509704
TCGA-BJ-A192	493338
TCGA-CN-4725	478165
TCGA-CS-5396	521803
TCGA-D1-A17B	505268
TCGA-D3-A2JC	509970
TCGA-D7-6520	510636
TCGA-DB-5273	497323
TCGA-DU-6399	533312
TCGA-EE-A2GB	514561
TCGA-EE-A2GT	509300
TCGA-EK-A2RD	538940
TCGA-G9-6364	508599
TCGA-V4-A9EL	523485
TCGA-BR-6452	159534
TCGA-BS-A0UV	516243
TCGA-C5-A3HD	547630
TCGA-CH-5744	536399
TCGA-CN-4737	500097
TCGA-CN-6013	499816
TCGA-CV-7411	531294
TCGA-D1-A16B	524805
TCGA-D7-5579	479730
TCGA-DK-A1AD	520559
TCGA-DK-A1AE	1133194
TCGA-FS-A1ZT	507335
TCGA-FS-A1ZY	517463
TCGA-FY-A3RA	519488
TCGA-HR-A2OH	508775
TCGA-IG-A3QL	1129507
TCGA-LN-A49P	529004
TCGA-AO-A0JF	165501
TCGA-AP-A0LT	527221
TCGA-BA-4076	548200
TCGA-BJ-A291	539298
TCGA-BR-4280	529859
TCGA-CG-5720	538146
TCGA-CU-A3QU	537672
TCGA-CV-7414	542735
TCGA-D3-A3C8	535322
TCGA-DJ-A13W	553858
TCGA-DK-A1A7	527985
TCGA-DK-A1AA	532206
TCGA-FG-5963	571285
TCGA-FS-A1ZK	535764
TCGA-G9-6361	556727
TCGA-AP-A0LP	581610
TCGA-BF-A1PZ	555935
TCGA-BF-A1Q0	566428
TCGA-BH-A0GY	574139
TCGA-BH-A0W5	175036
TCGA-BJ-A0ZB	554328
TCGA-CG-4444	173138
TCGA-CH-5741	583686
TCGA-CH-5791	544723
TCGA-CN-4729	546229
TCGA-CN-4736	542042
TCGA-CV-7407	557752
TCGA-CV-7432	551144
TCGA-D1-A168	540290
TCGA-DA-A1I5	575569
TCGA-DJ-A1QG	528499
TCGA-DU-5849	582255
TCGA-DU-5852	584132
TCGA-EL-A3T6	564714
TCGA-FE-A231	549181
TCGA-G9-6371	574903
TCGA-VD-A8KG	610186
TCGA-BJ-A18Y	559713
TCGA-BJ-A190	1220185
TCGA-CH-5743	608216
TCGA-D7-6528	570286
TCGA-EE-A2MI	561380
TCGA-ER-A19N	558264
TCGA-FD-A3SM	587451
TCGA-GV-A3QG	596652
TCGA-AO-A0JJ	640989
TCGA-B5-A0K7	193278
TCGA-BG-A0MU	607088
TCGA-CN-5367	586398
TCGA-CV-5973	1288081
TCGA-DA-A1I2	594517
TCGA-DK-A3X2	594491
TCGA-EJ-5519	562016
TCGA-FD-A3SL	613195
TCGA-FE-A3PC	588203
TCGA-HC-7212	619510
TCGA-V3-A9ZY	68749
TCGA-VD-A8KE	645791
TCGA-BG-A0M3	220559
TCGA-BR-4279	670313
TCGA-BR-6453	194229
TCGA-CG-4306	580430
TCGA-CN-4727	621122
TCGA-D1-A2G0	598551
TCGA-EJ-5516	582560
TCGA-FS-A1ZF	603139
TCGA-FS-A1ZN	619961
TCGA-FS-A1ZQ	617142
TCGA-IR-A3L7	643582
TCGA-LN-A49Y	629197
TCGA-V4-A9ED	70877
TCGA-BB-4225	692449
TCGA-CF-A3MH	678837
TCGA-CN-4741	634019
TCGA-CU-A0YN	634538
TCGA-DA-A1HW	634587
TCGA-DK-A1A6	651175
TCGA-EJ-5497	606640
TCGA-EM-A1YB	642107
TCGA-EX-A3L1	682713
TCGA-FE-A3PB	649233
TCGA-FS-A1ZG	624130
TCGA-FY-A3R8	642545
TCGA-G9-6336	660260
TCGA-GV-A3QH	651635
TCGA-L5-A43J	609353
TCGA-LN-A49R	628752
TCGA-73-4668	80714
TCGA-A5-A0GD	96342
TCGA-CG-5721	661593
TCGA-CH-5745	680552
TCGA-DK-A1AG	670102
TCGA-EB-A299	659993
TCGA-EE-A2M6	659900
TCGA-F1-6874	665521
TCGA-FS-A1ZP	645596
TCGA-GV-A3JV	660389
TCGA-HI-7170	690477
TCGA-VD-A8KJ	727632
TCGA-44-2661	44751
TCGA-AP-A05P	708093
TCGA-AX-A0IU	250717
TCGA-CN-5369	686556
TCGA-CN-6018	676882
TCGA-CN-6019	659649
TCGA-D7-6518	677692
TCGA-EA-A3HT	720448
TCGA-EE-A2GS	695791
TCGA-EJ-5503	671780
TCGA-EJ-5510	669875
TCGA-EJ-7125	707778
TCGA-FS-A1ZH	679979
TCGA-FU-A3NI	717675
TCGA-G9-6353	704561
TCGA-GC-A3RD	728206
TCGA-HC-7230	688745
TCGA-HI-7168	702062
TCGA-HT-7473	736421
TCGA-HT-7481	716802
TCGA-HW-7495	714945
TCGA-L5-A43I	674346
TCGA-VD-A8KD	740389
TCGA-AP-A0LQ	241214
TCGA-BJ-A28Z	698709
TCGA-BR-4201	712621
TCGA-CG-5722	717881
TCGA-CG-5727	692233
TCGA-CN-4734	690664
TCGA-CU-A0YO	728721
TCGA-DU-6542	80852
TCGA-EJ-5502	701965
TCGA-EJ-5515	657765
TCGA-EJ-5525	643782
TCGA-FD-A3SJ	693967
TCGA-HW-7489	733836
TCGA-IQ-7632	698071
TCGA-JX-A3Q0	739336
TCGA-VD-A8KF	761473
TCGA-BA-4074	747073
TCGA-BG-A0M6	702864
TCGA-CN-4740	719123
TCGA-DK-A1A5	742711
TCGA-EB-A24D	712955
TCGA-EE-A2M5	735925
TCGA-EJ-5522	676486
TCGA-FS-A1ZJ	698113
TCGA-G9-6332	741106
TCGA-G9-6338	748567
TCGA-HC-7075	737861
TCGA-V4-A9E8	83588
TCGA-BH-A0HX	237548
TCGA-D6-6823	712268
TCGA-DJ-A1QD	721898
TCGA-EA-A3Y4	780669
TCGA-EE-A2MG	728605
TCGA-EE-A2ML	731551
TCGA-EE-A2MT	85422
TCGA-HC-7232	742512
TCGA-AG-3885	287780
TCGA-BJ-A0Z3	766797
TCGA-CG-4305	729300
TCGA-CG-4442	682765
TCGA-CG-5724	775634
TCGA-CG-5733	753873
TCGA-CH-5788	721896
TCGA-CH-5794	785543
TCGA-D1-A17D	760908
TCGA-E7-A3X6	767575
TCGA-EJ-5521	738379
TCGA-G9-6499	791656
TCGA-HC-7233	779362
TCGA-IG-A5B8	787126
TCGA-IR-A3LA	782481
TCGA-L5-A4OM	743853
TCGA-V4-A9EM	801075
TCGA-BA-4077	817418
TCGA-BG-A0M8	273617
TCGA-BR-4187	806417
TCGA-BR-6852	782679
TCGA-CG-4437	250050
TCGA-CG-5728	735489
TCGA-DA-A1IC	771223
TCGA-DO-A1K0	785436
TCGA-G9-6363	804434
TCGA-G9-6377	800388
TCGA-VD-AA8M	896310
TCGA-AG-3882	251297
TCGA-B5-A0JS	283128
TCGA-BH-A0HB	607599
TCGA-CN-5355	788623
TCGA-D1-A17Q	799600
TCGA-D7-6526	769047
TCGA-D7-6822	802591
TCGA-DK-A3IM	816015
TCGA-DU-5854	826197
TCGA-EJ-5494	765374
TCGA-EJ-5524	807981
TCGA-EK-A2R7	816752
TCGA-FD-A3SS	834587
TCGA-FS-A1ZS	776789
TCGA-G9-6343	819743
TCGA-IG-A3Y9	799415
TCGA-IG-A4QT	815544
TCGA-BB-4223	815373
TCGA-BG-A0M4	262345
TCGA-BT-A3PK	842851
TCGA-C4-A0F0	864875
TCGA-CH-5792	784117
TCGA-D7-6521	830585
TCGA-D9-A1X3	99430
TCGA-FD-A3SN	830257
TCGA-FN-7833	93807
TCGA-FU-A3HY	871876
TCGA-K4-A3WS	864835
TCGA-LN-A49N	815890
TCGA-V4-A9EK	93438
TCGA-AG-3574	441532
TCGA-AG-3727	292569
TCGA-AG-3881	319747
TCGA-B5-A0JV	288888
TCGA-CD-5802	265779
TCGA-CG-5725	818536
TCGA-EK-A2PL	867975
TCGA-FE-A234	822157
TCGA-HM-A3JK	885216
TCGA-35-4123	59735
TCGA-BG-A0MO	305480
TCGA-BL-A0C8	908685
TCGA-CG-5726	831156
TCGA-CN-5373	867196
TCGA-D1-A174	843685
TCGA-D1-A17K	887813
TCGA-DJ-A13S	883489
TCGA-DJ-A1QI	832754
TCGA-DK-A1AB	878361
TCGA-E8-A242	854724
TCGA-EM-A3O3	849623
TCGA-IG-A50L	892951
TCGA-L5-A43H	864012
TCGA-LN-A49O	859976
TCGA-BJ-A3PT	875446
TCGA-CN-5356	837490
TCGA-DI-A1BU	830437
TCGA-EJ-5527	844134
TCGA-EM-A3O7	883575
TCGA-EY-A1GC	879468
TCGA-FU-A3YQ	910429
TCGA-G2-A3IE	872286
TCGA-HC-7080	896345
TCGA-HC-7210	899507
TCGA-HT-7475	923091
TCGA-AP-A0LL	954128
TCGA-BJ-A0Z2	906901
TCGA-C5-A2LX	936356
TCGA-CG-4304	283370
TCGA-CN-4731	873027
TCGA-D7-5578	855544
TCGA-D7-6524	913001
TCGA-EA-A1QS	933382
TCGA-EJ-5505	831221
TCGA-EJ-5506	936200
TCGA-EJ-5542	872168
TCGA-EK-A2R8	941005
TCGA-G9-6333	940187
TCGA-HC-7213	913353
TCGA-BG-A18A	951047
TCGA-CN-5361	891340
TCGA-FS-A1Z0	114101
TCGA-HC-7079	942750
TCGA-IG-A3YA	916915
TCGA-VD-A8KB	106469
TCGA-CG-4476	951154
TCGA-CQ-7065	937570
TCGA-D3-A2JD	894089
TCGA-D7-6519	938775
TCGA-D7-6815	922432
TCGA-EJ-5531	862134
TCGA-EJ-7328	940646
TCGA-CH-5789	928050
TCGA-CN-4738	956757
TCGA-CN-5366	951049
TCGA-CV-7095	972912
TCGA-CV-7429	928078
TCGA-D3-A1Q7	967478
TCGA-D7-6527	951058
TCGA-D7-6817	907831
TCGA-DJ-A1QE	933530
TCGA-DK-A1AC	915185
TCGA-E1-5303	1002105
TCGA-EE-A2MQ	111115
TCGA-EJ-5512	906884
TCGA-EJ-7785	963231
TCGA-FE-A235	944982
TCGA-GV-A3JW	923051
TCGA-HC-7081	966303
TCGA-BG-A0MS	991487
TCGA-C5-A2M1	1003282
TCGA-CS-4944	1005018
TCGA-D1-A169	994643
TCGA-D1-A16N	994387
TCGA-EJ-5496	914864
TCGA-EK-A2PM	999446
TCGA-FS-A1ZA	984330
TCGA-HC-7211	1008629
TCGA-IR-A3LF	1036191
TCGA-BT-A20R	1024599
TCGA-CV-7238	1003562
TCGA-DK-A3IQ	1097450
TCGA-EE-A2M7	999958
TCGA-EJ-5507	942658
TCGA-EJ-7331	987815
TCGA-EJ-7781	1017396
TCGA-FU-A3TX	1032876
TCGA-HC-7231	968479
TCGA-BA-5557	1017688
TCGA-CG-5723	991024
TCGA-D1-A17C	1014650
TCGA-EA-A3QD	1059350
TCGA-EE-A2MC	1043744
TCGA-EJ-5501	1020473
TCGA-FS-A1Z7	1019443
TCGA-FU-A3TQ	1067131
TCGA-FU-A3WB	1065215
TCGA-G9-6329	1056966
TCGA-H2-A3RH	939291
TCGA-H7-7774	985413
TCGA-L5-A4OI	116398
TCGA-B5-A0JR	1013058
TCGA-EM-A1CS	1012393
TCGA-FS-A1Z4	1054944
TCGA-HT-7601	113611
TCGA-LN-A4MQ	1068723
TCGA-44-3918	138317
TCGA-AG-3582	213319
TCGA-BR-4292	1077294
TCGA-E1-5305	116192
TCGA-E1-5307	119201
TCGA-EJ-5532	981031
TCGA-FD-A3NA	1077648
TCGA-HC-7077	1044309
TCGA-VD-AA8P	1106908
TCGA-BA-5555	1063657
TCGA-CH-5751	1058620
TCGA-CH-5790	1082421
TCGA-CN-4742	1081350
TCGA-CS-4941	1088001
TCGA-EJ-5498	1118649
TCGA-EJ-5504	1078865
TCGA-EJ-5517	1122285
TCGA-EJ-7317	1102623
TCGA-FE-A3PD	1067610
TCGA-G2-A2EF	123652
TCGA-AG-3878	317809
TCGA-CF-A27C	1133153
TCGA-CH-5748	1090323
TCGA-CH-5750	1068658
TCGA-EJ-5509	1080203
TCGA-EJ-7327	1108550
TCGA-FD-A3B4	1127307
TCGA-BR-4357	1063882
TCGA-C5-A3HE	1172734
TCGA-CA-5256	419951
TCGA-DB-5276	1168926
TCGA-EJ-7784	1154569
TCGA-FD-A3N6	129356
TCGA-HC-7209	1132892
TCGA-BA-5149	1124815
TCGA-BA-5558	1132227
TCGA-BR-4294	1202783
TCGA-BR-6706	1098606
TCGA-BR-6710	1085055
TCGA-BR-6803	1166638
TCGA-CH-5768	1178044
TCGA-CS-6290	1149352
TCGA-CV-6960	1088539
TCGA-D7-6522	1125996
TCGA-EJ-5526	1116007
TCGA-EJ-5530	1083946
TCGA-EJ-7782	1128877
TCGA-BG-A0M0	437625
TCGA-CV-5439	1139607
TCGA-EJ-5518	1057877
TCGA-ER-A19A	1157009
TCGA-LN-A49U	140144
TCGA-D1-A16R	1195209
TCGA-ER-A19K	1158896
TCGA-FD-A3B3	1228789
TCGA-GD-A3OS	1234497
TCGA-VD-A8KA	136229
TCGA-BR-6801	1193218
TCGA-BT-A20Q	1190194
TCGA-CN-4733	1390591
TCGA-DJ-A1QL	1185792
TCGA-L5-A4ON	1195640
TCGA-BT-A20P	1216096
TCGA-CH-5772	1257942
TCGA-CN-5360	1187153
TCGA-CN-5364	1197609
TCGA-CV-5976	1191413
TCGA-EJ-5495	1185685
TCGA-ER-A19D	1190307
TCGA-FG-6688	138447
TCGA-FY-A3I5	1215261
TCGA-BS-A0UJ	1241409
TCGA-C5-A2LS	1295444
TCGA-CH-5746	1228024
TCGA-FD-A3N5	141992
TCGA-FT-A3EE	1284767
TCGA-L5-A43M	140225
TCGA-D6-6515	1195329
TCGA-CH-5766	1317543
TCGA-CH-5771	1310095
TCGA-CN-6998	1218938
TCGA-EE-A2A1	1293708
TCGA-FE-A3PA	1275329
TCGA-G2-A2EC	1315025
TCGA-LN-A49V	150039
TCGA-BG-A0M2	515384
TCGA-BJ-A28R	1303974
TCGA-BR-6705	1272781
TCGA-BS-A0UM	1536622
TCGA-D7-6525	1242702
TCGA-FS-A1Z3	1376081
TCGA-FY-A3R7	1307451
TCGA-BS-A0T9	1340547
TCGA-CH-5753	1256943
TCGA-CH-5763	1361128
TCGA-IG-A4P3	150764
TCGA-BR-6564	1350165
TCGA-BT-A3PH	1299429
TCGA-EJ-5511	1315168
TCGA-BS-A0UF	1394305
TCGA-05-4402	93268
TCGA-AF-2692	610718
TCGA-BJ-A0ZC	1396559
TCGA-CH-5762	1421129
TCGA-EE-A17X	1388328
TCGA-EM-A1YD	161628
TCGA-LN-A49L	157233
TCGA-LN-A4A6	158150
TCGA-CH-5764	1441661
TCGA-CH-5769	1415188
TCGA-D7-5577	1316294
TCGA-G2-A2EK	1427471
TCGA-AF-2691	491247
TCGA-CD-5813	1411260
TCGA-CE-A27D	1518732
TCGA-DK-A2HX	1437102
TCGA-EE-A2GC	1434705
TCGA-G2-A3VY	1482563
TCGA-CN-5363	1410444
TCGA-ER-A196	1440508
TCGA-G9-6384	162707
TCGA-CN-4739	1501629
TCGA-DK-A1A3	1520239
TCGA-DQ-5625	1437313
TCGA-EE-A29P	171249
TCGA-FD-A3SR	1488256
TCGA-FG-6692	173835
TCGA-GE-A2C6	1534658
TCGA-AG-3728	866738
TCGA-BR-6707	1416271
TCGA-CF-A3MI	1666506
TCGA-CH-5765	1525876
TCGA-D1-A17U	1479973
TCGA-BT-A20X	1542284
TCGA-D9-A1JX	180847
TCGA-FE-A22Z	1582559
TCGA-05-4403	103523
TCGA-EE-A2A6	1486557
TCGA-HT-7604	101542
TCGA-AG-3898	186754
TCGA-BR-6802	1539978
TCGA-AX-A0IW	557247
TCGA-DH-5143	1599310
TCGA-DJ-A1QO	184083
TCGA-DQ-5624	1564004
TCGA-EE-A29Q	182351
TCGA-FD-A3SP	1620156
TCGA-49-4501	108950
TCGA-AA-3970	173202
TCGA-AZ-4614	115715
TCGA-DK-A2I6	1584787
TCGA-EE-A29H	190527
TCGA-L5-A4OG	182951
TCGA-49-4494	115627
TCGA-A5-A0GU	109205
TCGA-CV-6945	1815394
TCGA-D1-A177	1581235
TCGA-D1-A17R	1594301
TCGA-D1-A1O0	1646409
TCGA-DJ-A13R	1631485
TCGA-CH-5754	1574380
TCGA-D9-A1JW	191135
TCGA-EE-A2MS	191596
TCGA-GV-A3QF	1645799
TCGA-49-4505	111877
TCGA-BG-A0LW	1778978
TCGA-CH-5752	1616812
TCGA-CQ-6221	1611831
TCGA-G2-A3IB	1637670
TCGA-64-5779	116163
TCGA-AP-A0LO	1704100
TCGA-EQ-5647	191911
TCGA-ER-A19E	1610285
TCGA-GC-A3I6	1661157
TCGA-BG-A0MC	1751547
TCGA-BJ-A0ZG	1703654
TCGA-BT-A0YX	1735192
TCGA-CH-5761	1685032
TCGA-CV-7178	1647822
TCGA-CG-4441	1724041
TCGA-FD-A3B8	1847674
TCGA-H2-A26U	1647282
TCGA-D6-6517	1593390
TCGA-EJ-5514	1635069
TCGA-ER-A194	1709733
TCGA-AO-A0JL	603710
TCGA-BG-A0M9	1662558
TCGA-BJ-A0ZH	1798676
TCGA-CN-6996	1683410
TCGA-DK-A3IT	1839799
TCGA-FG-6690	254911
TCGA-BL-A13I	2029062
TCGA-CQ-6229	1776798
TCGA-CV-7428	1726668
TCGA-05-4426	123613
TCGA-BT-A20U	2067272
TCGA-BT-A20W	1922279
TCGA-BA-5559	1909015
TCGA-G2-A2EJ	1953771
TCGA-G9-6356	266554
TCGA-DK-A3IL	1904230
TCGA-ET-A25R	2017105
TCGA-DK-A3IN	2104790
TCGA-H4-A2HQ	1860444
TCGA-AP-A0LH	2326840
TCGA-B5-A0K6	716671
TCGA-CV-6003	1884133
TCGA-D1-A16X	222517
TCGA-EE-A2GR	1987665
TCGA-BT-A20T	1913125
TCGA-CV-7263	1872385
TCGA-EE-A29T	1945495
TCGA-EE-A2MP	1993145
TCGA-FD-A3SQ	2009400
TCGA-G2-A2ES	2022767
TCGA-EE-A20H	1957969
TCGA-AA-3715	221132
TCGA-B5-A0K1	2175096
TCGA-AP-A0LJ	2098936
TCGA-DQ-5631	1932640
TCGA-50-5944	136608
TCGA-BJ-A0ZF	2068518
TCGA-FD-A3SO	2135891
TCGA-AA-A02Y	220170
TCGA-AY-4070	175949
TCGA-FD-A3B7	2184525
TCGA-73-4662	298529
TCGA-AF-2689	1488483
TCGA-B5-A0K4	2026537
TCGA-D1-A16E	2098934
TCGA-D3-A2J6	248852
TCGA-FD-A3B5	2237255
TCGA-HQ-A2OE	2109370
TCGA-AG-A01N	230001
TCGA-DQ-5630	2050359
TCGA-05-4432	145562
TCGA-05-5429	316514
TCGA-BJ-A28W	2337814
TCGA-BT-A20N	2292821
TCGA-EA-A3HQ	250750
TCGA-AG-3890	220321
TCGA-A5-A0RA	317532
TCGA-DJ-A1QH	314943
TCGA-EE-A29V	2309239
TCGA-EE-A2GP	2380354
TCGA-BR-4253	2529747
TCGA-CV-5971	2294239
TCGA-D1-A16Q	270307
TCGA-49-6767	156050
TCGA-BT-A20O	2439043
TCGA-LN-A4A8	154073
TCGA-AY-4071	211584
TCGA-CQ-6223	2242646
TCGA-DU-7018	274877
TCGA-CQ-6225	2316935
TCGA-E5-A2PC	2422087
TCGA-FS-A1YY	358586
TCGA-49-4506	347425
TCGA-CV-5431	2290897
TCGA-CV-5977	2345658
TCGA-DJ-A13L	2485252
TCGA-05-4430	168499
TCGA-73-4677	175904
TCGA-64-5778	170525
TCGA-50-5045	175797
TCGA-CQ-6224	2373294
TCGA-FD-A3B6	2583833
TCGA-NH-A50T	221290
TCGA-HR-A2OG	300305
TCGA-BG-A0RY	785689
TCGA-D1-A16D	306304
TCGA-D3-A1Q9	365336
TCGA-D9-A148	302275
TCGA-BL-A3JM	372465
TCGA-AA-3968	277631
TCGA-AA-3693	248095
TCGA-05-4424	374924
TCGA-A5-A0R8	386743
TCGA-DJ-A13M	327509
TCGA-ER-A19L	324077
TCGA-AA-3672	334184
TCGA-GF-A2C7	330589
TCGA-LN-A4A2	318753
TCGA-AA-3495	344001
TCGA-BR-4267	3098160
TCGA-AA-A01K	218282
TCGA-67-6216	454266
TCGA-BL-A13J	4282066
TCGA-DK-A3WY	342927
TCGA-64-5775	203222
TCGA-AA-A02W	275148
TCGA-AG-4005	332845
TCGA-44-6147	430369
TCGA-AA-A01C	330143
TCGA-05-4433	416132
TCGA-CV-6948	3138207
TCGA-AA-3685	330291
TCGA-44-6146	436882
TCGA-AA-3956	316700
TCGA-AB-2984	5193581
TCGA-E1-5319	4316099
TCGA-73-4675	223267
TCGA-AA-A02K	342111
TCGA-44-6148	452180
TCGA-AA-3666	328733
TCGA-AB-2994	4532075
TCGA-CM-4744	1438439
TCGA-05-4249	460946
TCGA-50-5055	446305
TCGA-EE-A2MJ	461368
TCGA-AB-3012	4767641
TCGA-LN-A8I1	4648048
TCGA-49-4507	473146
TCGA-BH-A0WA	4753224
TCGA-AA-A02R	364125
TCGA-73-4670	237539
TCGA-FI-A2D4	386052
TCGA-BT-A0S7	3182775
TCGA-38-4629	478162
TCGA-AA-3675	387021
TCGA-BS-A0V8	4593371
TCGA-C5-A1MQ	4749773
TCGA-CU-A3YL	404139
TCGA-CV-7091	3366516
TCGA-AA-A01D	325902
TCGA-AP-A05D	4774138
TCGA-B6-A0RU	4822557
TCGA-AX-A0J1	471900
TCGA-BH-A0E0	4813003
TCGA-AA-A00U	383540
TCGA-AB-2997	5097990
TCGA-C8-A130	4741941
TCGA-IG-A97I	4622739
TCGA-AG-A00H	368052
TCGA-64-5781	238327
TCGA-A6-3810	407533
TCGA-AB-3007	5362914
TCGA-AR-A2LK	4871547
TCGA-AZ-4313	358504
TCGA-AZ-4615	365322
TCGA-EE-A29D	420014
TCGA-WP-A9GB	4674890
TCGA-AA-3509	289612
TCGA-C4-A0F6	3993524
TCGA-LN-A4A1	4689557
TCGA-AA-3558	443993
TCGA-D1-A16G	4782637
TCGA-DX-A3LT	4892808
TCGA-DX-A3M1	4759077
TCGA-HB-A5W3	4878044
TCGA-L5-A891	4603255
TCGA-L5-A8NE	4686062
TCGA-DX-A2IZ	4870800
TCGA-DX-A3U7	4891419
TCGA-BH-A18U	4834064
TCGA-HB-A43Z	4830348
TCGA-X2-A95T	4629157
TCGA-AB-2980	5143118
TCGA-D1-A1NU	4946712
TCGA-DX-A1L0	4890698
TCGA-DX-A6Z2	4619782
TCGA-FX-A3NJ	4855312
TCGA-IE-A4EI	4912860
TCGA-MO-A47R	4926404
TCGA-AO-A0J6	5118536
TCGA-AO-A124	4979295
TCGA-B6-A0IQ	4932162
TCGA-DX-A240	4918976
TCGA-DX-A2J0	4879819
TCGA-IE-A4EK	4891216
TCGA-IW-A3M5	4925446
TCGA-AB-3001	5279437
TCGA-BH-A0EA	4854265
TCGA-C5-A1M8	4883717
TCGA-DX-A3U5	4931905
TCGA-E2-A15K	4881553
TCGA-IF-A4AJ	4899984
TCGA-C5-A1BN	4948708
TCGA-DX-A23R	4934076
TCGA-DX-A3LS	4887829
TCGA-DX-A3LY	4873501
TCGA-E9-A1NH	4879513
TCGA-EK-A2RE	4939568
TCGA-FX-A3RE	4905513
TCGA-B5-A0K8	4925626
TCGA-C5-A1BJ	4902799
TCGA-C5-A1MI	4892958
TCGA-D8-A27F	4912390
TCGA-DX-A2J4	4945362
TCGA-DX-A3LW	4925030
TCGA-DX-A3U8	4956525
TCGA-EK-A2R9	5022570
TCGA-IW-A3M4	4945795
TCGA-AA-A00Z	452471
TCGA-BK-A139	4897925
TCGA-D8-A27H	4915798
TCGA-DX-A1L3	4957635
TCGA-AA-3692	345210
TCGA-AN-A0XR	4893364
TCGA-AQ-A04J	4997465
TCGA-C5-A1M9	4902351
TCGA-DG-A2KJ	4931780
TCGA-DX-A1KU	4907997
TCGA-EW-A1P8	4931073
TCGA-BH-A0H0	4899275
TCGA-IS-A3KA	4918445
TCGA-AN-A0G0	4926097
TCGA-DX-A1L2	5022118
TCGA-EM-A3O6	534276
TCGA-44-3396	541645
TCGA-50-5935	522150
TCGA-AP-A0LF	4924492
TCGA-C5-A2LT	4922385
TCGA-IS-A3K7	4999794
TCGA-49-6745	538627
TCGA-AG-A032	457828
TCGA-E2-A156	4917415
TCGA-50-5946	272578
TCGA-B5-A11H	4705113
TCGA-DS-A0VL	5020238
TCGA-DX-A3U6	5008765
TCGA-AG-A015	439154
TCGA-DX-A1KW	5250033
TCGA-75-6205	562324
TCGA-AA-3510	467224
TCGA-A5-A0VQ	544305
TCGA-AA-3516	536177
TCGA-AA-3548	475883
TCGA-A7-A0D9	575341
TCGA-AA-3966	377078
TCGA-AA-3994	391933
TCGA-AG-A01W	412399
TCGA-AG-A01L	353528
TCGA-AA-A02O	519481
TCGA-BB-4224	609433
TCGA-44-4112	594126
TCGA-A5-A0VP	290184
TCGA-N1-A6IA	5534903
TCGA-EW-A3U0	5682179
TCGA-50-6592	303175
TCGA-75-6206	649982
TCGA-05-4420	617181
TCGA-50-5933	628777
TCGA-CG-5734	658651
TCGA-A5-A0R9	652911
TCGA-AG-A01Y	472271
TCGA-73-4676	680413
TCGA-AG-A00C	552261
TCGA-QG-A5YW	415911
TCGA-AA-A01I	586210
TCGA-AG-A008	496493
TCGA-AG-4008	632838
TCGA-44-6144	727969
TCGA-AA-3529	643518
TCGA-AA-3861	648728
TCGA-67-6215	778797
TCGA-AA-3555	694091
TCGA-A2-A0EU	773184
TCGA-AA-3514	692504
TCGA-AA-3664	661836
TCGA-A5-A0GB	719240
TCGA-49-6744	385669
TCGA-BT-A3PJ	792162
TCGA-50-5932	773075
TCGA-50-5051	381303
TCGA-AG-A002	711887
TCGA-AG-3902	744383
TCGA-AA-A01X	903613
TCGA-A5-A0GE	821528
TCGA-CM-4748	3602491
TCGA-AA-3812	597334
TCGA-75-5122	933204
TCGA-75-5126	876243
TCGA-AG-4001	846168
TCGA-AG-A020	663015
TCGA-A5-A0GV	907191
TCGA-49-6743	911055
TCGA-05-4389	886621
TCGA-AG-3892	888152
TCGA-75-5125	934020
TCGA-50-5930	919914
TCGA-05-4422	902101
TCGA-05-4405	939368
TCGA-A5-A0GJ	948777
TCGA-50-6593	1047823
TCGA-AA-3553	486208
TCGA-AA-3549	678319
TCGA-50-6597	1033840
TCGA-AB-2979	5023079
TCGA-50-5941	982457
TCGA-AA-3688	521098
TCGA-AG-4007	728458
TCGA-AB-2976	5333346
TCGA-AB-2990	5125110
TCGA-AB-2991	5283959
TCGA-CM-4752	4609110
TCGA-55-6712	1026357
TCGA-B5-A0K0	2988734
TCGA-AG-3909	847076
TCGA-A5-A0G2	1059614
TCGA-AG-4015	1058670
TCGA-A6-2684	544860
TCGA-AG-3999	1063279
TCGA-50-6594	526331
TCGA-A6-2674	548999
TCGA-05-4397	528823
TCGA-A5-A0GN	1072480
TCGA-AA-3681	958757
TCGA-AG-A011	1135566
TCGA-AG-3887	1167045
TCGA-05-4427	1192775
TCGA-55-6543	1264194
TCGA-50-5049	1226542
TCGA-AG-3894	1258019
TCGA-B9-4116	1825870
TCGA-AG-A014	1148940
TCGA-50-5931	1259512
TCGA-05-4398	631904
TCGA-05-4417	1272857
TCGA-49-6742	1306915
TCGA-AA-3947	1334128
TCGA-86-6562	1384749
TCGA-49-4488	1407779
TCGA-49-4512	1444894
TCGA-05-4390	1416435
TCGA-B9-4617	406123
TCGA-B3-3926	952483
TCGA-B9-4117	394888
TCGA-CQ-6219	1431304
TCGA-91-6828	1479881
TCGA-05-4410	1476238
TCGA-05-4415	1492710
TCGA-AX-A2HD	1468652
TCGA-AG-3901	1602407
TCGA-AA-A01G	1540721
TCGA-38-6178	1625990
TCGA-A5-A0GX	1623261
TCGA-64-5774	1593545
TCGA-05-4384	1576255
TCGA-B6-A0IJ	883467
TCGA-91-6836	1748596
TCGA-05-5715	1734788
TCGA-64-5815	1881783
TCGA-QG-A5YV	1123076
TCGA-71-6725	1863776
TCGA-38-4631	2000598
TCGA-44-6777	2122005
TCGA-A5-A0GW	2107345
TCGA-B9-4113	1727281
TCGA-67-6217	2104964
TCGA-05-4425	2060128
TCGA-91-6835	2256395
TCGA-B6-A0I6	1817968
TCGA-50-5939	2210798
TCGA-44-3919	1419124
TCGA-73-4658	2245267
TCGA-AD-A5EK	3579834
TCGA-B9-4115	4787199
TCGA-QG-A5YX	1439940
TCGA-91-6831	2425647
TCGA-AX-A1CJ	1336534
TCGA-B3-4103	4292841
TCGA-AA-A01S	2870670
TCGA-B3-3925	4333567
TCGA-91-6829	2882511
TCGA-AR-A24Z	4638945
TCGA-B1-A47O	4183262
TCGA-55-6642	3196813
TCGA-A5-A0G5	1767328
TCGA-A6-2676	1603857
TCGA-A6-2678	1678483
TCGA-AA-3494	1553479
TCGA-AA-3502	1561671
TCGA-AD-A5EJ	3791480
TCGA-AO-A03N	4827650
TCGA-AR-A1AY	4871985
TCGA-AR-A256	4851868
TCGA-B1-A47N	4399690
TCGA-B6-A0I2	4722773
TCGA-BH-A0B9	4988615
TCGA-BH-A0H6	4881353
TCGA-BH-A18R	4889612
TCGA-AO-A12H	5421024
TCGA-AP-A054	4954542
TCGA-AP-A0LI	5414604
TCGA-B5-A0JN	5526857
TCGA-B6-A0RE	5681030
TCGA-B6-A0RT	5026183
TCGA-BH-A1FC	5402652
TCGA-QG-A5Z2	1874238
TCGA-AP-A052	5556848
TCGA-AP-A0L8	5664654
TCGA-B5-A0K3	5675670
TCGA-B5-A11G	5690689
TCGA-B6-A0X5	5489675
TCGA-B9-4114	5255891
TCGA-B9-A44B	5190937
TCGA-BH-A0AV	5724363
TCGA-BK-A0CC	5696505
TCGA-QG-A5Z1	2236519
TCGA-AA-A01Q	4943350
TCGA-44-2656	4358439
TCGA-A2-A04T	4753476
TCGA-A8-A09X	4725010
TCGA-AB-2963	4920296
TCGA-GL-A4EM	339066
TCGA-MH-A560	340697
TCGA-05-4250	5259861
TCGA-A2-A04Q	5018478
TCGA-A6-3808	2821217
TCGA-AJ-A23M	4971296
TCGA-AN-A04D	4864982
TCGA-AN-A0AT	4937634
TCGA-AX-A1C8	4981970
TCGA-DX-A3LU	4945439
TCGA-A2-A0D1	4845167
TCGA-A2-A0YG	4656190
TCGA-A8-A08L	4785595
TCGA-A8-A09I	4873198
TCGA-MH-A55Z	403355
TCGA-MH-A562	392251
TCGA-A2-A0D2	4896820
TCGA-MH-A55W	403017
TCGA-38-4632	3000161
TCGA-A5-A0GA	4789114
TCGA-IA-A40X	3623509
TCGA-50-6591	338330
TCGA-A2-A259	5596487
TCGA-A2-A3XX	5643029
TCGA-AZ-4682	3576986
TCGA-NH-A50V	3758454
TCGA-E2-A152	4726030
TCGA-EW-A1PH	4706992
TCGA-E2-A109	4864094
TCGA-E2-A15H	4795789
TCGA-EW-A1J5	4807253
TCGA-A6-2683	1563382
TCGA-67-3771	1048651
TCGA-A6-2682	4819236
TCGA-AL-A5DJ	3108136
TCGA-E2-A1LK	5725487
TCGA-EY-A1GS	5637462
TCGA-A4-A57E	2194154
TCGA-AZ-4315	1279361
TCGA-E2-A1LL	5707244
TCGA-73-4666	3830738
TCGA-49-4486	4003517
TCGA-A6-A565	2215016
TCGA-A6-A567	2595496
TCGA-A6-A56B	2625110
TCGA-AY-A54L	2644963
TCGA-AZ-4681	5635942
TCGA-73-4659	4206360
TCGA-A6-2681	4369587
TCGA-A6-3807	4375437
TCGA-A6-A566	2666293
TCGA-49-4510	4793524
TCGA-AL-3467	4423047
TCGA-A1-A0SM	4751605
TCGA-A2-A0EY	4820445
TCGA-A2-A04X	4865584
TCGA-A5-A0G9	4805353
TCGA-A2-A0D4	5348376
TCGA-A6-2680	5286338
TCGA-AL-3472	5172078
TCGA-A2-A0D0	5643951
TCGA-A6-6141	5211714
TCGA-A5-A0GG	5641758
