# Supplementary material for: Whole Genome Variant Dataset for Enriching Studies across 18 Different Cancers
Source: Onco (Basel). Author manuscript; Available in PMC 2023 Oct 13. (PMC10571071; doi:10.3390/onco2020009)
Supplement: Supplementary [file NIHMS1921915-supplement-Supplementary.zip › Supplementary Table S3.xlsx]

## Sheet: Failed Computations
TCGA_ID	SNV_Count
TCGA-AB-2982	5822104
TCGA-AB-3006	5903799
TCGA-AB-2999	6542552
TCGA-EX-A1H5	5739810
TCGA-AP-A051	5847747
TCGA-EW-A1PC	5819229
TCGA-AC-A2BK	5820419
TCGA-C5-A2LV	5834832
TCGA-C5-A0TN	5826978
TCGA-GI-A2C9	5879504
TCGA-EK-A2RL	5754798
TCGA-GM-A2DF	5833534
TCGA-AB-2992	7121479
TCGA-CM-4746	5909188
TCGA-CK-4951	7426413
TCGA-CM-4747	10640101
TCGA-CM-4750	16512891
TCGA-AO-A0J4	5905311
TCGA-B5-A1MY	5830586
TCGA-B6-A0WX	5800196
TCGA-BH-A0DG	5744840
TCGA-B5-A11I	6024261
TCGA-AB-2981	110893368
TCGA-AX-A2H5	5887668
TCGA-06-0208	7504642
TCGA-E2-A14X	5777774
TCGA-E2-A1LG	5807921
TCGA-EW-A1PB	5854595
TCGA-E6-A1LZ	6149592
TCGA-AZ-4308	6370717
TCGA-A2-A04P	5755674
TCGA-A7-A13D	5771362
TCGA-A2-A0CM	5895571
TCGA-A2-A25B	5859740
TCGA-A7-A26G	5852403
TCGA-50-5066	5942483
TCGA-AZ-4684	8756583
TCGA-AA-A01V	20201187
TCGA-AA-A01T	21163224
TCGA-AG-3896	33249143
TCGA-A6-2671	18370223
TCGA-AG-A00Y	35675739
TCGA-AG-3893	40681223
TCGA-AA-A01R	47620004

## Sheet: Unsuccessful Computations
TCGA-10-0927	0
TCGA-AB-2965	0
TCGA-06-0881	0
TCGA-24-1103	0
TCGA-13-0723	0
TCGA-14-1459	0
TCGA-38-4628	0
TCGA-A4-A48D	0
TCGA-AB-2996	NA
TCGA-AA-A00R	NA
TCGA-AB-2977	NA
TCGA-AB-2907	NA
TCGA-06-0155	NA
TCGA-AA-3534	NA
TCGA-AB-3005	NA
TCGA-AB-2969	NA
TCGA-AB-2974	NA
TCGA-AB-2983	NA
TCGA-AB-2989	NA
TCGA-13-0890	NA
TCGA-AB-2986	NA
TCGA-AA-A01P	NA
TCGA-AB-2971	NA
TCGA-AB-2973	NA
TCGA-AB-2978	NA
TCGA-AB-2972	NA
TCGA-13-0720	NA
TCGA-14-1401	NA
TCGA-AB-2966	NA
