# Supplementary material for: Whole Genome Variant Dataset for Enriching Studies across 18 Different Cancers
Source: Onco (Basel). Author manuscript; Available in PMC 2023 Oct 13. (PMC10571071; doi:10.3390/onco2020009)
Supplement: Supplementary [file NIHMS1921915-supplement-Supplementary.zip › Supplementary_Table S1.xlsx]

## Sheet: Supplementary_Table_1.csv
TCGA_ID	TCGA_SAMPLE_ID_1	File_Name_1	GDC_File_Id_1	File_1_Location	File_1_Size_Bytes	File_1_Seq_Strategy	TCGA_SAMPLE_ID_2	File_Name_2	GDC_File_Id_1	File_2_Location	File_2_Size_Bytes	File_2_Seq_Strategy	Cancer_Type	Total_Paired_Sample_Size_Bytes	File_1_Sorted_Location	File_2_Sorted_Location
TCGA-AA-3502	TCGA-AA-3502-01A-01D-1405-02	TCGA-AA-3502-01A-01D-1405-02_IlluminaHiSeq-DNASeq_whole.bam	7d50fac5-16eb-40e4-86fc-eb70a32ab5d4	gs://gdc-tcga-phs000178-controlled/COAD/DNA/WGS/HMS-RK/ILLUMINA/TCGA-AA-3502-01A-01D-1405-02_IlluminaHiSeq-DNASeq_whole.bam	8672092980	Illumina HiSeq	TCGA-AA-3502-11A-01D-1405-02	TCGA-AA-3502-11A-01D-1405-02_IlluminaHiSeq-DNASeq_whole.bam	ee4df32e-283a-460e-a5cd-5f70f81584c4	gs://gdc-tcga-phs000178-controlled/COAD/DNA/WGS/HMS-RK/ILLUMINA/TCGA-AA-3502-11A-01D-1405-02_IlluminaHiSeq-DNASeq_whole.bam	7739032928	Illumina HiSeq	COAD	16411125908	gs://5aa919de-0aa0-43ec-9ec3-288481102b6d/tcga/COAD/DNA/WGS/HMS-RK/ILLUMINA/TCGA-AA-3502-01A-01D-1405-02_IlluminaHiSeq-DNASeq_whole.bam	gs://5aa919de-0aa0-43ec-9ec3-288481102b6d/tcga/COAD/DNA/WGS/HMS-RK/ILLUMINA/TCGA-AA-3502-11A-01D-1405-02_IlluminaHiSeq-DNASeq_whole.bam
TCGA-RZ-AB0B	TCGA-RZ-AB0B-01A-11D-A40D-26	TCGA-RZ-AB0B-01A-11D-A40D_140715_SN590_0249_AC3M6CACXX_s_1_rg.sorted.bam	e284c77f-87fb-456b-8707-5f7b1219d267	gs://gdc-tcga-phs000178-controlled/UVM/DNA/WGS/HMS-RK/ILLUMINA/TCGA-RZ-AB0B-01A-11D-A40D_140715_SN590_0249_AC3M6CACXX_s_1_rg.sorted.bam	8357764353	Illumina HiSeq	TCGA-RZ-AB0B-10A-01D-A40E-26	TCGA-RZ-AB0B-10A-01D-A40E_140715_SN590_0250_BC3M6CACXX_s_1_rg.sorted.bam	1fc76325-1366-4861-a777-3e3353ccdfb1	gs://gdc-tcga-phs000178-controlled/UVM/DNA/WGS/HMS-RK/ILLUMINA/TCGA-RZ-AB0B-10A-01D-A40E_140715_SN590_0250_BC3M6CACXX_s_1_rg.sorted.bam	8148199771	Illumina HiSeq	UVM	16505964124	gs://5aa919de-0aa0-43ec-9ec3-288481102b6d/tcga/UVM/DNA/WGS/HMS-RK/ILLUMINA/TCGA-RZ-AB0B-01A-11D-A40D_140715_SN590_0249_AC3M6CACXX_s_1_rg.sorted.bam	gs://5aa919de-0aa0-43ec-9ec3-288481102b6d/tcga/UVM/DNA/WGS/HMS-RK/ILLUMINA/TCGA-RZ-AB0B-10A-01D-A40E_140715_SN590_0250_BC3M6CACXX_s_1_rg.sorted.bam
TCGA-DU-6542	TCGA-DU-6542-01A-11D-1891-02	TCGA-DU-6542-01A-11D-1891_130919_SN590_0238_AC29TRACXX_s_2_rg.sorted.bam	4b6cb752-5ed6-42e5-aed5-c8bdc6b95945	gs://gdc-tcga-phs000178-controlled/LGG/DNA/WGS/HMS-RK/ILLUMINA/TCGA-DU-6542-01A-11D-1891_130919_SN590_0238_AC29TRACXX_s_2_rg.sorted.bam	11496633539	Illumina HiSeq	TCGA-DU-6542-10A-01D-1891-02	TCGA-DU-6542-10A-01D-1891_130912_SN590_0237_AC292LACXX_s_2_rg.sorted.bam	dda7afb5-9e07-42bd-b2e0-7499a263ebb5	gs://gdc-tcga-phs000178-controlled/LGG/DNA/WGS/HMS-RK/ILLUMINA/TCGA-DU-6542-10A-01D-1891_130912_SN590_0237_AC292LACXX_s_2_rg.sorted.bam	5239859599	Illumina HiSeq	LGG	16736493138	gs://5aa919de-0aa0-43ec-9ec3-288481102b6d/tcga/LGG/DNA/WGS/HMS-RK/ILLUMINA/TCGA-DU-6542-01A-11D-1891_130919_SN590_0238_AC29TRACXX_s_2_rg.sorted.bam	gs://5aa919de-0aa0-43ec-9ec3-288481102b6d/tcga/LGG/DNA/WGS/HMS-RK/ILLUMINA/TCGA-DU-6542-10A-01D-1891_130912_SN590_0237_AC292LACXX_s_2_rg.sorted.bam
TCGA-EE-A2MT	TCGA-EE-A2MT-06A-11D-A18Y-02	TCGA-EE-A2MT-06A-11D-A18Y_120718_SN1222_0126_AC117AACXX_s_2_rg.sorted.bam	5ccfc0fe-3cd9-4899-98f4-e668f12adcb1	gs://gdc-tcga-phs000178-controlled/SKCM/DNA/WGS/HMS-RK/ILLUMINA/TCGA-EE-A2MT-06A-11D-A18Y_120718_SN1222_0126_AC117AACXX_s_2_rg.sorted.bam	10709822368	Illumina HiSeq	TCGA-EE-A2MT-10A-01D-A190-02	TCGA-EE-A2MT-10A-01D-A190_120718_SN1222_0126_AC117AACXX_s_6_rg.sorted.bam	0484298e-529e-4cc4-bcca-4b0806922cd6	gs://gdc-tcga-phs000178-controlled/SKCM/DNA/WGS/HMS-RK/ILLUMINA/TCGA-EE-A2MT-10A-01D-A190_120718_SN1222_0126_AC117AACXX_s_6_rg.sorted.bam	6035915371	Illumina HiSeq	SKCM	16745737739	gs://5aa919de-0aa0-43ec-9ec3-288481102b6d/tcga/SKCM/DNA/WGS/HMS-RK/ILLUMINA/TCGA-EE-A2MT-06A-11D-A18Y_120718_SN1222_0126_AC117AACXX_s_2_rg.sorted.bam	gs://5aa919de-0aa0-43ec-9ec3-288481102b6d/tcga/SKCM/DNA/WGS/HMS-RK/ILLUMINA/TCGA-EE-A2MT-10A-01D-A190_120718_SN1222_0126_AC117AACXX_s_6_rg.sorted.bam
TCGA-V3-A9ZY	TCGA-V3-A9ZY-01A-11D-A40D-26	TCGA-V3-A9ZY-01A-11D-A40D_140715_SN590_0249_AC3M6CACXX_s_3_rg.sorted.bam	00a09c4d-5a88-4562-b9f3-e397798bdc18	gs://gdc-tcga-phs000178-controlled/UVM/DNA/WGS/HMS-RK/ILLUMINA/TCGA-V3-A9ZY-01A-11D-A40D_140715_SN590_0249_AC3M6CACXX_s_3_rg.sorted.bam	7631674325	Illumina HiSeq	TCGA-V3-A9ZY-10A-01D-A40E-26	TCGA-V3-A9ZY-10A-01D-A40E_140715_SN590_0250_BC3M6CACXX_s_3_rg.sorted.bam	655ee601-e167-428b-aff1-3d283d935e6f	gs://gdc-tcga-phs000178-controlled/UVM/DNA/WGS/HMS-RK/ILLUMINA/TCGA-V3-A9ZY-10A-01D-A40E_140715_SN590_0250_BC3M6CACXX_s_3_rg.sorted.bam	9247780491	Illumina HiSeq	UVM	16879454816	gs://5aa919de-0aa0-43ec-9ec3-288481102b6d/tcga/UVM/DNA/WGS/HMS-RK/ILLUMINA/TCGA-V3-A9ZY-01A-11D-A40D_140715_SN590_0249_AC3M6CACXX_s_3_rg.sorted.bam	gs://5aa919de-0aa0-43ec-9ec3-288481102b6d/tcga/UVM/DNA/WGS/HMS-RK/ILLUMINA/TCGA-V3-A9ZY-10A-01D-A40E_140715_SN590_0250_BC3M6CACXX_s_3_rg.sorted.bam
TCGA-V3-A9ZX	TCGA-V3-A9ZX-01A-11D-A40D-26	TCGA-V3-A9ZX-01A-11D-A40D_140715_SN590_0249_AC3M6CACXX_s_2_rg.sorted.bam	ad32c24c-f4fa-4356-95a8-15d394368122	gs://gdc-tcga-phs000178-controlled/UVM/DNA/WGS/HMS-RK/ILLUMINA/TCGA-V3-A9ZX-01A-11D-A40D_140715_SN590_0249_AC3M6CACXX_s_2_rg.sorted.bam	8557311431	Illumina HiSeq	TCGA-V3-A9ZX-10A-01D-A40E-26	TCGA-V3-A9ZX-10A-01D-A40E_140715_SN590_0250_BC3M6CACXX_s_2_rg.sorted.bam	4a466349-9f08-41d1-871c-743dd4fee9e8	gs://gdc-tcga-phs000178-controlled/UVM/DNA/WGS/HMS-RK/ILLUMINA/TCGA-V3-A9ZX-10A-01D-A40E_140715_SN590_0250_BC3M6CACXX_s_2_rg.sorted.bam	8338709200	Illumina HiSeq	UVM	16896020631	gs://5aa919de-0aa0-43ec-9ec3-288481102b6d/tcga/UVM/DNA/WGS/HMS-RK/ILLUMINA/TCGA-V3-A9ZX-01A-11D-A40D_140715_SN590_0249_AC3M6CACXX_s_2_rg.sorted.bam	gs://5aa919de-0aa0-43ec-9ec3-288481102b6d/tcga/UVM/DNA/WGS/HMS-RK/ILLUMINA/TCGA-V3-A9ZX-10A-01D-A40E_140715_SN590_0250_BC3M6CACXX_s_2_rg.sorted.bam
TCGA-AA-A03F	TCGA-AA-A03F-01A-11D-A079-02	TCGA-AA-A03F-01A-11D-A079-02_IlluminaHiSeq-DNASeq_whole.bam	93e089c5-c259-445d-9ffa-10073ad2d336	gs://gdc-tcga-phs000178-controlled/COAD/DNA/WGS/HMS-RK/ILLUMINA/TCGA-AA-A03F-01A-11D-A079-02_IlluminaHiSeq-DNASeq_whole.bam	7884595936	Illumina HiSeq	TCGA-AA-A03F-11A-12D-A079-02	TCGA-AA-A03F-11A-12D-A079-02_IlluminaHiSeq-DNASeq_whole.bam	8bc5ee97-80b0-460b-a611-d26490800e55	gs://gdc-tcga-phs000178-controlled/COAD/DNA/WGS/HMS-RK/ILLUMINA/TCGA-AA-A03F-11A-12D-A079-02_IlluminaHiSeq-DNASeq_whole.bam	9082529326	Illumina HiSeq	COAD	16967125262	gs://5aa919de-0aa0-43ec-9ec3-288481102b6d/tcga/COAD/DNA/WGS/HMS-RK/ILLUMINA/TCGA-AA-A03F-01A-11D-A079-02_IlluminaHiSeq-DNASeq_whole.bam	gs://5aa919de-0aa0-43ec-9ec3-288481102b6d/tcga/COAD/DNA/WGS/HMS-RK/ILLUMINA/TCGA-AA-A03F-11A-12D-A079-02_IlluminaHiSeq-DNASeq_whole.bam
TCGA-CM-4744	TCGA-CM-4744-01A-01D-1405-02	TCGA-CM-4744-01A-01D-1405-02_IlluminaHiSeq-DNASeq_whole.bam	e1403b52-6792-4d08-acad-95659ceeca82	gs://gdc-tcga-phs000178-controlled/COAD/DNA/WGS/HMS-RK/ILLUMINA/TCGA-CM-4744-01A-01D-1405-02_IlluminaHiSeq-DNASeq_whole.bam	10969663676	Illumina HiSeq	TCGA-CM-4744-10A-01D-1405-02	TCGA-CM-4744-10A-01D-1405-02_IlluminaHiSeq-DNASeq_whole.bam	e3c7b057-8313-444c-ad60-7fedc6f305a7	gs://gdc-tcga-phs000178-controlled/COAD/DNA/WGS/HMS-RK/ILLUMINA/TCGA-CM-4744-10A-01D-1405-02_IlluminaHiSeq-DNASeq_whole.bam	6030260627	Illumina HiSeq	COAD	16999924303	gs://5aa919de-0aa0-43ec-9ec3-288481102b6d/tcga/COAD/DNA/WGS/HMS-RK/ILLUMINA/TCGA-CM-4744-01A-01D-1405-02_IlluminaHiSeq-DNASeq_whole.bam	gs://5aa919de-0aa0-43ec-9ec3-288481102b6d/tcga/COAD/DNA/WGS/HMS-RK/ILLUMINA/TCGA-CM-4744-10A-01D-1405-02_IlluminaHiSeq-DNASeq_whole.bam
TCGA-AG-A01Y	TCGA-AG-A01Y-01A-41D-A079-02	TCGA-AG-A01Y-01A-41D-A079-02_IlluminaHiSeq-DNASeq_whole.bam	9b6deb45-fcab-4b6f-8c5d-225444c42154	gs://gdc-tcga-phs000178-controlled/READ/DNA/WGS/HMS-RK/ILLUMINA/TCGA-AG-A01Y-01A-41D-A079-02_IlluminaHiSeq-DNASeq_whole.bam	7749168461	Illumina HiSeq	TCGA-AG-A01Y-11A-11D-A079-02	TCGA-AG-A01Y-11A-11D-A079-02_IlluminaHiSeq-DNASeq_whole.bam	10fb3294-ad7e-403d-a856-0932f5e15052	gs://gdc-tcga-phs000178-controlled/READ/DNA/WGS/HMS-RK/ILLUMINA/TCGA-AG-A01Y-11A-11D-A079-02_IlluminaHiSeq-DNASeq_whole.bam	9677061279	Illumina HiSeq	READ	17426229740	gs://5aa919de-0aa0-43ec-9ec3-288481102b6d/tcga/READ/DNA/WGS/HMS-RK/ILLUMINA/TCGA-AG-A01Y-01A-41D-A079-02_IlluminaHiSeq-DNASeq_whole.bam	gs://5aa919de-0aa0-43ec-9ec3-288481102b6d/tcga/READ/DNA/WGS/HMS-RK/ILLUMINA/TCGA-AG-A01Y-11A-11D-A079-02_IlluminaHiSeq-DNASeq_whole.bam
TCGA-AA-3664	TCGA-AA-3664-01A-01D-1167-02	TCGA-AA-3664-01A-01D-1167_110111_SN208_0178_B818TTABXX_s_5.rg.sorted.bam	9caec406-c1d9-43df-a730-7226fd5880b0	gs://gdc-tcga-phs000178-controlled/9caec406-c1d9-43df-a730-7226fd5880b0/TCGA-AA-3664-01A-01D-1167_110111_SN208_0178_B818TTABXX_s_5.rg.sorted.bam	9460144255	Illumina HiSeq	TCGA-AA-3664-10A-01D-1167-02	TCGA-AA-3664-10A-01D-1167_110111_SN208_0178_B818TTABXX_s_6.rg.sorted.bam	bb549fb1-8744-496c-bf19-13b063fd8edd	gs://gdc-tcga-phs000178-controlled/COAD/DNA/WGS/HMS-RK/ILLUMINA/TCGA-AA-3664-10A-01D-1167_101023_SN208_0166_A808PFABXX_s_6_rg.sorted.bam	8077529288	Illumina HiSeq	COAD	17537673543	gs://5aa919de-0aa0-43ec-9ec3-288481102b6d/tcga/COAD/DNA/WGS/HMS-RK/ILLUMINA/TCGA-AA-3664-01A-01D-1167_101023_SN208_0166_A808PFABXX_s_5_rg.sorted.bam	gs://5aa919de-0aa0-43ec-9ec3-288481102b6d/tcga/COAD/DNA/WGS/HMS-RK/ILLUMINA/TCGA-AA-3664-10A-01D-1167_101023_SN208_0166_A808PFABXX_s_6_rg.sorted.bam
TCGA-AA-3494	TCGA-AA-3494-01A-01D-1405-02	TCGA-AA-3494-01A-01D-1405-02_IlluminaHiSeq-DNASeq_whole.bam	54d6782d-0a0f-403e-b2fc-14eacf6df778	gs://gdc-tcga-phs000178-controlled/COAD/DNA/WGS/HMS-RK/ILLUMINA/TCGA-AA-3494-01A-01D-1405-02_IlluminaHiSeq-DNASeq_whole.bam	9530342548	Illumina HiSeq	TCGA-AA-3494-11A-01D-1405-02	TCGA-AA-3494-11A-01D-1405-02_IlluminaHiSeq-DNASeq_whole.bam	829631e9-26f3-4717-b76a-4a55b87d6dcd	gs://gdc-tcga-phs000178-controlled/COAD/DNA/WGS/HMS-RK/ILLUMINA/TCGA-AA-3494-11A-01D-1405-02_IlluminaHiSeq-DNASeq_whole.bam	8114926095	Illumina HiSeq	COAD	17645268643	gs://5aa919de-0aa0-43ec-9ec3-288481102b6d/tcga/COAD/DNA/WGS/HMS-RK/ILLUMINA/TCGA-AA-3494-01A-01D-1405-02_IlluminaHiSeq-DNASeq_whole.bam	gs://5aa919de-0aa0-43ec-9ec3-288481102b6d/tcga/COAD/DNA/WGS/HMS-RK/ILLUMINA/TCGA-AA-3494-11A-01D-1405-02_IlluminaHiSeq-DNASeq_whole.bam
TCGA-AA-A01C	TCGA-AA-A01C-01A-01D-A077-02	TCGA-AA-A01C-01A-01D-A077-02_IlluminaHiSeq-DNASeq_whole.bam	a7b8c819-1f82-43d2-93aa-5c85e2710e7e	gs://gdc-tcga-phs000178-controlled/COAD/DNA/WGS/HMS-RK/ILLUMINA/TCGA-AA-A01C-01A-01D-A077-02_IlluminaHiSeq-DNASeq_whole.bam	10995971824	Illumina HiSeq	TCGA-AA-A01C-10A-01D-A078-02	TCGA-AA-A01C-10A-01D-A078_110329_SN208_0198_B702NLABXX_s_6_rg.sorted.bam	5008c942-2f6d-42fb-bac0-f992c3f5f122	gs://gdc-tcga-phs000178-controlled/COAD/DNA/WGS/HMS-RK/ILLUMINA/TCGA-AA-A01C-10A-01D-A078_110329_SN208_0198_B702NLABXX_s_6_rg.sorted.bam	7013325487	Illumina HiSeq	COAD	18009297311	gs://5aa919de-0aa0-43ec-9ec3-288481102b6d/tcga/COAD/DNA/WGS/HMS-RK/ILLUMINA/TCGA-AA-A01C-01A-01D-A077-02_IlluminaHiSeq-DNASeq_whole.bam	gs://5aa919de-0aa0-43ec-9ec3-288481102b6d/tcga/COAD/DNA/WGS/HMS-RK/ILLUMINA/TCGA-AA-A01C-10A-01D-A078_110329_SN208_0198_B702NLABXX_s_6_rg.sorted.bam
TCGA-05-4402	TCGA-05-4402-01A-01D-1203-02	TCGA-05-4402-01A-01D-1203-02_IlluminaHiSeq-DNASeq_whole.bam	603e16bf-9b05-49c9-a925-f409626c969a	gs://gdc-tcga-phs000178-controlled/LUAD/DNA/WGS/HMS-RK/ILLUMINA/TCGA-05-4402-01A-01D-1203-02_IlluminaHiSeq-DNASeq_whole.bam	10464757839	Illumina HiSeq	TCGA-05-4402-10A-01D-1203-02	TCGA-05-4402-10A-01D-1203-02_IlluminaHiSeq-DNASeq_whole.bam	30d6ff50-187c-495a-8364-d0ae343f89c2	gs://gdc-tcga-phs000178-controlled/LUAD/DNA/WGS/HMS-RK/ILLUMINA/TCGA-05-4402-10A-01D-1203-02_IlluminaHiSeq-DNASeq_whole.bam	7583814097	Illumina HiSeq	LUAD	18048571936	gs://5aa919de-0aa0-43ec-9ec3-288481102b6d/tcga/LUAD/DNA/WGS/HMS-RK/ILLUMINA/TCGA-05-4402-01A-01D-1203-02_IlluminaHiSeq-DNASeq_whole.bam	gs://5aa919de-0aa0-43ec-9ec3-288481102b6d/tcga/LUAD/DNA/WGS/HMS-RK/ILLUMINA/TCGA-05-4402-10A-01D-1203-02_IlluminaHiSeq-DNASeq_whole.bam
TCGA-05-4403	TCGA-05-4403-01A-01D-1203-02	TCGA-05-4403-01A-01D-1203-02_IlluminaHiSeq-DNASeq_whole.bam	80e2118c-7ebf-42fc-8600-573afcbb3fe6	gs://gdc-tcga-phs000178-controlled/LUAD/DNA/WGS/HMS-RK/ILLUMINA/TCGA-05-4403-01A-01D-1203-02_IlluminaHiSeq-DNASeq_whole.bam	9083203331	Illumina HiSeq	TCGA-05-4403-10A-01D-1203-02	TCGA-05-4403-10A-01D-1203-02_IlluminaHiSeq-DNASeq_whole.bam	09d1673e-6daf-469e-ae53-19559464d5ed	gs://gdc-tcga-phs000178-controlled/LUAD/DNA/WGS/HMS-RK/ILLUMINA/TCGA-05-4403-10A-01D-1203-02_IlluminaHiSeq-DNASeq_whole.bam	8999951876	Illumina HiSeq	LUAD	18083155207	gs://5aa919de-0aa0-43ec-9ec3-288481102b6d/tcga/LUAD/DNA/WGS/HMS-RK/ILLUMINA/TCGA-05-4403-01A-01D-1203-02_IlluminaHiSeq-DNASeq_whole.bam	gs://5aa919de-0aa0-43ec-9ec3-288481102b6d/tcga/LUAD/DNA/WGS/HMS-RK/ILLUMINA/TCGA-05-4403-10A-01D-1203-02_IlluminaHiSeq-DNASeq_whole.bam
TCGA-FG-7636	TCGA-FG-7636-01A-11D-2088-02	TCGA-FG-7636-01A-11D-2088_130923_SN1222_0220_BC2DUUACXX_s_3_rg.sorted.bam	336bd48f-3c20-4a2f-a2ef-38bb94e30e11	gs://gdc-tcga-phs000178-controlled/LGG/DNA/WGS/HMS-RK/ILLUMINA/TCGA-FG-7636-01A-11D-2088_130923_SN1222_0220_BC2DUUACXX_s_3_rg.sorted.bam	9747531337	Illumina HiSeq	TCGA-FG-7636-10A-01D-2088-02	TCGA-FG-7636-10A-01D-2088_130923_SN1222_0220_BC2DUUACXX_s_7_rg.sorted.bam	3936d9e1-9fc2-4de3-9c2d-6bb41eecfcf5	gs://gdc-tcga-phs000178-controlled/LGG/DNA/WGS/HMS-RK/ILLUMINA/TCGA-FG-7636-10A-01D-2088_130923_SN1222_0220_BC2DUUACXX_s_7_rg.sorted.bam	8353464316	Illumina HiSeq	LGG	18100995653	gs://5aa919de-0aa0-43ec-9ec3-288481102b6d/tcga/LGG/DNA/WGS/HMS-RK/ILLUMINA/TCGA-FG-7636-01A-11D-2088_130923_SN1222_0220_BC2DUUACXX_s_3_rg.sorted.bam	gs://5aa919de-0aa0-43ec-9ec3-288481102b6d/tcga/LGG/DNA/WGS/HMS-RK/ILLUMINA/TCGA-FG-7636-10A-01D-2088_130923_SN1222_0220_BC2DUUACXX_s_7_rg.sorted.bam
TCGA-AG-3878	TCGA-AG-3878-01A-02D-1167-02	TCGA-AG-3878-01A-02D-1167-02_IlluminaHiSeq-DNASeq_whole.bam	df3192f9-1041-4ef9-80aa-2f3e263fa968	gs://gdc-tcga-phs000178-controlled/READ/DNA/WGS/HMS-RK/ILLUMINA/TCGA-AG-3878-01A-02D-1167-02_IlluminaHiSeq-DNASeq_whole.bam	10310312679	Illumina HiSeq	TCGA-AG-3878-10A-01D-1167-02	TCGA-AG-3878-10A-01D-1167-02_IlluminaHiSeq-DNASeq_whole.bam	d50f98e5-5a4a-4380-9f43-9add34b2e020	gs://gdc-tcga-phs000178-controlled/READ/DNA/WGS/HMS-RK/ILLUMINA/TCGA-AG-3878-10A-01D-1167-02_IlluminaHiSeq-DNASeq_whole.bam	8039999775	Illumina HiSeq	READ	18350312454	gs://5aa919de-0aa0-43ec-9ec3-288481102b6d/tcga/READ/DNA/WGS/HMS-RK/ILLUMINA/TCGA-AG-3878-01A-02D-1167-02_IlluminaHiSeq-DNASeq_whole.bam	gs://5aa919de-0aa0-43ec-9ec3-288481102b6d/tcga/READ/DNA/WGS/HMS-RK/ILLUMINA/TCGA-AG-3878-10A-01D-1167-02_IlluminaHiSeq-DNASeq_whole.bam
TCGA-AA-3685	TCGA-AA-3685-01A-02D-1167-02	TCGA-AA-3685-01A-02D-1167-02_IlluminaHiSeq-DNASeq_whole.bam	99cb628e-dd00-4da3-a252-69d56f60401a	gs://gdc-tcga-phs000178-controlled/COAD/DNA/WGS/HMS-RK/ILLUMINA/TCGA-AA-3685-01A-02D-1167-02_IlluminaHiSeq-DNASeq_whole.bam	9143975936	Illumina HiSeq	TCGA-AA-3685-10A-01D-1167-02	TCGA-AA-3685-10A-01D-1167-02_IlluminaHiSeq-DNASeq_whole.bam	559d0dc8-235b-43f5-8ee5-0af39884be50	gs://gdc-tcga-phs000178-controlled/COAD/DNA/WGS/HMS-RK/ILLUMINA/TCGA-AA-3685-10A-01D-1167-02_IlluminaHiSeq-DNASeq_whole.bam	9316335013	Illumina HiSeq	COAD	18460310949	gs://5aa919de-0aa0-43ec-9ec3-288481102b6d/tcga/COAD/DNA/WGS/HMS-RK/ILLUMINA/TCGA-AA-3685-01A-02D-1167-02_IlluminaHiSeq-DNASeq_whole.bam	gs://5aa919de-0aa0-43ec-9ec3-288481102b6d/tcga/COAD/DNA/WGS/HMS-RK/ILLUMINA/TCGA-AA-3685-10A-01D-1167-02_IlluminaHiSeq-DNASeq_whole.bam
TCGA-V4-A9E8	TCGA-V4-A9E8-01A-11D-A40D-26	TCGA-V4-A9E8-01A-11D-A40D_140715_SN590_0249_AC3M6CACXX_s_6_rg.sorted.bam	20fb461e-733f-4247-b4ad-e78418cd1866	gs://gdc-tcga-phs000178-controlled/UVM/DNA/WGS/HMS-RK/ILLUMINA/TCGA-V4-A9E8-01A-11D-A40D_140715_SN590_0249_AC3M6CACXX_s_6_rg.sorted.bam	9278896082	Illumina HiSeq	TCGA-V4-A9E8-10A-01D-A40E-26	TCGA-V4-A9E8-10A-01D-A40E_140715_SN590_0250_BC3M6CACXX_s_6_rg.sorted.bam	5c511f50-84f8-4407-829b-5ce144a548a7	gs://gdc-tcga-phs000178-controlled/UVM/DNA/WGS/HMS-RK/ILLUMINA/TCGA-V4-A9E8-10A-01D-A40E_140715_SN590_0250_BC3M6CACXX_s_6_rg.sorted.bam	9432621212	Illumina HiSeq	UVM	18711517294	gs://5aa919de-0aa0-43ec-9ec3-288481102b6d/tcga/UVM/DNA/WGS/HMS-RK/ILLUMINA/TCGA-V4-A9E8-01A-11D-A40D_140715_SN590_0249_AC3M6CACXX_s_6_rg.sorted.bam	gs://5aa919de-0aa0-43ec-9ec3-288481102b6d/tcga/UVM/DNA/WGS/HMS-RK/ILLUMINA/TCGA-V4-A9E8-10A-01D-A40E_140715_SN590_0250_BC3M6CACXX_s_6_rg.sorted.bam
TCGA-A6-3810	TCGA-A6-3810-01A-01D-1167-02	TCGA-A6-3810-01A-01D-1167-02_IlluminaHiSeq-DNASeq_whole.bam	54687a8d-c693-4ae5-8451-4f4c80adca53	gs://gdc-tcga-phs000178-controlled/COAD/DNA/WGS/HMS-RK/ILLUMINA/TCGA-A6-3810-01A-01D-1167-02_IlluminaHiSeq-DNASeq_whole.bam	9187131900	Illumina HiSeq	TCGA-A6-3810-11A-01D-1167-02	TCGA-A6-3810-11A-01D-1167-02_IlluminaHiSeq-DNASeq_whole.bam	f725df5d-8fb1-4c7b-b4c6-828a349265d2	gs://gdc-tcga-phs000178-controlled/COAD/DNA/WGS/HMS-RK/ILLUMINA/TCGA-A6-3810-11A-01D-1167-02_IlluminaHiSeq-DNASeq_whole.bam	9529938313	Illumina HiSeq	COAD	18717070213	gs://5aa919de-0aa0-43ec-9ec3-288481102b6d/tcga/COAD/DNA/WGS/BI/ILLUMINA/G92908.TCGA-A6-3810-01A-01D-A46W-08.2.bam	gs://5aa919de-0aa0-43ec-9ec3-288481102b6d/tcga/COAD/DNA/WGS/HMS-RK/ILLUMINA/TCGA-A6-3810-11A-01D-1167-02_IlluminaHiSeq-DNASeq_whole.bam
TCGA-AA-A02O	TCGA-AA-A02O-01A-21D-A079-02	TCGA-AA-A02O-01A-21D-A079-02_IlluminaHiSeq-DNASeq_whole.bam	e53db54a-bb1b-4c60-8214-aaa269abd153	gs://gdc-tcga-phs000178-controlled/COAD/DNA/WGS/HMS-RK/ILLUMINA/TCGA-AA-A02O-01A-21D-A079-02_IlluminaHiSeq-DNASeq_whole.bam	9227883865	Illumina HiSeq	TCGA-AA-A02O-11A-11D-A079-02	TCGA-AA-A02O-11A-11D-A079-02_IlluminaHiSeq-DNASeq_whole.bam	8fc33742-2fc4-4f40-8319-f7aa7d19f507	gs://gdc-tcga-phs000178-controlled/COAD/DNA/WGS/HMS-RK/ILLUMINA/TCGA-AA-A02O-11A-11D-A079-02_IlluminaHiSeq-DNASeq_whole.bam	9539056146	Illumina HiSeq	COAD	18766940011	gs://5aa919de-0aa0-43ec-9ec3-288481102b6d/tcga/COAD/DNA/WGS/BCM/ILLUMINA/TCGA-AA-A02O-01A-21D-A17O-10_wgs_Illumina.bam	gs://5aa919de-0aa0-43ec-9ec3-288481102b6d/tcga/COAD/DNA/WGS/HMS-RK/ILLUMINA/TCGA-AA-A02O-11A-11D-A079-02_IlluminaHiSeq-DNASeq_whole.bam
TCGA-49-4494	TCGA-49-4494-01A-01D-1203-02	TCGA-49-4494-01A-01D-1203-02_IlluminaHiSeq-DNASeq_whole.bam	3cb48d09-95ac-452f-9c92-19d7f966aec0	gs://gdc-tcga-phs000178-controlled/LUAD/DNA/WGS/HMS-RK/ILLUMINA/TCGA-49-4494-01A-01D-1203-02_IlluminaHiSeq-DNASeq_whole.bam	9892971462	Illumina HiSeq	TCGA-49-4494-11A-01D-1203-02	TCGA-49-4494-11A-01D-1203-02_IlluminaHiSeq-DNASeq_whole.bam	56ee8c8c-9b38-4430-97b6-3272b9f84d68	gs://gdc-tcga-phs000178-controlled/LUAD/DNA/WGS/HMS-RK/ILLUMINA/TCGA-49-4494-11A-01D-1203-02_IlluminaHiSeq-DNASeq_whole.bam	8932530071	Illumina HiSeq	LUAD	18825501533	gs://5aa919de-0aa0-43ec-9ec3-288481102b6d/tcga/LUAD/DNA/WGS/HMS-RK/ILLUMINA/TCGA-49-4494-01A-01D-1203-02_IlluminaHiSeq-DNASeq_whole.bam	gs://5aa919de-0aa0-43ec-9ec3-288481102b6d/tcga/LUAD/DNA/WGS/HMS-RK/ILLUMINA/TCGA-49-4494-11A-01D-1203-02_IlluminaHiSeq-DNASeq_whole.bam
TCGA-A6-2683	TCGA-A6-2683-01A-01D-1167-02	TCGA-A6-2683-01A-01D-1167-02_IlluminaHiSeq-DNASeq_whole.bam	06c41745-bee7-471d-9c51-8886c6c8dd9c	gs://gdc-tcga-phs000178-controlled/COAD/DNA/WGS/HMS-RK/ILLUMINA/TCGA-A6-2683-01A-01D-1167-02_IlluminaHiSeq-DNASeq_whole.bam	9447068266	Illumina HiSeq	TCGA-A6-2683-10A-01D-1167-02	TCGA-A6-2683-10A-01D-1167-02_IlluminaHiSeq-DNASeq_whole.bam	98608f88-13ef-4b96-91d0-d6f053a8a8a3	gs://gdc-tcga-phs000178-controlled/COAD/DNA/WGS/HMS-RK/ILLUMINA/TCGA-A6-2683-10A-01D-1167-02_IlluminaHiSeq-DNASeq_whole.bam	9406884092	Illumina HiSeq	COAD	18853952358	gs://5aa919de-0aa0-43ec-9ec3-288481102b6d/tcga/COAD/DNA/WGS/HMS-RK/ILLUMINA/TCGA-A6-2683-01A-01D-1167-02_IlluminaHiSeq-DNASeq_whole.bam	gs://5aa919de-0aa0-43ec-9ec3-288481102b6d/tcga/COAD/DNA/WGS/HMS-RK/ILLUMINA/TCGA-A6-2683-10A-01D-1167-02_IlluminaHiSeq-DNASeq_whole.bam
TCGA-FN-7833	TCGA-FN-7833-01A-11D-2088-02	TCGA-FN-7833-01A-11D-2088_130923_SN1222_0220_BC2DUUACXX_s_4_rg.sorted.bam	91f0d100-c921-4319-9d82-98819189b525	gs://gdc-tcga-phs000178-controlled/LGG/DNA/WGS/HMS-RK/ILLUMINA/TCGA-FN-7833-01A-11D-2088_130923_SN1222_0220_BC2DUUACXX_s_4_rg.sorted.bam	9522420914	Illumina HiSeq	TCGA-FN-7833-10A-01D-2088-02	TCGA-FN-7833-10A-01D-2088_130923_SN1222_0220_BC2DUUACXX_s_8_rg.sorted.bam	8a4a2069-1e0c-4d49-a1eb-77f38954eed2	gs://gdc-tcga-phs000178-controlled/LGG/DNA/WGS/HMS-RK/ILLUMINA/TCGA-FN-7833-10A-01D-2088_130923_SN1222_0220_BC2DUUACXX_s_8_rg.sorted.bam	9414790802	Illumina HiSeq	LGG	18937211716	gs://5aa919de-0aa0-43ec-9ec3-288481102b6d/tcga/LGG/DNA/WGS/HMS-RK/ILLUMINA/TCGA-FN-7833-01A-11D-2088_130923_SN1222_0220_BC2DUUACXX_s_4_rg.sorted.bam	gs://5aa919de-0aa0-43ec-9ec3-288481102b6d/tcga/LGG/DNA/WGS/HMS-RK/ILLUMINA/TCGA-FN-7833-10A-01D-2088_130923_SN1222_0220_BC2DUUACXX_s_8_rg.sorted.bam
TCGA-AA-A02W	TCGA-AA-A02W-01A-01D-A077-02	TCGA-AA-A02W-01A-01D-A077_110406_SN177_0153_A818P3ABXX_s_1_rg.sorted.bam	faf93a8d-56fb-4e28-97fa-1fcee234250c	gs://gdc-tcga-phs000178-controlled/COAD/DNA/WGS/HMS-RK/ILLUMINA/TCGA-AA-A02W-01A-01D-A077_110406_SN177_0153_A818P3ABXX_s_1_rg.sorted.bam	9418337470	Illumina HiSeq	TCGA-AA-A02W-10A-01D-A078-02	TCGA-AA-A02W-10A-01D-A078_110406_SN177_0153_A818P3ABXX_s_2_rg.sorted.bam	d8ea3ea4-455e-45dd-829f-b2ba608c4a27	gs://gdc-tcga-phs000178-controlled/COAD/DNA/WGS/HMS-RK/ILLUMINA/TCGA-AA-A02W-10A-01D-A078_110406_SN177_0153_A818P3ABXX_s_2_rg.sorted.bam	9642878455	Illumina HiSeq	COAD	19061215925	gs://5aa919de-0aa0-43ec-9ec3-288481102b6d/tcga/COAD/DNA/WGS/HMS-RK/ILLUMINA/TCGA-AA-A02W-01A-01D-A077_110406_SN177_0153_A818P3ABXX_s_1_rg.sorted.bam	gs://5aa919de-0aa0-43ec-9ec3-288481102b6d/tcga/COAD/DNA/WGS/HMS-RK/ILLUMINA/TCGA-AA-A02W-10A-01D-A078_110406_SN177_0153_A818P3ABXX_s_2_rg.sorted.bam
TCGA-AA-3558	TCGA-AA-3558-01A-01D-1167-02	TCGA-AA-3558-01A-01D-1167-02_IlluminaHiSeq-DNASeq_whole.bam	803b71f6-51cd-4b3d-86d6-0f321432fe8f	gs://gdc-tcga-phs000178-controlled/COAD/DNA/WGS/HMS-RK/ILLUMINA/TCGA-AA-3558-01A-01D-1167-02_IlluminaHiSeq-DNASeq_whole.bam	9602833466	Illumina HiSeq	TCGA-AA-3558-10A-01D-1167-02	TCGA-AA-3558-10A-01D-1167-02_IlluminaHiSeq-DNASeq_whole.bam	42785715-e63b-4e12-a1e2-9623cb000df0	gs://gdc-tcga-phs000178-controlled/COAD/DNA/WGS/HMS-RK/ILLUMINA/TCGA-AA-3558-10A-01D-1167-02_IlluminaHiSeq-DNASeq_whole.bam	9670475028	Illumina HiSeq	COAD	19273308494	gs://5aa919de-0aa0-43ec-9ec3-288481102b6d/tcga/COAD/DNA/WGS/HMS-RK/ILLUMINA/TCGA-AA-3558-01A-01D-1167-02_IlluminaHiSeq-DNASeq_whole.bam	gs://5aa919de-0aa0-43ec-9ec3-288481102b6d/tcga/COAD/DNA/WGS/HMS-RK/ILLUMINA/TCGA-AA-3558-10A-01D-1167-02_IlluminaHiSeq-DNASeq_whole.bam
TCGA-AA-A02Y	TCGA-AA-A02Y-01A-43D-A079-02	TCGA-AA-A02Y-01A-43D-A079-02_IlluminaHiSeq-DNASeq_whole.bam	faa460a7-9c39-4da6-93c1-22d5d99742f0	gs://gdc-tcga-phs000178-controlled/COAD/DNA/WGS/HMS-RK/ILLUMINA/TCGA-AA-A02Y-01A-43D-A079-02_IlluminaHiSeq-DNASeq_whole.bam	10878086190	Illumina HiSeq	TCGA-AA-A02Y-10A-01D-A079-02	TCGA-AA-A02Y-10A-01D-A079-02_IlluminaHiSeq-DNASeq_whole.bam	2769747d-4ce8-4519-b01e-2cb2d9afd496	gs://gdc-tcga-phs000178-controlled/COAD/DNA/WGS/HMS-RK/ILLUMINA/TCGA-AA-A02Y-10A-01D-A079-02_IlluminaHiSeq-DNASeq_whole.bam	8881372627	Illumina HiSeq	COAD	19759458817	gs://5aa919de-0aa0-43ec-9ec3-288481102b6d/tcga/COAD/DNA/WGS/HMS-RK/ILLUMINA/TCGA-AA-A02Y-01A-43D-A079-02_IlluminaHiSeq-DNASeq_whole.bam	gs://5aa919de-0aa0-43ec-9ec3-288481102b6d/tcga/COAD/DNA/WGS/BCM/ILLUMINA/TCGA-AA-A02Y-10A-01D-A17O-10_wgs_Illumina.bam
TCGA-AG-3890	TCGA-AG-3890-01A-01D-1115-02	TCGA-AG-3890-01A-01D-1115-02_IlluminaHiSeq-DNASeq_whole.bam	b4bf7544-0816-4940-aa9f-d770f09f35f3	gs://gdc-tcga-phs000178-controlled/READ/DNA/WGS/HMS-RK/ILLUMINA/TCGA-AG-3890-01A-01D-1115-02_IlluminaHiSeq-DNASeq_whole.bam	14151171138	Illumina HiSeq	TCGA-AG-3890-10A-01D-1115-02	TCGA-AG-3890-10A-01D-1115-02_IlluminaHiSeq-DNASeq_whole.bam	4dc195af-fda9-4230-ab6a-998f1e36540b	gs://gdc-tcga-phs000178-controlled/READ/DNA/WGS/HMS-RK/ILLUMINA/TCGA-AG-3890-10A-01D-1115-02_IlluminaHiSeq-DNASeq_whole.bam	5676061311	Illumina HiSeq	READ	19827232449	gs://5aa919de-0aa0-43ec-9ec3-288481102b6d/tcga/READ/DNA/WGS/HMS-RK/ILLUMINA/TCGA-AG-3890-01A-01D-1115-02_IlluminaHiSeq-DNASeq_whole.bam	gs://5aa919de-0aa0-43ec-9ec3-288481102b6d/tcga/READ/DNA/WGS/BCM/ILLUMINA/TCGA-AG-3890-10A-01D-1989-10_wgs_Illumina.bam
TCGA-AA-3675	TCGA-AA-3675-01A-02D-1167-02	TCGA-AA-3675-01A-02D-1167-02_IlluminaHiSeq-DNASeq_whole.bam	971987d4-bd49-45d8-949e-4c2108a7cbc7	gs://gdc-tcga-phs000178-controlled/COAD/DNA/WGS/HMS-RK/ILLUMINA/TCGA-AA-3675-01A-02D-1167-02_IlluminaHiSeq-DNASeq_whole.bam	8912510852	Illumina HiSeq	TCGA-AA-3675-10A-01D-1167-02	TCGA-AA-3675-10A-01D-1167-02_IlluminaHiSeq-DNASeq_whole.bam	b96e4a5b-ccba-4670-96a2-87b4bde329ea	gs://gdc-tcga-phs000178-controlled/COAD/DNA/WGS/HMS-RK/ILLUMINA/TCGA-AA-3675-10A-01D-1167-02_IlluminaHiSeq-DNASeq_whole.bam	11001236201	Illumina HiSeq	COAD	19913747053	gs://5aa919de-0aa0-43ec-9ec3-288481102b6d/tcga/COAD/DNA/WGS/HMS-RK/ILLUMINA/TCGA-AA-3675-01A-02D-1167-02_IlluminaHiSeq-DNASeq_whole.bam	gs://5aa919de-0aa0-43ec-9ec3-288481102b6d/tcga/COAD/DNA/WGS/HMS-RK/ILLUMINA/TCGA-AA-3675-10A-01D-1109-02_IlluminaHiSeq-DNASeq_whole.bam
TCGA-AA-A02K	TCGA-AA-A02K-01A-21D-A079-02	TCGA-AA-A02K-01A-21D-A079_110401_SN177_0152_A819RJABXX_s_2.rg.sorted.bam	7942eab9-d80a-496e-b3cb-50b42bd23334	gs://gdc-tcga-phs000178-controlled/COAD/DNA/WGS/HMS-RK/ILLUMINA/TCGA-AA-A02K-01A-21D-A079_110401_SN177_0152_A819RJABXX_s_2.rg.sorted.bam	9583635751	Illumina HiSeq	TCGA-AA-A02K-10A-01D-A079-02	TCGA-AA-A02K-10A-01D-A079_110401_SN177_0152_A819RJABXX_s_3.rg.sorted.bam	02957b7f-f470-4222-8764-6e333e997592	gs://gdc-tcga-phs000178-controlled/COAD/DNA/WGS/HMS-RK/ILLUMINA/TCGA-AA-A02K-10A-01D-A079_110401_SN177_0152_A819RJABXX_s_3.rg.sorted.bam	10460394053	Illumina HiSeq	COAD	20044029804	gs://5aa919de-0aa0-43ec-9ec3-288481102b6d/tcga/COAD/DNA/WGS/HMS-RK/ILLUMINA/TCGA-AA-A02K-01A-21D-A079_110401_SN177_0152_A819RJABXX_s_2.rg.sorted.bam	gs://5aa919de-0aa0-43ec-9ec3-288481102b6d/tcga/COAD/DNA/WGS/HMS-RK/ILLUMINA/TCGA-AA-A02K-10A-01D-A079_110401_SN177_0152_A819RJABXX_s_3.rg.sorted.bam
TCGA-A6-3807	TCGA-A6-3807-01A-01D-1167-02	TCGA-A6-3807-01A-01D-1167-02_IlluminaHiSeq-DNASeq_whole.bam	d5f643a5-b69b-499a-8aab-7fc6520f2e55	gs://gdc-tcga-phs000178-controlled/COAD/DNA/WGS/HMS-RK/ILLUMINA/TCGA-A6-3807-01A-01D-1167-02_IlluminaHiSeq-DNASeq_whole.bam	9259183213	Illumina HiSeq	TCGA-A6-3807-11A-01D-1167-02	TCGA-A6-3807-11A-01D-1167-02_IlluminaHiSeq-DNASeq_whole.bam	e14fd460-b6c8-44b8-81ad-b9ce224af5cb	gs://gdc-tcga-phs000178-controlled/COAD/DNA/WGS/HMS-RK/ILLUMINA/TCGA-A6-3807-11A-01D-1167-02_IlluminaHiSeq-DNASeq_whole.bam	10843602392	Illumina HiSeq	COAD	20102785605	gs://5aa919de-0aa0-43ec-9ec3-288481102b6d/tcga/COAD/DNA/WGS/HMS-RK/ILLUMINA/TCGA-A6-3807-01A-01D-1167-02_IlluminaHiSeq-DNASeq_whole.bam	gs://5aa919de-0aa0-43ec-9ec3-288481102b6d/tcga/COAD/DNA/WGS/HMS-RK/ILLUMINA/TCGA-A6-3807-11A-01D-1167-02_IlluminaHiSeq-DNASeq_whole.bam
TCGA-AA-A00Z	TCGA-AA-A00Z-01A-01D-A077-02	TCGA-AA-A00Z-01A-01D-A077-02_IlluminaHiSeq-DNASeq_whole.bam	9701e2c0-3702-4d55-9816-940f128d19e0	gs://gdc-tcga-phs000178-controlled/COAD/DNA/WGS/HMS-RK/ILLUMINA/TCGA-AA-A00Z-01A-01D-A077-02_IlluminaHiSeq-DNASeq_whole.bam	11600357905	Illumina HiSeq	TCGA-AA-A00Z-10A-01D-A078-02	TCGA-AA-A00Z-10A-01D-A078-02_IlluminaHiSeq-DNASeq_whole.bam	be8d500d-5a28-4752-bb94-e477bd22168e	gs://gdc-tcga-phs000178-controlled/COAD/DNA/WGS/HMS-RK/ILLUMINA/TCGA-AA-A00Z-10A-01D-A078-02_IlluminaHiSeq-DNASeq_whole.bam	8762877274	Illumina HiSeq	COAD	20363235179	gs://5aa919de-0aa0-43ec-9ec3-288481102b6d/tcga/COAD/DNA/WGS/HMS-RK/ILLUMINA/TCGA-AA-A00Z-01A-01D-A077-02_IlluminaHiSeq-DNASeq_whole.bam	gs://5aa919de-0aa0-43ec-9ec3-288481102b6d/tcga/COAD/DNA/WGS/HMS-RK/ILLUMINA/TCGA-AA-A00Z-10A-01D-A078-02_IlluminaHiSeq-DNASeq_whole.bam
TCGA-49-4501	TCGA-49-4501-01A-01D-1203-02	TCGA-49-4501-01A-01D-1203-02_IlluminaHiSeq-DNASeq_whole.bam	2df919ad-215d-40a5-8e9d-e22862898cd7	gs://gdc-tcga-phs000178-controlled/LUAD/DNA/WGS/HMS-RK/ILLUMINA/TCGA-49-4501-01A-01D-1203-02_IlluminaHiSeq-DNASeq_whole.bam	8761889141	Illumina HiSeq	TCGA-49-4501-11A-01D-1203-02	TCGA-49-4501-11A-01D-1203-02_IlluminaHiSeq-DNASeq_whole.bam	2e94d307-de8c-4849-a870-8731a029c297	gs://gdc-tcga-phs000178-controlled/LUAD/DNA/WGS/HMS-RK/ILLUMINA/TCGA-49-4501-11A-01D-1203-02_IlluminaHiSeq-DNASeq_whole.bam	11642507701	Illumina HiSeq	LUAD	20404396842	gs://5aa919de-0aa0-43ec-9ec3-288481102b6d/tcga/LUAD/DNA/WGS/HMS-RK/ILLUMINA/TCGA-49-4501-01A-01D-1203-02_IlluminaHiSeq-DNASeq_whole.bam	gs://5aa919de-0aa0-43ec-9ec3-288481102b6d/tcga/LUAD/DNA/WGS/HMS-RK/ILLUMINA/TCGA-49-4501-11A-01D-1203-02_IlluminaHiSeq-DNASeq_whole.bam
TCGA-49-4486	TCGA-49-4486-01A-01D-1203-02	TCGA-49-4486-01A-01D-1203-02_IlluminaHiSeq-DNASeq_whole.bam	cb4d8cf1-9903-481c-8ba1-df0586b69916	gs://gdc-tcga-phs000178-controlled/LUAD/DNA/WGS/HMS-RK/ILLUMINA/TCGA-49-4486-01A-01D-1203-02_IlluminaHiSeq-DNASeq_whole.bam	10523022516	Illumina HiSeq	TCGA-49-4486-11A-01D-1203-02	TCGA-49-4486-11A-01D-1203-02_IlluminaHiSeq-DNASeq_whole.bam	20f65a1e-78a9-454e-a05c-5c944d95f215	gs://gdc-tcga-phs000178-controlled/LUAD/DNA/WGS/HMS-RK/ILLUMINA/TCGA-49-4486-11A-01D-1203-02_IlluminaHiSeq-DNASeq_whole.bam	10005040588	Illumina HiSeq	LUAD	20528063104	gs://5aa919de-0aa0-43ec-9ec3-288481102b6d/tcga/LUAD/DNA/WGS/HMS-RK/ILLUMINA/TCGA-49-4486-01A-01D-1203-02_IlluminaHiSeq-DNASeq_whole.bam	gs://5aa919de-0aa0-43ec-9ec3-288481102b6d/tcga/LUAD/DNA/WGS/HMS-RK/ILLUMINA/TCGA-49-4486-11A-01D-1203-02_IlluminaHiSeq-DNASeq_whole.bam
TCGA-D9-A1X3	TCGA-D9-A1X3-06A-11D-A18Y-02	TCGA-D9-A1X3-01A-11D-A18Y_120718_SN208_0415_AC116EACXX_s_1_rg.sorted.bam	7f130a48-c6c4-40f7-b932-8ab8de632835	gs://gdc-tcga-phs000178-controlled/SKCM/DNA/WGS/HMS-RK/ILLUMINA/TCGA-D9-A1X3-01A-11D-A18Y_120718_SN208_0415_AC116EACXX_s_1_rg.sorted.bam	11203270683	Illumina HiSeq	TCGA-D9-A1X3-10A-01D-A190-02	TCGA-D9-A1X3-10A-01D-A190_120718_SN208_0415_AC116EACXX_s_5_rg.sorted.bam	078e58c4-ac54-45b3-8a5e-9908be0db216	gs://gdc-tcga-phs000178-controlled/SKCM/DNA/WGS/HMS-RK/ILLUMINA/TCGA-D9-A1X3-10A-01D-A190_120718_SN208_0415_AC116EACXX_s_5_rg.sorted.bam	9354384866	Illumina HiSeq	SKCM	20557655549	gs://5aa919de-0aa0-43ec-9ec3-288481102b6d/tcga/SKCM/DNA/WGS/HMS-RK/ILLUMINA/TCGA-D9-A1X3-01A-11D-A18Y_120718_SN208_0415_AC116EACXX_s_1_rg.sorted.bam	gs://5aa919de-0aa0-43ec-9ec3-288481102b6d/tcga/SKCM/DNA/WGS/HMS-RK/ILLUMINA/TCGA-D9-A1X3-10A-01D-A190_120718_SN208_0415_AC116EACXX_s_5_rg.sorted.bam
TCGA-AG-3574	TCGA-AG-3574-01A-01D-1167-02	TCGA-AG-3574-01A-01D-1167-02_IlluminaHiSeq-DNASeq_whole.bam	44e4b931-5188-44b9-aea5-fdff70c4c058	gs://gdc-tcga-phs000178-controlled/READ/DNA/WGS/HMS-RK/ILLUMINA/TCGA-AG-3574-01A-01D-1167-02_IlluminaHiSeq-DNASeq_whole.bam	9205722771	Illumina HiSeq	TCGA-AG-3574-10A-01D-1167-02	TCGA-AG-3574-10A-01D-1167-02_IlluminaHiSeq-DNASeq_whole.bam	9211afac-c744-41bb-ac38-56805c35f544	gs://gdc-tcga-phs000178-controlled/READ/DNA/WGS/HMS-RK/ILLUMINA/TCGA-AG-3574-10A-01D-1167-02_IlluminaHiSeq-DNASeq_whole.bam	11354982632	Illumina HiSeq	READ	20560705403	gs://5aa919de-0aa0-43ec-9ec3-288481102b6d/tcga/READ/DNA/WGS/HMS-RK/ILLUMINA/TCGA-AG-3574-01A-01D-1167-02_IlluminaHiSeq-DNASeq_whole.bam	gs://5aa919de-0aa0-43ec-9ec3-288481102b6d/tcga/READ/DNA/WGS/HMS-RK/ILLUMINA/TCGA-AG-3574-10A-01D-1167-02_IlluminaHiSeq-DNASeq_whole.bam
TCGA-05-4426	TCGA-05-4426-01A-01D-1203-02	TCGA-05-4426-01A-01D-1203_111013_SN208_0253_B00PJACXX_s_8_rg.sorted.bam	63037227-adb0-4505-bd71-2527743ec736	gs://gdc-tcga-phs000178-controlled/LUAD/DNA/WGS/HMS-RK/ILLUMINA/TCGA-05-4426-01A-01D-1203_111013_SN208_0253_B00PJACXX_s_8_rg.sorted.bam	11985024653	Illumina HiSeq	TCGA-05-4426-10A-01D-1203-02	TCGA-05-4426-10A-01D-1203_111013_SN208_0253_B00PJACXX_s_7_rg.sorted.bam	7e65d1f5-4103-44eb-a39a-9944b9f86be9	gs://gdc-tcga-phs000178-controlled/LUAD/DNA/WGS/HMS-RK/ILLUMINA/TCGA-05-4426-10A-01D-1203_111013_SN208_0253_B00PJACXX_s_7_rg.sorted.bam	8591344406	Illumina HiSeq	LUAD	20576369059	gs://5aa919de-0aa0-43ec-9ec3-288481102b6d/tcga/LUAD/DNA/WGS/HMS-RK/ILLUMINA/TCGA-05-4426-01A-01D-1203_111013_SN208_0253_B00PJACXX_s_8_rg.sorted.bam	gs://5aa919de-0aa0-43ec-9ec3-288481102b6d/tcga/LUAD/DNA/WGS/HMS-RK/ILLUMINA/TCGA-05-4426-10A-01D-1203_111013_SN208_0253_B00PJACXX_s_7_rg.sorted.bam
TCGA-A6-2676	TCGA-A6-2676-01A-01D-1167-02	TCGA-A6-2676-01A-01D-1167-02_101203_SN177_0125_B802RYABXX_s_1.rg.sorted.bam	c175a01b-eba5-4c4d-b786-fc9f54a2fa60	gs://gdc-tcga-phs000178-controlled/COAD/DNA/WGS/HMS-RK/ILLUMINA/TCGA-A6-2676-01A-01D-1167-02_101203_SN177_0125_B802RYABXX_s_1.rg.sorted.bam	9700779135	Illumina HiSeq	TCGA-A6-2676-10A-01D-1167-02	TCGA-A6-2676-10A-01D-1167-02_101203_SN177_0125_B802RYABXX_s_2.rg.sorted.bam	d6eb31c8-71e8-41a3-9cb0-1dcd5bb091d4	gs://gdc-tcga-phs000178-controlled/COAD/DNA/WGS/HMS-RK/ILLUMINA/TCGA-A6-2676-10A-01D-1167-02_101203_SN177_0125_B802RYABXX_s_2.rg.sorted.bam	10912854099	Illumina HiSeq	COAD	20613633234	gs://5aa919de-0aa0-43ec-9ec3-288481102b6d/tcga/COAD/DNA/WGS/HMS-RK/ILLUMINA/TCGA-A6-2676-01A-01D-1167-02_101203_SN177_0125_B802RYABXX_s_1.rg.sorted.bam	gs://5aa919de-0aa0-43ec-9ec3-288481102b6d/tcga/COAD/DNA/WGS/HMS-RK/ILLUMINA/TCGA-A6-2676-10A-01D-1167-02_101203_SN177_0125_B802RYABXX_s_2.rg.sorted.bam
TCGA-AA-3956	TCGA-AA-3956-01A-02D-1167-02	TCGA-AA-3956-01A-02D-1167-02_IlluminaHiSeq-DNASeq_whole.bam	edcd6fc2-ca83-409b-957a-ff0199cedf0d	gs://gdc-tcga-phs000178-controlled/COAD/DNA/WGS/HMS-RK/ILLUMINA/TCGA-AA-3956-01A-02D-1167-02_IlluminaHiSeq-DNASeq_whole.bam	11050432795	Illumina HiSeq	TCGA-AA-3956-10A-01D-1167-02	TCGA-AA-3956-10A-01D-1167-02_IlluminaHiSeq-DNASeq_whole.bam	10d20517-4670-47bf-b211-1c3989c3a7e0	gs://gdc-tcga-phs000178-controlled/COAD/DNA/WGS/HMS-RK/ILLUMINA/TCGA-AA-3956-10A-01D-1167-02_IlluminaHiSeq-DNASeq_whole.bam	9587120155	Illumina HiSeq	COAD	20637552950	gs://5aa919de-0aa0-43ec-9ec3-288481102b6d/tcga/COAD/DNA/WGS/BCM/ILLUMINA/TCGA-AA-3956-01A-02D-1981-10_wgs_Illumina.bam	gs://5aa919de-0aa0-43ec-9ec3-288481102b6d/tcga/COAD/DNA/WGS/BCM/ILLUMINA/TCGA-AA-3956-10A-01D-1982-10_wgs_Illumina.bam
TCGA-AA-3968	TCGA-AA-3968-01A-01D-1167-02	TCGA-AA-3968-01A-01D-1167-02_IlluminaHiSeq-DNASeq_whole.bam	7c5f1648-b5c0-4e96-a5ca-38b2630f40ee	gs://gdc-tcga-phs000178-controlled/COAD/DNA/WGS/HMS-RK/ILLUMINA/TCGA-AA-3968-01A-01D-1167-02_IlluminaHiSeq-DNASeq_whole.bam	10952337173	Illumina HiSeq	TCGA-AA-3968-10A-01D-1167-02	TCGA-AA-3968-10A-01D-1167-02_IlluminaHiSeq-DNASeq_whole.bam	0cd10640-5672-427b-b9a7-d5acdef28f73	gs://gdc-tcga-phs000178-controlled/COAD/DNA/WGS/HMS-RK/ILLUMINA/TCGA-AA-3968-10A-01D-1167-02_IlluminaHiSeq-DNASeq_whole.bam	9749006264	Illumina HiSeq	COAD	20701343437	gs://5aa919de-0aa0-43ec-9ec3-288481102b6d/tcga/COAD/DNA/WGS/HMS-RK/ILLUMINA/TCGA-AA-3968-01A-01D-1167-02_IlluminaHiSeq-DNASeq_whole.bam	gs://5aa919de-0aa0-43ec-9ec3-288481102b6d/tcga/COAD/DNA/WGS/HMS-RK/ILLUMINA/TCGA-AA-3968-10A-01D-1167-02_IlluminaHiSeq-DNASeq_whole.bam
TCGA-EE-A2MQ	TCGA-EE-A2MQ-06A-11D-A18Y-02	TCGA-EE-A2MQ-06A-11D-A18Y_120718_SN1222_0126_AC117AACXX_s_4_rg.sorted.bam	55e99af5-5846-42c7-a272-5ff5cf525357	gs://gdc-tcga-phs000178-controlled/SKCM/DNA/WGS/HMS-RK/ILLUMINA/TCGA-EE-A2MQ-06A-11D-A18Y_120718_SN1222_0126_AC117AACXX_s_4_rg.sorted.bam	9955772043	Illumina HiSeq	TCGA-EE-A2MQ-10A-01D-A190-02	TCGA-EE-A2MQ-10A-01D-A190_120718_SN1222_0126_AC117AACXX_s_8_rg.sorted.bam	379ff829-20a8-487f-a935-55656f3311b8	gs://gdc-tcga-phs000178-controlled/SKCM/DNA/WGS/HMS-RK/ILLUMINA/TCGA-EE-A2MQ-10A-01D-A190_120718_SN1222_0126_AC117AACXX_s_8_rg.sorted.bam	10751757107	Illumina HiSeq	SKCM	20707529150	gs://5aa919de-0aa0-43ec-9ec3-288481102b6d/tcga/SKCM/DNA/WGS/HMS-RK/ILLUMINA/TCGA-EE-A2MQ-06A-11D-A18Y_120718_SN1222_0126_AC117AACXX_s_4_rg.sorted.bam	gs://5aa919de-0aa0-43ec-9ec3-288481102b6d/tcga/SKCM/DNA/WGS/HMS-RK/ILLUMINA/TCGA-EE-A2MQ-10A-01D-A190_120718_SN1222_0126_AC117AACXX_s_8_rg.sorted.bam
TCGA-AA-3664	TCGA-AA-3664-01A-01D-1167-02	TCGA-AA-3664-01A-01D-1167_101023_SN208_0166_A808PFABXX_s_5_rg.sorted.bam	1eb3d869-c9bd-4087-80cd-7fb426eb7997	gs://gdc-tcga-phs000178-controlled/9caec406-c1d9-43df-a730-7226fd5880b0/TCGA-AA-3664-01A-01D-1167_110111_SN208_0178_B818TTABXX_s_5.rg.sorted.bam	8070657602	Illumina HiSeq	TCGA-AA-3664-10A-01D-1167-02	TCGA-AA-3664-10A-01D-1167_101023_SN208_0166_A808PFABXX_s_6_rg.sorted.bam	803e167a-de07-4fb9-b8df-e555c5687f32	gs://gdc-tcga-phs000178-controlled/COAD/DNA/WGS/HMS-RK/ILLUMINA/TCGA-AA-3664-10A-01D-1167_101023_SN208_0166_A808PFABXX_s_6_rg.sorted.bam	12933661388	Illumina HiSeq	COAD	21004318990	gs://5aa919de-0aa0-43ec-9ec3-288481102b6d/tcga/COAD/DNA/WGS/HMS-RK/ILLUMINA/TCGA-AA-3664-01A-01D-1167_101023_SN208_0166_A808PFABXX_s_5_rg.sorted.bam	gs://5aa919de-0aa0-43ec-9ec3-288481102b6d/tcga/COAD/DNA/WGS/HMS-RK/ILLUMINA/TCGA-AA-3664-10A-01D-1167_101023_SN208_0166_A808PFABXX_s_6_rg.sorted.bam
TCGA-A6-3808	TCGA-A6-3808-01A-01D-1167-02	TCGA-A6-3808-01A-01D-1167-02_IlluminaHiSeq-DNASeq_whole.bam	58504a37-4eb0-44ec-bb5d-83e955521de2	gs://gdc-tcga-phs000178-controlled/COAD/DNA/WGS/HMS-RK/ILLUMINA/TCGA-A6-3808-01A-01D-1167-02_IlluminaHiSeq-DNASeq_whole.bam	10609183189	Illumina HiSeq	TCGA-A6-3808-11A-01D-1167-02	TCGA-A6-3808-11A-01D-1167-02_IlluminaHiSeq-DNASeq_whole.bam	41dba354-8dff-4d55-aed5-b424e1c3ae55	gs://gdc-tcga-phs000178-controlled/COAD/DNA/WGS/HMS-RK/ILLUMINA/TCGA-A6-3808-11A-01D-1167-02_IlluminaHiSeq-DNASeq_whole.bam	10596170699	Illumina HiSeq	COAD	21205353888	gs://5aa919de-0aa0-43ec-9ec3-288481102b6d/tcga/COAD/DNA/WGS/HMS-RK/ILLUMINA/TCGA-A6-3808-01A-01D-1167-02_IlluminaHiSeq-DNASeq_whole.bam	gs://5aa919de-0aa0-43ec-9ec3-288481102b6d/tcga/COAD/DNA/WGS/HMS-RK/ILLUMINA/TCGA-A6-3808-11A-01D-1167-02_IlluminaHiSeq-DNASeq_whole.bam
TCGA-49-4505	TCGA-49-4505-01A-01D-1203-02	TCGA-49-4505-01A-01D-1203-02_IlluminaHiSeq-DNASeq_whole.bam	af550be6-0986-458b-8206-9c7cf928c215	gs://gdc-tcga-phs000178-controlled/LUAD/DNA/WGS/HMS-RK/ILLUMINA/TCGA-49-4505-01A-01D-1203-02_IlluminaHiSeq-DNASeq_whole.bam	9775512910	Illumina HiSeq	TCGA-49-4505-11A-01D-1203-02	TCGA-49-4505-11A-01D-1203-02_IlluminaHiSeq-DNASeq_whole.bam	edd13c78-4a11-4932-8158-20f922466310	gs://gdc-tcga-phs000178-controlled/LUAD/DNA/WGS/HMS-RK/ILLUMINA/TCGA-49-4505-11A-01D-1203-02_IlluminaHiSeq-DNASeq_whole.bam	11534056534	Illumina HiSeq	LUAD	21309569444	gs://5aa919de-0aa0-43ec-9ec3-288481102b6d/tcga/LUAD/DNA/WGS/HMS-RK/ILLUMINA/TCGA-49-4505-01A-01D-1203-02_IlluminaHiSeq-DNASeq_whole.bam	gs://5aa919de-0aa0-43ec-9ec3-288481102b6d/tcga/LUAD/DNA/WGS/HMS-RK/ILLUMINA/TCGA-49-4505-11A-01D-1203-02_IlluminaHiSeq-DNASeq_whole.bam
TCGA-CA-5256	TCGA-CA-5256-01A-01D-1405-02	TCGA-CA-5256-01A-01D-1405-02_IlluminaHiSeq-DNASeq_whole.bam	21c81645-36f0-4e4a-8f23-b589998bcb76	gs://gdc-tcga-phs000178-controlled/COAD/DNA/WGS/HMS-RK/ILLUMINA/TCGA-CA-5256-01A-01D-1405-02_IlluminaHiSeq-DNASeq_whole.bam	10777012238	Illumina HiSeq	TCGA-CA-5256-10A-01D-1405-02	TCGA-CA-5256-10A-01D-1405-02_IlluminaHiSeq-DNASeq_whole.bam	1adb4258-b5bf-4496-a9fa-8f7a1ce8b667	gs://gdc-tcga-phs000178-controlled/COAD/DNA/WGS/HMS-RK/ILLUMINA/TCGA-CA-5256-10A-01D-1405-02_IlluminaHiSeq-DNASeq_whole.bam	10765976750	Illumina HiSeq	COAD	21542988988	gs://5aa919de-0aa0-43ec-9ec3-288481102b6d/tcga/COAD/DNA/WGS/HMS-RK/ILLUMINA/TCGA-CA-5256-01A-01D-1405-02_IlluminaHiSeq-DNASeq_whole.bam	gs://5aa919de-0aa0-43ec-9ec3-288481102b6d/tcga/COAD/DNA/WGS/HMS-RK/ILLUMINA/TCGA-CA-5256-10A-01D-1405-02_IlluminaHiSeq-DNASeq_whole.bam
TCGA-L5-A4OI	TCGA-L5-A4OI-01A-11D-A267-26	TCGA-L5-A4OI-01A-11D-A267_131018_SN590_0240_AC2MW5ACXX_s_1_rg.sorted.bam	61f0c88a-c61d-400f-b8cf-b9cacd5fcada	gs://gdc-tcga-phs000178-controlled/ESCA/DNA/WGS/HMS-RK/ILLUMINA/TCGA-L5-A4OI-01A-11D-A267_131018_SN590_0240_AC2MW5ACXX_s_1_rg.sorted.bam	8643202051	Illumina HiSeq	TCGA-L5-A4OI-11A-11D-A267-26	TCGA-L5-A4OI-11A-11D-A267_131018_SN590_0240_AC2MW5ACXX_s_2_rg.sorted.bam	6004ba96-89c1-404c-b70c-9fa87aaa66ba	gs://gdc-tcga-phs000178-controlled/ESCA/DNA/WGS/HMS-RK/ILLUMINA/TCGA-L5-A4OI-11A-11D-A267_131018_SN590_0240_AC2MW5ACXX_s_2_rg.sorted.bam	13093131818	Illumina HiSeq	ESCA	21736333869	gs://5aa919de-0aa0-43ec-9ec3-288481102b6d/tcga/ESCA/DNA/WGS/HMS-RK/ILLUMINA/TCGA-L5-A4OI-01A-11D-A267_131018_SN590_0240_AC2MW5ACXX_s_1_rg.sorted.bam	gs://5aa919de-0aa0-43ec-9ec3-288481102b6d/tcga/ESCA/DNA/WGS/HMS-RK/ILLUMINA/TCGA-L5-A4OI-11A-11D-A267_131018_SN590_0240_AC2MW5ACXX_s_2_rg.sorted.bam
TCGA-AF-2692	TCGA-AF-2692-01A-01D-1167-02	TCGA-AF-2692-01A-01D-1167-02_IlluminaHiSeq-DNASeq_whole.bam	f19d4bca-a876-4c65-a830-4d5f12eb5803	gs://gdc-tcga-phs000178-controlled/READ/DNA/WGS/HMS-RK/ILLUMINA/TCGA-AF-2692-01A-01D-1167-02_IlluminaHiSeq-DNASeq_whole.bam	10975024627	Illumina HiSeq	TCGA-AF-2692-10A-01D-1167-02	TCGA-AF-2692-10A-01D-1167-02_IlluminaHiSeq-DNASeq_whole.bam	41bfa67f-dcaa-4ae8-8c1d-99652cd97c9a	gs://gdc-tcga-phs000178-controlled/READ/DNA/WGS/HMS-RK/ILLUMINA/TCGA-AF-2692-10A-01D-1167-02_IlluminaHiSeq-DNASeq_whole.bam	10779809693	Illumina HiSeq	READ	21754834320	gs://5aa919de-0aa0-43ec-9ec3-288481102b6d/tcga/READ/DNA/WGS/HMS-RK/ILLUMINA/TCGA-AF-2692-01A-01D-1167-02_IlluminaHiSeq-DNASeq_whole.bam	gs://5aa919de-0aa0-43ec-9ec3-288481102b6d/tcga/READ/DNA/WGS/HMS-RK/ILLUMINA/TCGA-AF-2692-10A-01D-1167-02_IlluminaHiSeq-DNASeq_whole.bam
TCGA-CG-4449	TCGA-CG-4449-01A-01D-A326-26	TCGA-CG-4449-01A-01D-A326_131015_SN1440_0171_AC2DLBACXX_s_7_rg.sorted.bam	c8b033d1-998b-4fee-88e7-33c14e8c3ffc	gs://gdc-tcga-phs000178-controlled/STAD/DNA/WGS/HMS-RK/ILLUMINA/TCGA-CG-4449-01A-01D-A326_131015_SN1440_0171_AC2DLBACXX_s_7_rg.sorted.bam	12680371818	Illumina HiSeq	TCGA-CG-4449-10A-01D-A326-26	TCGA-CG-4449-10A-01D-A326_131015_SN1440_0171_AC2DLBACXX_s_8_rg.sorted.bam	e078d104-2b36-461b-9e5c-af5b8b2fc89a	gs://gdc-tcga-phs000178-controlled/STAD/DNA/WGS/HMS-RK/ILLUMINA/TCGA-CG-4449-10A-01D-A326_131015_SN1440_0171_AC2DLBACXX_s_8_rg.sorted.bam	9105090152	Illumina HiSeq	STAD	21785461970	gs://5aa919de-0aa0-43ec-9ec3-288481102b6d/tcga/STAD/DNA/WGS/HMS-RK/ILLUMINA/TCGA-CG-4449-01A-01D-A326_131015_SN1440_0171_AC2DLBACXX_s_7_rg.sorted.bam	gs://5aa919de-0aa0-43ec-9ec3-288481102b6d/tcga/STAD/DNA/WGS/HMS-RK/ILLUMINA/TCGA-CG-4449-10A-01D-A326_131015_SN1440_0171_AC2DLBACXX_s_8_rg.sorted.bam
TCGA-73-4670	TCGA-73-4670-01A-01D-1203-02	TCGA-73-4670-01A-01D-1203-02_IlluminaHiSeq-DNASeq_whole.bam	8e4449ab-641c-44ea-af17-a681182f7299	gs://gdc-tcga-phs000178-controlled/LUAD/DNA/WGS/HMS-RK/ILLUMINA/TCGA-73-4670-01A-01D-1203-02_IlluminaHiSeq-DNASeq_whole.bam	11842328936	Illumina HiSeq	TCGA-73-4670-11A-01D-1203-02	TCGA-73-4670-11A-01D-1203-02_IlluminaHiSeq-DNASeq_whole.bam	fb70791d-abaa-4c78-8e45-77605f89d966	gs://gdc-tcga-phs000178-controlled/LUAD/DNA/WGS/HMS-RK/ILLUMINA/TCGA-73-4670-11A-01D-1203-02_IlluminaHiSeq-DNASeq_whole.bam	9966063335	Illumina HiSeq	LUAD	21808392271	gs://5aa919de-0aa0-43ec-9ec3-288481102b6d/tcga/LUAD/DNA/WGS/HMS-RK/ILLUMINA/TCGA-73-4670-01A-01D-1203-02_IlluminaHiSeq-DNASeq_whole.bam	gs://5aa919de-0aa0-43ec-9ec3-288481102b6d/tcga/LUAD/DNA/WGS/HMS-RK/ILLUMINA/TCGA-73-4670-11A-01D-1203-02_IlluminaHiSeq-DNASeq_whole.bam
TCGA-AG-A008	TCGA-AG-A008-01A-01D-A077-02	TCGA-AG-A008-01A-01D-A077-02_110217_SN208_0190_B81CLKABXX_s_7.rg.sorted.bam	e31d4ba3-4d48-4e50-9932-05a2978a90df	gs://gdc-tcga-phs000178-controlled/READ/DNA/WGS/HMS-RK/ILLUMINA/TCGA-AG-A008-01A-01D-A077-02_110217_SN208_0190_B81CLKABXX_s_7.rg.sorted.bam	15102791001	Illumina HiSeq	TCGA-AG-A008-10A-01D-A078-02	TCGA-AG-A008-10A-01D-A078-02_110217_SN208_0190_B81CLKABXX_s_8.rg.sorted.bam	6a8b3387-94d5-401f-ba50-c00e0b2d1c7f	gs://gdc-tcga-phs000178-controlled/READ/DNA/WGS/HMS-RK/ILLUMINA/TCGA-AG-A008-10A-01D-A078-02_110217_SN208_0190_B81CLKABXX_s_8.rg.sorted.bam	6879801805	Illumina HiSeq	READ	21982592806	gs://5aa919de-0aa0-43ec-9ec3-288481102b6d/tcga/READ/DNA/WGS/HMS-RK/ILLUMINA/TCGA-AG-A008-01A-01D-A077-02_110217_SN208_0190_B81CLKABXX_s_7.rg.sorted.bam	gs://5aa919de-0aa0-43ec-9ec3-288481102b6d/tcga/READ/DNA/WGS/HMS-RK/ILLUMINA/TCGA-AG-A008-10A-01D-A078-02_110217_SN208_0190_B81CLKABXX_s_8.rg.sorted.bam
TCGA-B6-A0X4	TCGA-B6-A0X4-01A-11D-A106-02	TCGA-B6-A0X4-01A-11D-A106_130719_SN1120_0270_AC2CVRACXX_s_7_rg.sorted.bam	1973be6c-c5a9-40d1-bdd2-a752dd33d6d1	gs://gdc-tcga-phs000178-controlled/BRCA/DNA/WGS/HMS-RK/ILLUMINA/TCGA-B6-A0X4-01A-11D-A106_130719_SN1120_0270_AC2CVRACXX_s_7_rg.sorted.bam	11736899870	Illumina HiSeq	TCGA-B6-A0X4-10A-01D-A106-02	TCGA-B6-A0X4-10A-01D-A106_130719_SN1120_0270_AC2CVRACXX_s_8_rg.sorted.bam	b1fb31e5-69fe-4970-b9ab-98311778aa34	gs://gdc-tcga-phs000178-controlled/BRCA/DNA/WGS/HMS-RK/ILLUMINA/TCGA-B6-A0X4-10A-01D-A106_130719_SN1120_0270_AC2CVRACXX_s_8_rg.sorted.bam	10248916090	Illumina HiSeq	BRCA	21985815960	gs://5aa919de-0aa0-43ec-9ec3-288481102b6d/tcga/BRCA/DNA/WGS/HMS-RK/ILLUMINA/TCGA-B6-A0X4-01A-11D-A106_130719_SN1120_0270_AC2CVRACXX_s_7_rg.sorted.bam	gs://5aa919de-0aa0-43ec-9ec3-288481102b6d/tcga/BRCA/DNA/WGS/HMS-RK/ILLUMINA/TCGA-B6-A0X4-10A-01D-A106_130719_SN1120_0270_AC2CVRACXX_s_8_rg.sorted.bam
TCGA-G2-A2EF	TCGA-G2-A2EF-01A-12D-A18D-02	TCGA-G2-A2EF-01A-12D-A18D_120912_SN1222_0148_AC188PACXX_s_7_rg.sorted.bam	ac16538b-bd5d-496e-bccc-6f3374d226c6	gs://gdc-tcga-phs000178-controlled/BLCA/DNA/WGS/HMS-RK/ILLUMINA/TCGA-G2-A2EF-01A-12D-A18D_120912_SN1222_0148_AC188PACXX_s_7_rg.sorted.bam	11641204860	Illumina HiSeq	TCGA-G2-A2EF-10A-01D-A18D-02	TCGA-G2-A2EF-10A-01D-A18D_120912_SN1222_0148_AC188PACXX_s_8_rg.sorted.bam	a641053d-d0ab-4204-a4c7-6fff5ed2ef4e	gs://gdc-tcga-phs000178-controlled/BLCA/DNA/WGS/HMS-RK/ILLUMINA/TCGA-G2-A2EF-10A-01D-A18D_120912_SN1222_0148_AC188PACXX_s_8_rg.sorted.bam	10354347473	Illumina HiSeq	BLCA	21995552333	gs://5aa919de-0aa0-43ec-9ec3-288481102b6d/tcga/BLCA/DNA/WGS/HMS-RK/ILLUMINA/TCGA-G2-A2EF-01A-12D-A18D_120912_SN1222_0148_AC188PACXX_s_7_rg.sorted.bam	gs://5aa919de-0aa0-43ec-9ec3-288481102b6d/tcga/BLCA/DNA/WGS/HMS-RK/ILLUMINA/TCGA-G2-A2EF-10A-01D-A18D_120912_SN1222_0148_AC188PACXX_s_8_rg.sorted.bam
TCGA-AG-A020	TCGA-AG-A020-01A-21D-A079-02	TCGA-AG-A020-01A-21D-A079-02_110409_SN590_0077_BB04EHABXX_s_1.rg.sorted.bam	1aa43549-776a-4daf-b60e-f0b8c3287077	gs://gdc-tcga-phs000178-controlled/READ/DNA/WGS/HMS-RK/ILLUMINA/TCGA-AG-A020-01A-21D-A079-02_110409_SN590_0077_BB04EHABXX_s_1.rg.sorted.bam	11381403326	Illumina HiSeq	TCGA-AG-A020-11A-11D-A079-02	TCGA-AG-A020-11A-11D-A079-02_110409_SN590_0077_BB04EHABXX_s_2.rg.sorted.bam	48f20c48-bd37-4231-9bac-8b276e4a31ea	gs://gdc-tcga-phs000178-controlled/READ/DNA/WGS/HMS-RK/ILLUMINA/TCGA-AG-A020-11A-11D-A079-02_110409_SN590_0077_BB04EHABXX_s_2.rg.sorted.bam	10633117496	Illumina HiSeq	READ	22014520822	gs://5aa919de-0aa0-43ec-9ec3-288481102b6d/tcga/READ/DNA/WGS/HMS-RK/ILLUMINA/TCGA-AG-A020-01A-21D-A079-02_110409_SN590_0077_BB04EHABXX_s_1.rg.sorted.bam	gs://5aa919de-0aa0-43ec-9ec3-288481102b6d/tcga/READ/DNA/WGS/HMS-RK/ILLUMINA/TCGA-AG-A020-11A-11D-A079-02_110409_SN590_0077_BB04EHABXX_s_2.rg.sorted.bam
TCGA-AA-3947	TCGA-AA-3947-01A-01D-1167-02	TCGA-AA-3947-01A-01D-1167-02_101023_SN208_0167_B80L4DABXX_s_1.rg.sorted.bam	2d1ad0b4-c460-4a5b-ae6d-2926bfe40052	gs://gdc-tcga-phs000178-controlled/COAD/DNA/WGS/HMS-RK/ILLUMINA/TCGA-AA-3947-01A-01D-1167-02_101023_SN208_0167_B80L4DABXX_s_1.rg.sorted.bam	10202763802	Illumina HiSeq	TCGA-AA-3947-10A-01D-1167-02	TCGA-AA-3947-10A-01D-1167-02_101023_SN208_0167_B80L4DABXX_s_2.rg.sorted.bam	fc7bc9a6-aec3-4170-bcb0-bea7670f93a4	gs://gdc-tcga-phs000178-controlled/COAD/DNA/WGS/HMS-RK/ILLUMINA/TCGA-AA-3947-10A-01D-1167-02_101023_SN208_0167_B80L4DABXX_s_2.rg.sorted.bam	12016512509	Illumina HiSeq	COAD	22219276311	gs://5aa919de-0aa0-43ec-9ec3-288481102b6d/tcga/COAD/DNA/WGS/HMS-RK/ILLUMINA/TCGA-AA-3947-01A-01D-1167-02_101023_SN208_0167_B80L4DABXX_s_1.rg.sorted.bam	gs://5aa919de-0aa0-43ec-9ec3-288481102b6d/tcga/COAD/DNA/WGS/HMS-RK/ILLUMINA/TCGA-AA-3947-10A-01D-1167-02_101023_SN208_0167_B80L4DABXX_s_2.rg.sorted.bam
TCGA-44-2661	TCGA-44-2661-01A-01D-1103-02	TCGA-44-2661-01A-01D-1103_110913_SN208_0238_BC008YACXX_s_7_rg.sorted.bam	fbe0b7e0-45f4-4c61-9965-be52ae790251	gs://gdc-tcga-phs000178-controlled/LUAD/DNA/WGS/HMS-RK/ILLUMINA/TCGA-44-2661-01A-01D-1103_110913_SN208_0238_BC008YACXX_s_7_rg.sorted.bam	3962157447	Illumina HiSeq	TCGA-44-2661-10A-01D-1103-02	TCGA-44-2661-10A-01D-1103_110804_SN208_0217_BC03EKABXX_s_6_rg.sorted.bam	d921a1d0-fc6b-4140-adea-0274147e2026	gs://gdc-tcga-phs000178-controlled/LUAD/DNA/WGS/HMS-RK/ILLUMINA/TCGA-44-2661-10A-01D-1103_110804_SN208_0217_BC03EKABXX_s_6_rg.sorted.bam	18264313268	Illumina HiSeq	LUAD	22226470715	gs://5aa919de-0aa0-43ec-9ec3-288481102b6d/tcga/LUAD/DNA/WGS/HMS-RK/ILLUMINA/TCGA-44-2661-01A-01D-1103_110913_SN208_0238_BC008YACXX_s_7_rg.sorted.bam	gs://5aa919de-0aa0-43ec-9ec3-288481102b6d/tcga/LUAD/DNA/WGS/HMS-RK/ILLUMINA/TCGA-44-2661-10A-01D-1103_110804_SN208_0217_BC03EKABXX_s_6_rg.sorted.bam
TCGA-V4-A9EH	TCGA-V4-A9EH-01A-11D-A40D-26	TCGA-V4-A9EH-01A-11D-A40D_140725_SN590_0251_AC41YJACXX_s_5_rg.sorted.bam	f23ae536-eb5e-4d13-baf2-94a4eb03d083	gs://gdc-tcga-phs000178-controlled/UVM/DNA/WGS/HMS-RK/ILLUMINA/TCGA-V4-A9EH-01A-11D-A40D_140725_SN590_0251_AC41YJACXX_s_5_rg.sorted.bam	5173996746	Illumina HiSeq	TCGA-V4-A9EH-10A-01D-A40E-26	TCGA-V4-A9EH-10A-01D-A40E_140725_SN590_0252_BC41HPACXX_s_5_rg.sorted.bam	f5db97a6-5c11-4667-98bb-731af29355e3	gs://gdc-tcga-phs000178-controlled/UVM/DNA/WGS/HMS-RK/ILLUMINA/TCGA-V4-A9EH-10A-01D-A40E_140725_SN590_0252_BC41HPACXX_s_5_rg.sorted.bam	17081087130	Illumina HiSeq	UVM	22255083876	gs://5aa919de-0aa0-43ec-9ec3-288481102b6d/tcga/UVM/DNA/WGS/HMS-RK/ILLUMINA/TCGA-V4-A9EH-01A-11D-A40D_140725_SN590_0251_AC41YJACXX_s_5_rg.sorted.bam	gs://5aa919de-0aa0-43ec-9ec3-288481102b6d/tcga/UVM/DNA/WGS/HMS-RK/ILLUMINA/TCGA-V4-A9EH-10A-01D-A40E_140725_SN590_0252_BC41HPACXX_s_5_rg.sorted.bam
TCGA-FS-A1Z0	TCGA-FS-A1Z0-06A-11D-A18Y-02	TCGA-FS-A1Z0-06A-11D-A18Y_120718_SN1222_0127_BD147HACXX_s_1_rg.sorted.bam	8f3ae468-0d68-4a91-ba8d-55ed86034e27	gs://gdc-tcga-phs000178-controlled/SKCM/DNA/WGS/HMS-RK/ILLUMINA/TCGA-FS-A1Z0-06A-11D-A18Y_120718_SN1222_0127_BD147HACXX_s_1_rg.sorted.bam	10268560017	Illumina HiSeq	TCGA-FS-A1Z0-10A-01D-A190-02	TCGA-FS-A1Z0-10A-01D-A190_120718_SN1222_0127_BD147HACXX_s_5_rg.sorted.bam	3e0779ab-0f7e-470a-8d69-255e5d4fb90b	gs://gdc-tcga-phs000178-controlled/SKCM/DNA/WGS/HMS-RK/ILLUMINA/TCGA-FS-A1Z0-10A-01D-A190_120718_SN1222_0127_BD147HACXX_s_5_rg.sorted.bam	12008851275	Illumina HiSeq	SKCM	22277411292	gs://5aa919de-0aa0-43ec-9ec3-288481102b6d/tcga/SKCM/DNA/WGS/HMS-RK/ILLUMINA/TCGA-FS-A1Z0-06A-11D-A18Y_120718_SN1222_0127_BD147HACXX_s_1_rg.sorted.bam	gs://5aa919de-0aa0-43ec-9ec3-288481102b6d/tcga/SKCM/DNA/WGS/HMS-RK/ILLUMINA/TCGA-FS-A1Z0-10A-01D-A190_120718_SN1222_0127_BD147HACXX_s_5_rg.sorted.bam
TCGA-AA-A02R	TCGA-AA-A02R-01A-01D-A077-02	TCGA-AA-A02R-01A-01D-A077-02_IlluminaHiSeq-DNASeq_whole.bam	5affe933-9b26-4971-81d9-e380618fbfa0	gs://gdc-tcga-phs000178-controlled/COAD/DNA/WGS/HMS-RK/ILLUMINA/TCGA-AA-A02R-01A-01D-A077-02_IlluminaHiSeq-DNASeq_whole.bam	10007916737	Illumina HiSeq	TCGA-AA-A02R-10A-01D-A078-02	TCGA-AA-A02R-10A-01D-A078_110401_SN177_0152_A819RJABXX.sorted.bam	504339f4-40ca-46f4-9410-0e1d81df5210	gs://gdc-tcga-phs000178-controlled/COAD/DNA/WGS/HMS-RK/ILLUMINA/TCGA-AA-A02R-10A-01D-A078_110401_SN177_0152_A819RJABXX.sorted.bam	12364297213	Illumina HiSeq	COAD	22372213950	gs://5aa919de-0aa0-43ec-9ec3-288481102b6d/tcga/COAD/DNA/WGS/HMS-RK/ILLUMINA/TCGA-AA-A02R-01A-01D-A077-02_IlluminaHiSeq-DNASeq_whole.bam	gs://5aa919de-0aa0-43ec-9ec3-288481102b6d/tcga/COAD/DNA/WGS/HMS-RK/ILLUMINA/TCGA-AA-A02R-10A-01D-A078_110401_SN177_0152_A819RJABXX.sorted.bam
TCGA-CS-4938	TCGA-CS-4938-01B-11D-1891-02	TCGA-CS-4938-01B-11D-1891_130919_SN590_0238_AC29TRACXX_s_1_rg.sorted.bam	8b9dc3cd-2c99-405c-8306-3b388ad5bdf6	gs://gdc-tcga-phs000178-controlled/LGG/DNA/WGS/HMS-RK/ILLUMINA/TCGA-CS-4938-01B-11D-1891_130919_SN590_0238_AC29TRACXX_s_1_rg.sorted.bam	13978983194	Illumina HiSeq	TCGA-CS-4938-10A-01D-1891-02	TCGA-CS-4938-10A-01D-1891_130912_SN590_0237_AC292LACXX_s_1_rg.sorted.bam	d987c181-1947-486c-957f-c5bd782a1eba	gs://gdc-tcga-phs000178-controlled/LGG/DNA/WGS/HMS-RK/ILLUMINA/TCGA-CS-4938-10A-01D-1891_130912_SN590_0237_AC292LACXX_s_1_rg.sorted.bam	8433047270	Illumina HiSeq	LGG	22412030464	gs://5aa919de-0aa0-43ec-9ec3-288481102b6d/tcga/LGG/DNA/WGS/HMS-RK/ILLUMINA/TCGA-CS-4938-01B-11D-1891_130919_SN590_0238_AC29TRACXX_s_1_rg.sorted.bam	gs://5aa919de-0aa0-43ec-9ec3-288481102b6d/tcga/LGG/DNA/WGS/HMS-RK/ILLUMINA/TCGA-CS-4938-10A-01D-1891_130912_SN590_0237_AC292LACXX_s_1_rg.sorted.bam
TCGA-AG-A002	TCGA-AG-A002-01A-01D-A077-02	TCGA-AG-A002-01A-01D-A077-02_110217_SN208_0190_B81CLKABXX_s_1.rg.sorted.bam	90021059-77d3-4362-9cc9-f14fcfba46c9	gs://gdc-tcga-phs000178-controlled/READ/DNA/WGS/HMS-RK/ILLUMINA/TCGA-AG-A002-01A-01D-A077-02_110217_SN208_0190_B81CLKABXX_s_1.rg.sorted.bam	13781130405	Illumina HiSeq	TCGA-AG-A002-10A-01D-A078-02	TCGA-AG-A002-10A-01D-A078-02_110217_SN208_0190_B81CLKABXX_s_2.rg.sorted.bam	ab767da1-ed1c-4246-8d29-4d8f720c4f46	gs://gdc-tcga-phs000178-controlled/READ/DNA/WGS/HMS-RK/ILLUMINA/TCGA-AG-A002-10A-01D-A078-02_110217_SN208_0190_B81CLKABXX_s_2.rg.sorted.bam	8752112617	Illumina HiSeq	READ	22533243022	gs://5aa919de-0aa0-43ec-9ec3-288481102b6d/tcga/READ/DNA/WGS/BCM/ILLUMINA/TCGA-AG-A002-01A-01D-A183-10_wgs_Illumina.bam	gs://5aa919de-0aa0-43ec-9ec3-288481102b6d/tcga/READ/DNA/WGS/HMS-RK/ILLUMINA/TCGA-AG-A002-10A-01D-A078-02_110217_SN208_0190_B81CLKABXX_s_2.rg.sorted.bam
TCGA-A6-2681	TCGA-A6-2681-01A-01D-1405-02	TCGA-A6-2681-01A-01D-1405-02_IlluminaHiSeq-DNASeq_whole.bam	eda754a1-3a13-47a5-8e0e-49ef1384646d	gs://gdc-tcga-phs000178-controlled/COAD/DNA/WGS/HMS-RK/ILLUMINA/TCGA-A6-2681-01A-01D-1405-02_IlluminaHiSeq-DNASeq_whole.bam	12009408151	Illumina HiSeq	TCGA-A6-2681-10A-01D-1405-02	TCGA-A6-2681-10A-01D-1405-02_IlluminaHiSeq-DNASeq_whole.bam	39e367a8-940b-4e1b-aa38-cdb0fdfe9d26	gs://gdc-tcga-phs000178-controlled/COAD/DNA/WGS/HMS-RK/ILLUMINA/TCGA-A6-2681-10A-01D-1405-02_IlluminaHiSeq-DNASeq_whole.bam	10523889508	Illumina HiSeq	COAD	22533297659	gs://5aa919de-0aa0-43ec-9ec3-288481102b6d/tcga/COAD/DNA/WGS/BCM/ILLUMINA/TCGA-A6-2681-01A-01D-1554-10_wgs_Illumina.bam	gs://5aa919de-0aa0-43ec-9ec3-288481102b6d/tcga/COAD/DNA/WGS/HMS-RK/ILLUMINA/TCGA-A6-2681-10A-01D-1405-02_IlluminaHiSeq-DNASeq_whole.bam
TCGA-AG-4005	TCGA-AG-4005-01A-01D-1115-02	TCGA-AG-4005-01A-01D-1115_101122_SN177_0123_B20APUABXX_s_3_rg.sorted.bam	06bb3e36-d2de-48c4-a23d-89eae00ec7e5	gs://gdc-tcga-phs000178-controlled/READ/DNA/WGS/HMS-RK/ILLUMINA/TCGA-AG-4005-01A-01D-1115_101122_SN177_0123_B20APUABXX_s_3_rg.sorted.bam	13322160767	Illumina HiSeq	TCGA-AG-4005-10A-01D-1115-02	TCGA-AG-4005-10A-01D-1115_101122_SN177_0123_B20APUABXX_s_4_rg.sorted.bam	bdef1f23-55e4-48bd-ad1b-4463e64ebaea	gs://gdc-tcga-phs000178-controlled/READ/DNA/WGS/HMS-RK/ILLUMINA/TCGA-AG-4005-10A-01D-1115_101122_SN177_0123_B20APUABXX_s_4_rg.sorted.bam	9215617807	Illumina HiSeq	READ	22537778574	gs://5aa919de-0aa0-43ec-9ec3-288481102b6d/tcga/READ/DNA/WGS/HMS-RK/ILLUMINA/TCGA-AG-4005-01A-01D-1115_101122_SN177_0123_B20APUABXX_s_3_rg.sorted.bam	gs://5aa919de-0aa0-43ec-9ec3-288481102b6d/tcga/READ/DNA/WGS/HMS-RK/ILLUMINA/TCGA-AG-4005-10A-01D-1115_101122_SN177_0123_B20APUABXX_s_4_rg.sorted.bam
TCGA-AA-3666	TCGA-AA-3666-01A-02D-1167-02	TCGA-AA-3666-01A-02D-1167-02_IlluminaHiSeq-DNASeq_whole.bam	0bc29a5e-10c6-4c45-8cb6-2284ab7be445	gs://gdc-tcga-phs000178-controlled/COAD/DNA/WGS/HMS-RK/ILLUMINA/TCGA-AA-3666-01A-02D-1167-02_IlluminaHiSeq-DNASeq_whole.bam	11140737971	Illumina HiSeq	TCGA-AA-3666-10A-01D-1167-02	TCGA-AA-3666-10A-01D-1167-02_IlluminaHiSeq-DNASeq_whole.bam	58cda208-4b02-4391-9361-09d9fb432ba9	gs://gdc-tcga-phs000178-controlled/COAD/DNA/WGS/HMS-RK/ILLUMINA/TCGA-AA-3666-10A-01D-1167-02_IlluminaHiSeq-DNASeq_whole.bam	11557897227	Illumina HiSeq	COAD	22698635198	gs://5aa919de-0aa0-43ec-9ec3-288481102b6d/tcga/COAD/DNA/WGS/HMS-RK/ILLUMINA/TCGA-AA-3666-01A-02D-1167-02_IlluminaHiSeq-DNASeq_whole.bam	gs://5aa919de-0aa0-43ec-9ec3-288481102b6d/tcga/COAD/DNA/WGS/BCM/ILLUMINA/TCGA-AA-3666-10A-01D-1981-10_wgs_Illumina.bam
TCGA-AG-A015	TCGA-AG-A015-01A-01D-A077-02	TCGA-AG-A015-01A-01D-A077-02_IlluminaHiSeq-DNASeq_whole.bam	63f20203-5a64-43b3-bd73-5194c87290ba	gs://gdc-tcga-phs000178-controlled/READ/DNA/WGS/HMS-RK/ILLUMINA/TCGA-AG-A015-01A-01D-A077-02_IlluminaHiSeq-DNASeq_whole.bam	9202352216	Illumina HiSeq	TCGA-AG-A015-10A-01D-A078-02	TCGA-AG-A015-10A-01D-A078_110409_SN590_0076_AB04G5ABXX_s_6_rg.sorted.bam	e61bfaa9-8fd2-4a31-8149-9812aa5a5406	gs://gdc-tcga-phs000178-controlled/READ/DNA/WGS/HMS-RK/ILLUMINA/TCGA-AG-A015-10A-01D-A078_110409_SN590_0076_AB04G5ABXX_s_6_rg.sorted.bam	13516127474	Illumina HiSeq	READ	22718479690	gs://5aa919de-0aa0-43ec-9ec3-288481102b6d/tcga/READ/DNA/WGS/HMS-RK/ILLUMINA/TCGA-AG-A015-01A-01D-A077-02_IlluminaHiSeq-DNASeq_whole.bam	gs://5aa919de-0aa0-43ec-9ec3-288481102b6d/tcga/READ/DNA/WGS/HMS-RK/ILLUMINA/TCGA-AG-A015-10A-01D-A078_110409_SN590_0076_AB04G5ABXX_s_6_rg.sorted.bam
TCGA-A6-2678	TCGA-A6-2678-01A-01D-1167-02	TCGA-A6-2678-01A-01D-1167-02_IlluminaHiSeq-DNASeq_whole.bam	31675676-aba0-4d34-a2dc-0356129ceaa2	gs://gdc-tcga-phs000178-controlled/COAD/DNA/WGS/HMS-RK/ILLUMINA/TCGA-A6-2678-01A-01D-1167-02_IlluminaHiSeq-DNASeq_whole.bam	11365889716	Illumina HiSeq	TCGA-A6-2678-10A-01D-1167-02	TCGA-A6-2678-10A-01D-1167-02_IlluminaHiSeq-DNASeq_whole.bam	49b530ed-0c02-4603-9fe8-fcca89de8079	gs://gdc-tcga-phs000178-controlled/COAD/DNA/WGS/HMS-RK/ILLUMINA/TCGA-A6-2678-10A-01D-1167-02_IlluminaHiSeq-DNASeq_whole.bam	11490339788	Illumina HiSeq	COAD	22856229504	gs://5aa919de-0aa0-43ec-9ec3-288481102b6d/tcga/COAD/DNA/WGS/HMS-RK/ILLUMINA/TCGA-A6-2678-01A-01D-1167-02_IlluminaHiSeq-DNASeq_whole.bam	gs://5aa919de-0aa0-43ec-9ec3-288481102b6d/tcga/COAD/DNA/WGS/HMS-RK/ILLUMINA/TCGA-A6-2678-10A-01D-1167-02_IlluminaHiSeq-DNASeq_whole.bam
TCGA-HT-7604	TCGA-HT-7604-01A-11D-2088-02	TCGA-HT-7604-01A-11D-2088_130923_SN1222_0220_BC2DUUACXX_s_6_rg.sorted.bam	b3d0b563-b12d-4872-9a0c-f795ca13842f	gs://gdc-tcga-phs000178-controlled/LGG/DNA/WGS/HMS-RK/ILLUMINA/TCGA-HT-7604-01A-11D-2088_130923_SN1222_0220_BC2DUUACXX_s_6_rg.sorted.bam	7382543378	Illumina HiSeq	TCGA-HT-7604-10A-01D-2088-02	TCGA-HT-7604-10A-01D-2088_130910_SN208_0494_AC2A1DACXX_s_2_rg.sorted.bam	b43b5074-d9bd-4d06-b367-bebab284ebfe	gs://gdc-tcga-phs000178-controlled/LGG/DNA/WGS/HMS-RK/ILLUMINA/TCGA-HT-7604-10A-01D-2088_130910_SN208_0494_AC2A1DACXX_s_2_rg.sorted.bam	15531883271	Illumina HiSeq	LGG	22914426649	gs://5aa919de-0aa0-43ec-9ec3-288481102b6d/tcga/LGG/DNA/WGS/HMS-RK/ILLUMINA/TCGA-HT-7604-01A-11D-2088_130923_SN1222_0220_BC2DUUACXX_s_6_rg.sorted.bam	gs://5aa919de-0aa0-43ec-9ec3-288481102b6d/tcga/LGG/DNA/WGS/HMS-RK/ILLUMINA/TCGA-HT-7604-10A-01D-2088_130910_SN208_0494_AC2A1DACXX_s_2_rg.sorted.bam
TCGA-AG-A032	TCGA-AG-A032-01A-01D-A077-02	TCGA-AG-A032-01A-01D-A077-02_IlluminaHiSeq-DNASeq_whole.bam	16a2716c-9563-4403-9a4b-8d4856022741	gs://gdc-tcga-phs000178-controlled/READ/DNA/WGS/HMS-RK/ILLUMINA/TCGA-AG-A032-01A-01D-A077-02_IlluminaHiSeq-DNASeq_whole.bam	13157470622	Illumina HiSeq	TCGA-AG-A032-10A-01D-A078-02	TCGA-AG-A032-10A-01D-A078-02_IlluminaHiSeq-DNASeq_whole.bam	8eaed029-ac09-41bb-bb2c-3ac4e7f86390	gs://gdc-tcga-phs000178-controlled/READ/DNA/WGS/HMS-RK/ILLUMINA/TCGA-AG-A032-10A-01D-A078-02_IlluminaHiSeq-DNASeq_whole.bam	9795194237	Illumina HiSeq	READ	22952664859	gs://5aa919de-0aa0-43ec-9ec3-288481102b6d/tcga/READ/DNA/WGS/BCM/ILLUMINA/TCGA-AG-A032-01A-01D-A183-10_wgs_Illumina.bam	gs://5aa919de-0aa0-43ec-9ec3-288481102b6d/tcga/READ/DNA/WGS/BCM/ILLUMINA/TCGA-AG-A032-10A-01D-A183-10_wgs_Illumina.bam
TCGA-AF-2691	TCGA-AF-2691-01A-01D-1167-02	TCGA-AF-2691-01A-01D-1167-02_IlluminaHiSeq-DNASeq_whole.bam	92f1a7a8-08ff-487e-bd7d-8146bc0109c6	gs://gdc-tcga-phs000178-controlled/READ/DNA/WGS/HMS-RK/ILLUMINA/TCGA-AF-2691-01A-01D-1167-02_IlluminaHiSeq-DNASeq_whole.bam	11637417844	Illumina HiSeq	TCGA-AF-2691-10A-01D-1167-02	TCGA-AF-2691-10A-01D-1167-02_IlluminaHiSeq-DNASeq_whole.bam	9b916a25-d6ee-4633-9d63-964fb2d45c38	gs://gdc-tcga-phs000178-controlled/READ/DNA/WGS/HMS-RK/ILLUMINA/TCGA-AF-2691-10A-01D-1167-02_IlluminaHiSeq-DNASeq_whole.bam	11368848192	Illumina HiSeq	READ	23006266036	gs://5aa919de-0aa0-43ec-9ec3-288481102b6d/tcga/READ/DNA/WGS/HMS-RK/ILLUMINA/TCGA-AF-2691-01A-01D-1167-02_IlluminaHiSeq-DNASeq_whole.bam	gs://5aa919de-0aa0-43ec-9ec3-288481102b6d/tcga/READ/DNA/WGS/BCM/ILLUMINA/TCGA-AF-2691-10A-01D-1989-10_wgs_Illumina.bam
TCGA-AA-3548	TCGA-AA-3548-01A-01D-1167-02	TCGA-AA-3548-01A-01D-1167-02_IlluminaHiSeq-DNASeq_whole.bam	362e7b19-891a-4eba-9cba-97d157a94152	gs://gdc-tcga-phs000178-controlled/COAD/DNA/WGS/HMS-RK/ILLUMINA/TCGA-AA-3548-01A-01D-1167-02_IlluminaHiSeq-DNASeq_whole.bam	12100390315	Illumina HiSeq	TCGA-AA-3548-10A-01D-1167-02	TCGA-AA-3548-10A-01D-1167-02_IlluminaHiSeq-DNASeq_whole.bam	16ab76f5-0b3e-4aad-b31c-125bf8ae94d1	gs://gdc-tcga-phs000178-controlled/COAD/DNA/WGS/HMS-RK/ILLUMINA/TCGA-AA-3548-10A-01D-1167-02_IlluminaHiSeq-DNASeq_whole.bam	10907866612	Illumina HiSeq	COAD	23008256927	gs://5aa919de-0aa0-43ec-9ec3-288481102b6d/tcga/COAD/DNA/WGS/HMS-RK/ILLUMINA/TCGA-AA-3548-01A-01D-1167-02_IlluminaHiSeq-DNASeq_whole.bam	gs://5aa919de-0aa0-43ec-9ec3-288481102b6d/tcga/COAD/DNA/WGS/HMS-RK/ILLUMINA/TCGA-AA-3548-10A-01D-1167-02_IlluminaHiSeq-DNASeq_whole.bam
TCGA-AA-3861	TCGA-AA-3861-01A-01D-1167-02	TCGA-AA-3861-01A-01D-1167-02_IlluminaHiSeq-DNASeq_whole.bam	041d683a-798a-4869-a98d-b7abfe977709	gs://gdc-tcga-phs000178-controlled/COAD/DNA/WGS/HMS-RK/ILLUMINA/TCGA-AA-3861-01A-01D-1167-02_IlluminaHiSeq-DNASeq_whole.bam	11386461680	Illumina HiSeq	TCGA-AA-3861-10A-01D-1167-02	TCGA-AA-3861-10A-01D-1167-02_IlluminaHiSeq-DNASeq_whole.bam	51e1be67-574c-47ee-9d7f-9f7f081cdd0e	gs://gdc-tcga-phs000178-controlled/COAD/DNA/WGS/HMS-RK/ILLUMINA/TCGA-AA-3861-10A-01D-1167-02_IlluminaHiSeq-DNASeq_whole.bam	11726950424	Illumina HiSeq	COAD	23113412104	gs://5aa919de-0aa0-43ec-9ec3-288481102b6d/tcga/COAD/DNA/WGS/HMS-RK/ILLUMINA/TCGA-AA-3861-01A-01D-1167-02_IlluminaHiSeq-DNASeq_whole.bam	gs://5aa919de-0aa0-43ec-9ec3-288481102b6d/tcga/COAD/DNA/WGS/HMS-RK/ILLUMINA/TCGA-AA-3861-10A-01D-1167-02_IlluminaHiSeq-DNASeq_whole.bam
TCGA-73-4675	TCGA-73-4675-01A-01D-1203-02	TCGA-73-4675-01A-01D-1203-02_IlluminaHiSeq-DNASeq_whole.bam	14b3ad66-64c9-4b39-a34e-5cb29788735a	gs://gdc-tcga-phs000178-controlled/LUAD/DNA/WGS/HMS-RK/ILLUMINA/TCGA-73-4675-01A-01D-1203-02_IlluminaHiSeq-DNASeq_whole.bam	10993609329	Illumina HiSeq	TCGA-73-4675-11A-01D-1203-02	TCGA-73-4675-11A-01D-1203-02_IlluminaHiSeq-DNASeq_whole.bam	5c0c01fd-bde7-41d5-ab01-78909043c0fe	gs://gdc-tcga-phs000178-controlled/LUAD/DNA/WGS/HMS-RK/ILLUMINA/TCGA-73-4675-11A-01D-1203-02_IlluminaHiSeq-DNASeq_whole.bam	12142050574	Illumina HiSeq	LUAD	23135659903	gs://5aa919de-0aa0-43ec-9ec3-288481102b6d/tcga/LUAD/DNA/WGS/HMS-RK/ILLUMINA/TCGA-73-4675-01A-01D-1203-02_IlluminaHiSeq-DNASeq_whole.bam	gs://5aa919de-0aa0-43ec-9ec3-288481102b6d/tcga/LUAD/DNA/WGS/HMS-RK/ILLUMINA/TCGA-73-4675-11A-01D-1203-02_IlluminaHiSeq-DNASeq_whole.bam
TCGA-05-4432	TCGA-05-4432-01A-01D-1203-02	TCGA-05-4432-01A-01D-1203_111013_SN208_0253_B00PJACXX_s_4_rg.sorted.bam	6110bc85-6f14-48d5-b166-2b3f42776573	gs://gdc-tcga-phs000178-controlled/LUAD/DNA/WGS/HMS-RK/ILLUMINA/TCGA-05-4432-01A-01D-1203_111013_SN208_0253_B00PJACXX_s_4_rg.sorted.bam	12878380122	Illumina HiSeq	TCGA-05-4432-10A-01D-1203-02	TCGA-05-4432-10A-01D-1203_111013_SN208_0253_B00PJACXX_s_3_rg.sorted.bam	10b90006-c305-434b-a1e6-0d2d780fe84f	gs://gdc-tcga-phs000178-controlled/LUAD/DNA/WGS/HMS-RK/ILLUMINA/TCGA-05-4432-10A-01D-1203_111013_SN208_0253_B00PJACXX_s_3_rg.sorted.bam	10430170486	Illumina HiSeq	LUAD	23308550608	gs://5aa919de-0aa0-43ec-9ec3-288481102b6d/tcga/LUAD/DNA/WGS/BI/ILLUMINA/G14856.TCGA-05-4432-01A-01D-1931-08.2.bam	gs://5aa919de-0aa0-43ec-9ec3-288481102b6d/tcga/LUAD/DNA/WGS/BI/ILLUMINA/G14856.TCGA-05-4432-10A-01D-1931-08.2.bam
TCGA-LN-A49X	TCGA-LN-A49X-01A-31D-A267-26	TCGA-LN-A49X-01A-31D-A267_131018_SN590_0241_BC30HBACXX_s_3_rg.sorted.bam	e3d2b395-b1fa-4edd-86a9-72ca75792159	gs://gdc-tcga-phs000178-controlled/ESCA/DNA/WGS/HMS-RK/ILLUMINA/TCGA-LN-A49X-01A-31D-A267_131018_SN590_0241_BC30HBACXX_s_3_rg.sorted.bam	11053238680	Illumina HiSeq	TCGA-LN-A49X-10A-01D-A267-26	TCGA-LN-A49X-10A-01D-A267_131018_SN590_0241_BC30HBACXX_s_4_rg.sorted.bam	36d33c92-611d-44d0-9a6e-9081dd25e768	gs://gdc-tcga-phs000178-controlled/ESCA/DNA/WGS/HMS-RK/ILLUMINA/TCGA-LN-A49X-10A-01D-A267_131018_SN590_0241_BC30HBACXX_s_4_rg.sorted.bam	12266654156	Illumina HiSeq	ESCA	23319892836	gs://5aa919de-0aa0-43ec-9ec3-288481102b6d/tcga/ESCA/DNA/WGS/HMS-RK/ILLUMINA/TCGA-LN-A49X-01A-31D-A267_131018_SN590_0241_BC30HBACXX_s_3_rg.sorted.bam	gs://5aa919de-0aa0-43ec-9ec3-288481102b6d/tcga/ESCA/DNA/WGS/HMS-RK/ILLUMINA/TCGA-LN-A49X-10A-01D-A267_131018_SN590_0241_BC30HBACXX_s_4_rg.sorted.bam
TCGA-AF-2689	TCGA-AF-2689-01A-01D-1167-02	TCGA-AF-2689-01A-01D-1167_101023_SN208_0167_B80L4DABXX_s_3_rg.sorted.bam	8f7ba742-44b6-41bd-8b8b-980ea208f9b8	gs://gdc-tcga-phs000178-controlled/READ/DNA/WGS/HMS-RK/ILLUMINA/TCGA-AF-2689-01A-01D-1167_101023_SN208_0167_B80L4DABXX_s_3_rg.sorted.bam	13159155976	Illumina HiSeq	TCGA-AF-2689-10A-01D-1167-02	TCGA-AF-2689-10A-01D-1167_101023_SN208_0167_B80L4DABXX_s_4_rg.sorted.bam	86649ab3-345e-430f-9b1e-e734f487554a	gs://gdc-tcga-phs000178-controlled/READ/DNA/WGS/HMS-RK/ILLUMINA/TCGA-AF-2689-10A-01D-1167_101023_SN208_0167_B80L4DABXX_s_4_rg.sorted.bam	10204198074	Illumina HiSeq	READ	23363354050	gs://5aa919de-0aa0-43ec-9ec3-288481102b6d/tcga/READ/DNA/WGS/HMS-RK/ILLUMINA/TCGA-AF-2689-01A-01D-1167_101023_SN208_0167_B80L4DABXX_s_3_rg.sorted.bam	gs://7008814a-277f-4fd4-aa61-flattened/26421357-e1b2-4880-9f0b-5c39f0487fe8/TCGA-AF-2689-10A-01D-1525-10_Illumina.bam
TCGA-AZ-4682	TCGA-AZ-4682-01B-01D-1405-02	TCGA-AZ-4682-01B-01D-1405-02_IlluminaHiSeq-DNASeq_whole.bam	fb93cdea-2ff1-454c-9fac-523a4bb11d62	gs://gdc-tcga-phs000178-controlled/COAD/DNA/WGS/HMS-RK/ILLUMINA/TCGA-AZ-4682-01B-01D-1405-02_IlluminaHiSeq-DNASeq_whole.bam	14606448777	Illumina HiSeq	TCGA-AZ-4682-10A-01D-1405-02	TCGA-AZ-4682-10A-01D-1405-02_IlluminaHiSeq-DNASeq_whole.bam	06999186-ddf0-40ae-b4fb-80e9ffdac6d6	gs://gdc-tcga-phs000178-controlled/COAD/DNA/WGS/HMS-RK/ILLUMINA/TCGA-AZ-4682-10A-01D-1405-02_IlluminaHiSeq-DNASeq_whole.bam	8914064804	Illumina HiSeq	COAD	23520513581	gs://5aa919de-0aa0-43ec-9ec3-288481102b6d/tcga/COAD/DNA/WGS/HMS-RK/ILLUMINA/TCGA-AZ-4682-01B-01D-1405-02_IlluminaHiSeq-DNASeq_whole.bam	gs://5aa919de-0aa0-43ec-9ec3-288481102b6d/tcga/COAD/DNA/WGS/HMS-RK/ILLUMINA/TCGA-AZ-4682-10A-01D-1405-02_IlluminaHiSeq-DNASeq_whole.bam
TCGA-BJ-A0ZJ	TCGA-BJ-A0ZJ-01A-11D-A10R-02	TCGA-BJ-A0ZJ-01A-11D-A10R_120616_SN1120_0153_AC0WMJACXX_s_2_rg.sorted.bam	649e17cb-1adf-40a9-a837-4980acc1a108	gs://gdc-tcga-phs000178-controlled/THCA/DNA/WGS/HMS-RK/ILLUMINA/TCGA-BJ-A0ZJ-01A-11D-A10R_120616_SN1120_0153_AC0WMJACXX_s_2_rg.sorted.bam	10824070174	Illumina HiSeq	TCGA-BJ-A0ZJ-10A-01D-A10R-02	TCGA-BJ-A0ZJ-10A-01D-A10R_120616_SN1120_0153_AC0WMJACXX_s_5_rg.sorted.bam	110bdb40-c410-4bef-a3c5-b142645edcd4	gs://gdc-tcga-phs000178-controlled/THCA/DNA/WGS/HMS-RK/ILLUMINA/TCGA-BJ-A0ZJ-10A-01D-A10R_120616_SN1120_0153_AC0WMJACXX_s_5_rg.sorted.bam	12742290819	Illumina HiSeq	THCA	23566360993	gs://5aa919de-0aa0-43ec-9ec3-288481102b6d/tcga/THCA/DNA/WGS/HMS-RK/ILLUMINA/TCGA-BJ-A0ZJ-01A-11D-A10R_120616_SN1120_0153_AC0WMJACXX_s_2_rg.sorted.bam	gs://5aa919de-0aa0-43ec-9ec3-288481102b6d/tcga/THCA/DNA/WGS/HMS-RK/ILLUMINA/TCGA-BJ-A0ZJ-10A-01D-A10R_120616_SN1120_0153_AC0WMJACXX_s_5_rg.sorted.bam
TCGA-BR-6454	TCGA-BR-6454-01A-11D-1798-02	TCGA-BR-6454-01A-11D-1798_130115_SN1222_0169_BD1K2PACXX_s_6_rg.sorted.bam	e344c34d-da8c-4145-8a02-b9ae248ca3a3	gs://gdc-tcga-phs000178-controlled/STAD/DNA/WGS/HMS-RK/ILLUMINA/TCGA-BR-6454-01A-11D-1798_130115_SN1222_0169_BD1K2PACXX_s_6_rg.sorted.bam	11993566632	Illumina HiSeq	TCGA-BR-6454-11A-01D-1798-02	TCGA-BR-6454-11A-01D-1798_130115_SN1222_0169_BD1K2PACXX_s_7_rg.sorted.bam	e6845469-d068-4e77-bc48-b17e5ad0c4de	gs://gdc-tcga-phs000178-controlled/STAD/DNA/WGS/HMS-RK/ILLUMINA/TCGA-BR-6454-11A-01D-1798_130115_SN1222_0169_BD1K2PACXX_s_7_rg.sorted.bam	11577640652	Illumina HiSeq	STAD	23571207284	gs://5aa919de-0aa0-43ec-9ec3-288481102b6d/tcga/STAD/DNA/WGS/HMS-RK/ILLUMINA/TCGA-BR-6454-01A-11D-1798_130115_SN1222_0169_BD1K2PACXX_s_6_rg.sorted.bam	gs://5aa919de-0aa0-43ec-9ec3-288481102b6d/tcga/STAD/DNA/WGS/HMS-RK/ILLUMINA/TCGA-BR-6454-11A-01D-1798_130115_SN1222_0169_BD1K2PACXX_s_7_rg.sorted.bam
TCGA-CM-4748	TCGA-CM-4748-01A-01D-1405-02	TCGA-CM-4748-01A-01D-1405-02_IlluminaHiSeq-DNASeq_whole.bam	f3119dfa-63bb-4098-9ea9-874f04789d12	gs://gdc-tcga-phs000178-controlled/COAD/DNA/WGS/HMS-RK/ILLUMINA/TCGA-CM-4748-01A-01D-1405-02_IlluminaHiSeq-DNASeq_whole.bam	11361374635	Illumina HiSeq	TCGA-CM-4748-10A-01D-1405-02	TCGA-CM-4748-10A-01D-1405-02_IlluminaHiSeq-DNASeq_whole.bam	d5afe3c7-77dc-415d-8178-1fff2cea011d	gs://gdc-tcga-phs000178-controlled/COAD/DNA/WGS/HMS-RK/ILLUMINA/TCGA-CM-4748-10A-01D-1405-02_IlluminaHiSeq-DNASeq_whole.bam	12345339512	Illumina HiSeq	COAD	23706714147	gs://5aa919de-0aa0-43ec-9ec3-288481102b6d/tcga/COAD/DNA/WGS/HMS-RK/ILLUMINA/TCGA-CM-4748-01A-01D-1405-02_IlluminaHiSeq-DNASeq_whole.bam	gs://5aa919de-0aa0-43ec-9ec3-288481102b6d/tcga/COAD/DNA/WGS/HMS-RK/ILLUMINA/TCGA-CM-4748-10A-01D-1405-02_IlluminaHiSeq-DNASeq_whole.bam
TCGA-49-6767	TCGA-49-6767-01A-11D-1853-02	TCGA-49-6767-01A-11D-1853_120205_SN590_0136_BD0LRYACXX_s_7_rg.sorted.bam	759c1dd3-0f7d-4ba7-8c8e-c276faf0255b	gs://gdc-tcga-phs000178-controlled/LUAD/DNA/WGS/HMS-RK/ILLUMINA/TCGA-49-6767-01A-11D-1853_120205_SN590_0136_BD0LRYACXX_s_7_rg.sorted.bam	13377420279	Illumina HiSeq	TCGA-49-6767-11A-01D-1853-02	TCGA-49-6767-11A-01D-1853_120205_SN590_0136_BD0LRYACXX_s_8_rg.sorted.bam	a55991e3-e5fc-4ba4-b7e8-a98bfc625775	gs://gdc-tcga-phs000178-controlled/LUAD/DNA/WGS/HMS-RK/ILLUMINA/TCGA-49-6767-11A-01D-1853_120205_SN590_0136_BD0LRYACXX_s_8_rg.sorted.bam	10427455168	Illumina HiSeq	LUAD	23804875447	gs://5aa919de-0aa0-43ec-9ec3-288481102b6d/tcga/LUAD/DNA/WGS/HMS-RK/ILLUMINA/TCGA-49-6767-01A-11D-1853_120205_SN590_0136_BD0LRYACXX_s_7_rg.sorted.bam	gs://5aa919de-0aa0-43ec-9ec3-288481102b6d/tcga/LUAD/DNA/WGS/HMS-RK/ILLUMINA/TCGA-49-6767-11A-01D-1853_120205_SN590_0136_BD0LRYACXX_s_8_rg.sorted.bam
TCGA-35-4123	TCGA-35-4123-01A-01D-1103-02	TCGA-35-4123-01A-01D-1103_110913_SN208_0238_BC008YACXX_s_6_rg.sorted.bam	c620a587-dd69-4a1c-81c9-5ae742181fbc	gs://gdc-tcga-phs000178-controlled/LUAD/DNA/WGS/HMS-RK/ILLUMINA/TCGA-35-4123-01A-01D-1103_110913_SN208_0238_BC008YACXX_s_6_rg.sorted.bam	5483471069	Illumina HiSeq	TCGA-35-4123-10A-01D-1103-02	TCGA-35-4123-10A-01D-1103_110804_SN208_0217_BC03EKABXX_s_4_rg.sorted.bam	49076069-b689-4bbd-984c-7718df09a20e	gs://gdc-tcga-phs000178-controlled/LUAD/DNA/WGS/HMS-RK/ILLUMINA/TCGA-35-4123-10A-01D-1103_110804_SN208_0217_BC03EKABXX_s_4_rg.sorted.bam	18424688063	Illumina HiSeq	LUAD	23908159132	gs://5aa919de-0aa0-43ec-9ec3-288481102b6d/tcga/LUAD/DNA/WGS/HMS-RK/ILLUMINA/TCGA-35-4123-01A-01D-1103_110913_SN208_0238_BC008YACXX_s_6_rg.sorted.bam	gs://5aa919de-0aa0-43ec-9ec3-288481102b6d/tcga/LUAD/DNA/WGS/HMS-RK/ILLUMINA/TCGA-35-4123-10A-01D-1103_110804_SN208_0217_BC03EKABXX_s_4_rg.sorted.bam
TCGA-AA-3812	TCGA-AA-3812-01A-01D-1167-02	TCGA-AA-3812-01A-01D-1167-02_IlluminaHiSeq-DNASeq_whole.bam	92316171-5ae2-4812-b824-183f14adf90a	gs://gdc-tcga-phs000178-controlled/COAD/DNA/WGS/HMS-RK/ILLUMINA/TCGA-AA-3812-01A-01D-1167-02_IlluminaHiSeq-DNASeq_whole.bam	11682567352	Illumina HiSeq	TCGA-AA-3812-10A-01D-1167-02	TCGA-AA-3812-10A-01D-1167-02_IlluminaHiSeq-DNASeq_whole.bam	c10599a7-29dd-4112-9b47-0d65eac9945f	gs://gdc-tcga-phs000178-controlled/COAD/DNA/WGS/HMS-RK/ILLUMINA/TCGA-AA-3812-10A-01D-1167-02_IlluminaHiSeq-DNASeq_whole.bam	12395461438	Illumina HiSeq	COAD	24078028790	gs://5aa919de-0aa0-43ec-9ec3-288481102b6d/tcga/COAD/DNA/WGS/HMS-RK/ILLUMINA/TCGA-AA-3812-01A-01D-1167-02_IlluminaHiSeq-DNASeq_whole.bam	gs://5aa919de-0aa0-43ec-9ec3-288481102b6d/tcga/COAD/DNA/WGS/HMS-RK/ILLUMINA/TCGA-AA-3812-10A-01D-1167-02_IlluminaHiSeq-DNASeq_whole.bam
TCGA-FD-A3N6	TCGA-FD-A3N6-01A-11D-A21C-26	TCGA-FD-A3N6-01A-11D-A21C_120830_SN590_0177_BD141PACXX_s_3_rg.sorted.bam	2beb0463-75e7-4244-b88e-022e447445f2	gs://gdc-tcga-phs000178-controlled/BLCA/DNA/WGS/HMS-RK/ILLUMINA/TCGA-FD-A3N6-01A-11D-A21C_120830_SN590_0177_BD141PACXX_s_3_rg.sorted.bam	10672630970	Illumina HiSeq	TCGA-FD-A3N6-10A-01D-A21C-26	TCGA-FD-A3N6-10A-01D-A21C_120830_SN590_0177_BD141PACXX_s_4_rg.sorted.bam	bd4052fe-7b60-414b-86ef-94a2d4a47891	gs://gdc-tcga-phs000178-controlled/BLCA/DNA/WGS/HMS-RK/ILLUMINA/TCGA-FD-A3N6-10A-01D-A21C_120830_SN590_0177_BD141PACXX_s_4_rg.sorted.bam	13473158704	Illumina HiSeq	BLCA	24145789674	gs://5aa919de-0aa0-43ec-9ec3-288481102b6d/tcga/BLCA/DNA/WGS/BI/ILLUMINA/G32457.TCGA-FD-A3N6-01A-11D-A21A-08.1.bam	gs://5aa919de-0aa0-43ec-9ec3-288481102b6d/tcga/BLCA/DNA/WGS/BI/ILLUMINA/G32457.TCGA-FD-A3N6-10A-01D-A21A-08.3.bam
TCGA-LN-A49W	TCGA-LN-A49W-01A-11D-A267-26	TCGA-LN-A49W-01A-11D-A267_131018_SN590_0240_AC2MW5ACXX_s_5_rg.sorted.bam	30b9eb80-84d4-4582-aa2d-a826faadd2f2	gs://gdc-tcga-phs000178-controlled/ESCA/DNA/WGS/HMS-RK/ILLUMINA/TCGA-LN-A49W-01A-11D-A267_131018_SN590_0240_AC2MW5ACXX_s_5_rg.sorted.bam	12578585502	Illumina HiSeq	TCGA-LN-A49W-10A-01D-A267-26	TCGA-LN-A49W-10A-01D-A267_131018_SN590_0240_AC2MW5ACXX_s_6_rg.sorted.bam	cfd64f86-5534-4ee7-ae0e-a68a622e0be8	gs://gdc-tcga-phs000178-controlled/ESCA/DNA/WGS/HMS-RK/ILLUMINA/TCGA-LN-A49W-10A-01D-A267_131018_SN590_0240_AC2MW5ACXX_s_6_rg.sorted.bam	11570116134	Illumina HiSeq	ESCA	24148701636	gs://5aa919de-0aa0-43ec-9ec3-288481102b6d/tcga/ESCA/DNA/WGS/HMS-RK/ILLUMINA/TCGA-LN-A49W-01A-11D-A267_131018_SN590_0240_AC2MW5ACXX_s_5_rg.sorted.bam	gs://5aa919de-0aa0-43ec-9ec3-288481102b6d/tcga/ESCA/DNA/WGS/HMS-RK/ILLUMINA/TCGA-LN-A49W-10A-01D-A267_131018_SN590_0240_AC2MW5ACXX_s_6_rg.sorted.bam
TCGA-V4-A9EE	TCGA-V4-A9EE-01A-11D-A40D-26	TCGA-V4-A9EE-01A-11D-A40D_140725_SN590_0251_AC41YJACXX_s_3_rg.sorted.bam	88edb951-b2e0-476d-bc63-3f5883671a8f	gs://gdc-tcga-phs000178-controlled/UVM/DNA/WGS/HMS-RK/ILLUMINA/TCGA-V4-A9EE-01A-11D-A40D_140725_SN590_0251_AC41YJACXX_s_3_rg.sorted.bam	5223781618	Illumina HiSeq	TCGA-V4-A9EE-10A-01D-A40E-26	TCGA-V4-A9EE-10A-01D-A40E_140725_SN590_0252_BC41HPACXX_s_3_rg.sorted.bam	13176c9c-7e2e-4835-9a15-75896c085c18	gs://gdc-tcga-phs000178-controlled/UVM/DNA/WGS/HMS-RK/ILLUMINA/TCGA-V4-A9EE-10A-01D-A40E_140725_SN590_0252_BC41HPACXX_s_3_rg.sorted.bam	18969123365	Illumina HiSeq	UVM	24192904983	gs://5aa919de-0aa0-43ec-9ec3-288481102b6d/tcga/UVM/DNA/WGS/HMS-RK/ILLUMINA/TCGA-V4-A9EE-01A-11D-A40D_140725_SN590_0251_AC41YJACXX_s_3_rg.sorted.bam	gs://5aa919de-0aa0-43ec-9ec3-288481102b6d/tcga/UVM/DNA/WGS/HMS-RK/ILLUMINA/TCGA-V4-A9EE-10A-01D-A40E_140725_SN590_0252_BC41HPACXX_s_3_rg.sorted.bam
TCGA-EM-A1YD	TCGA-EM-A1YD-01A-11D-A14U-02	TCGA-EM-A1YD-01A-11D-A14U_120629_SN1120_0168_BD1454ACXX_s_5_rg.sorted.bam	76d6fe1c-fb49-412c-bf6f-43229f7b7df6	gs://gdc-tcga-phs000178-controlled/THCA/DNA/WGS/HMS-RK/ILLUMINA/TCGA-EM-A1YD-01A-11D-A14U_120629_SN1120_0168_BD1454ACXX_s_5_rg.sorted.bam	13741277039	Illumina HiSeq	TCGA-EM-A1YD-11A-11D-A14U-02	TCGA-EM-A1YD-11A-11D-A14U_120629_SN1120_0168_BD1454ACXX_s_7_rg.sorted.bam	6c5fce85-3633-4842-af59-ac8edb797640	gs://gdc-tcga-phs000178-controlled/THCA/DNA/WGS/HMS-RK/ILLUMINA/TCGA-EM-A1YD-11A-11D-A14U_120629_SN1120_0168_BD1454ACXX_s_7_rg.sorted.bam	10558543241	Illumina HiSeq	THCA	24299820280	gs://5aa919de-0aa0-43ec-9ec3-288481102b6d/tcga/THCA/DNA/WGS/HMS-RK/ILLUMINA/TCGA-EM-A1YD-01A-11D-A14U_120629_SN1120_0168_BD1454ACXX_s_5_rg.sorted.bam	gs://5aa919de-0aa0-43ec-9ec3-288481102b6d/tcga/THCA/DNA/WGS/HMS-RK/ILLUMINA/TCGA-EM-A1YD-11A-11D-A14U_120629_SN1120_0168_BD1454ACXX_s_7_rg.sorted.bam
TCGA-AA-3681	TCGA-AA-3681-01A-01D-1637-02	TCGA-AA-3681-01A-01D-1637-02_IlluminaHiSeq-DNASeq_whole.bam	4a7f8872-1280-4a05-8448-a62ee6de1108	gs://gdc-tcga-phs000178-controlled/COAD/DNA/WGS/HMS-RK/ILLUMINA/TCGA-AA-3681-01A-01D-1637-02_IlluminaHiSeq-DNASeq_whole.bam	12970736271	Illumina HiSeq	TCGA-AA-3681-10A-01D-1638-02	TCGA-AA-3681-10A-01D-1638-02_IlluminaHiSeq-DNASeq_whole.bam	15b89ab0-b489-477c-8f9d-9ab768e31c22	gs://gdc-tcga-phs000178-controlled/COAD/DNA/WGS/HMS-RK/ILLUMINA/TCGA-AA-3681-10A-01D-1638-02_IlluminaHiSeq-DNASeq_whole.bam	11423134541	Illumina HiSeq	COAD	24393870812	gs://5aa919de-0aa0-43ec-9ec3-288481102b6d/tcga/COAD/DNA/WGS/HMS-RK/ILLUMINA/TCGA-AA-3681-01A-01D-1637-02_IlluminaHiSeq-DNASeq_whole.bam	gs://5aa919de-0aa0-43ec-9ec3-288481102b6d/tcga/COAD/DNA/WGS/HMS-RK/ILLUMINA/TCGA-AA-3681-10A-01D-1638-02_IlluminaHiSeq-DNASeq_whole.bam
TCGA-44-3919	TCGA-44-3919-01A-02D-1103-02	TCGA-44-3919-01A-02D-1103_110804_SN208_0217_BC03EKABXX_s_7_rg.sorted.bam	14d2cfc2-f4ac-4ab1-93d3-0e178305e26f	gs://gdc-tcga-phs000178-controlled/LUAD/DNA/WGS/HMS-RK/ILLUMINA/TCGA-44-3919-01A-02D-1103_110804_SN208_0217_BC03EKABXX_s_7_rg.sorted.bam	9305625941	Illumina HiSeq	TCGA-44-3919-11A-01D-1103-02	TCGA-44-3919-11A-01D-1103_110707_SN590_0095_BD0D4KABXX_s_6_rg.sorted.bam	0b6ce057-abf2-4149-a103-a243ae3d9354	gs://gdc-tcga-phs000178-controlled/LUAD/DNA/WGS/HMS-RK/ILLUMINA/TCGA-44-3919-11A-01D-1103_110707_SN590_0095_BD0D4KABXX_s_6_rg.sorted.bam	15128395652	Illumina HiSeq	LUAD	24434021593	gs://5aa919de-0aa0-43ec-9ec3-288481102b6d/tcga/LUAD/DNA/WGS/HMS-RK/ILLUMINA/TCGA-44-3919-01A-02D-1103_110804_SN208_0217_BC03EKABXX_s_7_rg.sorted.bam	gs://5aa919de-0aa0-43ec-9ec3-288481102b6d/tcga/LUAD/DNA/WGS/HMS-RK/ILLUMINA/TCGA-44-3919-11A-01D-1103_110707_SN590_0095_BD0D4KABXX_s_6_rg.sorted.bam
TCGA-CM-4746	TCGA-CM-4746-01A-01D-1405-02	TCGA-CM-4746-01A-01D-1405-02_IlluminaHiSeq-DNASeq_whole.bam	cba07266-002c-406e-bfb3-5fc3483bb04b	gs://gdc-tcga-phs000178-controlled/COAD/DNA/WGS/HMS-RK/ILLUMINA/TCGA-CM-4746-01A-01D-1405-02_IlluminaHiSeq-DNASeq_whole.bam	13532159746	Illumina HiSeq	TCGA-CM-4746-10A-01D-1405-02	TCGA-CM-4746-10A-01D-1405-02_IlluminaHiSeq-DNASeq_whole.bam	454e7afb-d46f-4230-bbf3-ee5844e29cdc	gs://gdc-tcga-phs000178-controlled/COAD/DNA/WGS/HMS-RK/ILLUMINA/TCGA-CM-4746-10A-01D-1405-02_IlluminaHiSeq-DNASeq_whole.bam	10907486273	Illumina HiSeq	COAD	24439646019	gs://5aa919de-0aa0-43ec-9ec3-288481102b6d/tcga/COAD/DNA/WGS/HMS-RK/ILLUMINA/TCGA-CM-4746-01A-01D-1405-02_IlluminaHiSeq-DNASeq_whole.bam	gs://5aa919de-0aa0-43ec-9ec3-288481102b6d/tcga/COAD/DNA/WGS/HMS-RK/ILLUMINA/TCGA-CM-4746-10A-01D-1405-02_IlluminaHiSeq-DNASeq_whole.bam
TCGA-05-4434	TCGA-05-4434-01A-01D-1203-02	TCGA-05-4434-01A-01D-1203_111013_SN208_0253_B00PJACXX_s_2_rg.sorted.bam	f43f1ef0-b383-4a17-a3cc-25c353416799	gs://gdc-tcga-phs000178-controlled/LUAD/DNA/WGS/HMS-RK/ILLUMINA/TCGA-05-4434-01A-01D-1203_111013_SN208_0253_B00PJACXX_s_2_rg.sorted.bam	10708553600	Illumina HiSeq	TCGA-05-4434-10A-01D-1203-02	TCGA-05-4434-10A-01D-1203_111013_SN208_0253_B00PJACXX_s_1_rg.sorted.bam	9a0b4c83-372f-4226-889a-a732c74385ac	gs://gdc-tcga-phs000178-controlled/LUAD/DNA/WGS/HMS-RK/ILLUMINA/TCGA-05-4434-10A-01D-1203_111013_SN208_0253_B00PJACXX_s_1_rg.sorted.bam	13743582555	Illumina HiSeq	LUAD	24452136155	gs://5aa919de-0aa0-43ec-9ec3-288481102b6d/tcga/LUAD/DNA/WGS/HMS-RK/ILLUMINA/TCGA-05-4434-01A-01D-1203_111013_SN208_0253_B00PJACXX_s_2_rg.sorted.bam	gs://5aa919de-0aa0-43ec-9ec3-288481102b6d/tcga/LUAD/DNA/WGS/HMS-RK/ILLUMINA/TCGA-05-4434-10A-01D-1203_111013_SN208_0253_B00PJACXX_s_1_rg.sorted.bam
TCGA-FD-A3N5	TCGA-FD-A3N5-01A-11D-A21C-26	TCGA-FD-A3N5-01A-11D-A21C_120830_SN590_0177_BD141PACXX_s_5_rg.sorted.bam	b9214ac8-956d-471d-8cad-a44ddc8825e8	gs://gdc-tcga-phs000178-controlled/BLCA/DNA/WGS/HMS-RK/ILLUMINA/TCGA-FD-A3N5-01A-11D-A21C_120830_SN590_0177_BD141PACXX_s_5_rg.sorted.bam	15184254223	Illumina HiSeq	TCGA-FD-A3N5-10A-01D-A21C-26	TCGA-FD-A3N5-10A-01D-A21C_120830_SN590_0177_BD141PACXX_s_6_rg.sorted.bam	2ca8a15e-2f08-4dfa-9203-7f5d50080161	gs://gdc-tcga-phs000178-controlled/BLCA/DNA/WGS/HMS-RK/ILLUMINA/TCGA-FD-A3N5-10A-01D-A21C_120830_SN590_0177_BD141PACXX_s_6_rg.sorted.bam	9310808161	Illumina HiSeq	BLCA	24495062384	gs://5aa919de-0aa0-43ec-9ec3-288481102b6d/tcga/BLCA/DNA/WGS/BI/ILLUMINA/G32450.TCGA-FD-A3N5-01A-11D-A21A-08.1.bam	gs://5aa919de-0aa0-43ec-9ec3-288481102b6d/tcga/BLCA/DNA/WGS/BI/ILLUMINA/G32450.TCGA-FD-A3N5-10A-01D-A21A-08.2.bam
TCGA-DJ-A1QO	TCGA-DJ-A1QO-01A-11D-A14U-02	TCGA-DJ-A1QO-01A-11D-A14U_120629_SN1120_0168_BD1454ACXX_s_6_rg.sorted.bam	1ac10023-1615-4727-ac8d-23b842c19d3c	gs://gdc-tcga-phs000178-controlled/THCA/DNA/WGS/HMS-RK/ILLUMINA/TCGA-DJ-A1QO-01A-11D-A14U_120629_SN1120_0168_BD1454ACXX_s_6_rg.sorted.bam	12960854678	Illumina HiSeq	TCGA-DJ-A1QO-10A-01D-A14U-02	TCGA-DJ-A1QO-10A-01D-A14U_120629_SN1120_0168_BD1454ACXX_s_8_rg.sorted.bam	622981e6-e448-492c-bef1-f31bd0dea146	gs://gdc-tcga-phs000178-controlled/THCA/DNA/WGS/HMS-RK/ILLUMINA/TCGA-DJ-A1QO-10A-01D-A14U_120629_SN1120_0168_BD1454ACXX_s_8_rg.sorted.bam	11534968121	Illumina HiSeq	THCA	24495822799	gs://5aa919de-0aa0-43ec-9ec3-288481102b6d/tcga/THCA/DNA/WGS/HMS-RK/ILLUMINA/TCGA-DJ-A1QO-01A-11D-A14U_120629_SN1120_0168_BD1454ACXX_s_6_rg.sorted.bam	gs://5aa919de-0aa0-43ec-9ec3-288481102b6d/tcga/THCA/DNA/WGS/HMS-RK/ILLUMINA/TCGA-DJ-A1QO-10A-01D-A14U_120629_SN1120_0168_BD1454ACXX_s_8_rg.sorted.bam
TCGA-AA-3549	TCGA-AA-3549-01A-02D-1167-02	TCGA-AA-3549-01A-02D-1167-02_IlluminaHiSeq-DNASeq_whole.bam	cff80dc2-c080-4905-afce-cfd06a84f6c9	gs://gdc-tcga-phs000178-controlled/COAD/DNA/WGS/HMS-RK/ILLUMINA/TCGA-AA-3549-01A-02D-1167-02_IlluminaHiSeq-DNASeq_whole.bam	12275601711	Illumina HiSeq	TCGA-AA-3549-10A-01D-1167-02	TCGA-AA-3549-10A-01D-1167-02_IlluminaHiSeq-DNASeq_whole.bam	6ae6ef34-eb3e-417d-8adc-ab3a6979baaa	gs://gdc-tcga-phs000178-controlled/COAD/DNA/WGS/HMS-RK/ILLUMINA/TCGA-AA-3549-10A-01D-1167-02_IlluminaHiSeq-DNASeq_whole.bam	12251517258	Illumina HiSeq	COAD	24527118969	gs://5aa919de-0aa0-43ec-9ec3-288481102b6d/tcga/COAD/DNA/WGS/HMS-RK/ILLUMINA/TCGA-AA-3549-01A-02D-1167-02_IlluminaHiSeq-DNASeq_whole.bam	gs://5aa919de-0aa0-43ec-9ec3-288481102b6d/tcga/COAD/DNA/WGS/HMS-RK/ILLUMINA/TCGA-AA-3549-10A-01D-1167-02_IlluminaHiSeq-DNASeq_whole.bam
TCGA-E1-5307	TCGA-E1-5307-01A-01D-1891-02	TCGA-E1-5307-01A-01D-1891_130919_SN590_0238_AC29TRACXX_s_4_rg.sorted.bam	80d2e037-eb0e-4514-bdd4-caa1fc77176d	gs://gdc-tcga-phs000178-controlled/LGG/DNA/WGS/HMS-RK/ILLUMINA/TCGA-E1-5307-01A-01D-1891_130919_SN590_0238_AC29TRACXX_s_4_rg.sorted.bam	8977707227	Illumina HiSeq	TCGA-E1-5307-10A-01D-1891-02	TCGA-E1-5307-10A-01D-1891_130919_SN590_0239_BC2N06ACXX_s_2_rg.sorted.bam	39a2e360-0a4c-4285-ace9-946e589970f4	gs://gdc-tcga-phs000178-controlled/LGG/DNA/WGS/HMS-RK/ILLUMINA/TCGA-E1-5307-10A-01D-1891_130919_SN590_0239_BC2N06ACXX_s_2_rg.sorted.bam	15634554086	Illumina HiSeq	LGG	24612261313	gs://5aa919de-0aa0-43ec-9ec3-288481102b6d/tcga/LGG/DNA/WGS/HMS-RK/ILLUMINA/TCGA-E1-5307-01A-01D-1891_130919_SN590_0238_AC29TRACXX_s_4_rg.sorted.bam	gs://5aa919de-0aa0-43ec-9ec3-288481102b6d/tcga/LGG/DNA/WGS/HMS-RK/ILLUMINA/TCGA-E1-5307-10A-01D-1891_130919_SN590_0239_BC2N06ACXX_s_2_rg.sorted.bam
TCGA-LN-A49U	TCGA-LN-A49U-01A-31D-A267-26	TCGA-LN-A49U-01A-31D-A267_131001_SN1222_0222_BC2CN2ACXX_s_7_rg.sorted.bam	c075129e-527d-4603-9336-8b26a5ce10d2	gs://gdc-tcga-phs000178-controlled/ESCA/DNA/WGS/HMS-RK/ILLUMINA/TCGA-LN-A49U-01A-31D-A267_131001_SN1222_0222_BC2CN2ACXX_s_7_rg.sorted.bam	12450888612	Illumina HiSeq	TCGA-LN-A49U-10A-01D-A267-26	TCGA-LN-A49U-10A-01D-A267_131001_SN1222_0222_BC2CN2ACXX_s_8_rg.sorted.bam	bc23178f-d94d-41be-b8c1-35a1341dbd1b	gs://gdc-tcga-phs000178-controlled/ESCA/DNA/WGS/HMS-RK/ILLUMINA/TCGA-LN-A49U-10A-01D-A267_131001_SN1222_0222_BC2CN2ACXX_s_8_rg.sorted.bam	12334815298	Illumina HiSeq	ESCA	24785703910	gs://5aa919de-0aa0-43ec-9ec3-288481102b6d/tcga/ESCA/DNA/WGS/HMS-RK/ILLUMINA/TCGA-LN-A49U-01A-31D-A267_131001_SN1222_0222_BC2CN2ACXX_s_7_rg.sorted.bam	gs://5aa919de-0aa0-43ec-9ec3-288481102b6d/tcga/ESCA/DNA/WGS/HMS-RK/ILLUMINA/TCGA-LN-A49U-10A-01D-A267_131001_SN1222_0222_BC2CN2ACXX_s_8_rg.sorted.bam
TCGA-V4-A9ED	TCGA-V4-A9ED-01A-11D-A40D-26	TCGA-V4-A9ED-01A-11D-A40D_140725_SN590_0251_AC41YJACXX_s_2_rg.sorted.bam	db951476-e1a5-4731-8c40-dbe710922b60	gs://gdc-tcga-phs000178-controlled/UVM/DNA/WGS/HMS-RK/ILLUMINA/TCGA-V4-A9ED-01A-11D-A40D_140725_SN590_0251_AC41YJACXX_s_2_rg.sorted.bam	7205972821	Illumina HiSeq	TCGA-V4-A9ED-10A-01D-A40E-26	TCGA-V4-A9ED-10A-01D-A40E_140725_SN590_0252_BC41HPACXX_s_2_rg.sorted.bam	ede3cdcb-2e06-48da-8e58-ec6f411f9456	gs://gdc-tcga-phs000178-controlled/UVM/DNA/WGS/HMS-RK/ILLUMINA/TCGA-V4-A9ED-10A-01D-A40E_140725_SN590_0252_BC41HPACXX_s_2_rg.sorted.bam	17590050309	Illumina HiSeq	UVM	24796023130	gs://5aa919de-0aa0-43ec-9ec3-288481102b6d/tcga/UVM/DNA/WGS/HMS-RK/ILLUMINA/TCGA-V4-A9ED-01A-11D-A40D_140725_SN590_0251_AC41YJACXX_s_2_rg.sorted.bam	gs://5aa919de-0aa0-43ec-9ec3-288481102b6d/tcga/UVM/DNA/WGS/HMS-RK/ILLUMINA/TCGA-V4-A9ED-10A-01D-A40E_140725_SN590_0252_BC41HPACXX_s_2_rg.sorted.bam
TCGA-AA-A01K	TCGA-AA-A01K-01A-01D-A077-02	TCGA-AA-A01K-01A-01D-A077-02_IlluminaHiSeq-DNASeq_whole.bam	bf4872d3-891a-46b5-970e-bc8488205fca	gs://gdc-tcga-phs000178-controlled/COAD/DNA/WGS/HMS-RK/ILLUMINA/TCGA-AA-A01K-01A-01D-A077-02_IlluminaHiSeq-DNASeq_whole.bam	9829665022	Illumina HiSeq	TCGA-AA-A01K-10A-01D-A078-02	TCGA-AA-A01K-10A-01D-A078_110409_SN590_0076_AB04G5ABXX_s_8.rg.sorted.bam	4d29a7d1-b004-42ad-a291-1eed2ad67b3c	gs://gdc-tcga-phs000178-controlled/COAD/DNA/WGS/HMS-RK/ILLUMINA/TCGA-AA-A01K-10A-01D-A078_110409_SN590_0076_AB04G5ABXX_s_8.rg.sorted.bam	15008480979	Illumina HiSeq	COAD	24838146001	gs://5aa919de-0aa0-43ec-9ec3-288481102b6d/tcga/COAD/DNA/WGS/HMS-RK/ILLUMINA/TCGA-AA-A01K-01A-01D-A077-02_IlluminaHiSeq-DNASeq_whole.bam	gs://5aa919de-0aa0-43ec-9ec3-288481102b6d/tcga/COAD/DNA/WGS/HMS-RK/ILLUMINA/TCGA-AA-A01K-10A-01D-A078_110409_SN590_0076_AB04G5ABXX_s_8.rg.sorted.bam
TCGA-EE-A29N	TCGA-EE-A29N-06A-12D-A18Y-02	TCGA-EE-A29N-06A-12D-A18Y_120729_SN1120_0180_BC1176ACXX_s_5_rg.sorted.bam	1a8bfce8-1606-45e1-8da4-fbad852ec59c	gs://gdc-tcga-phs000178-controlled/SKCM/DNA/WGS/HMS-RK/ILLUMINA/TCGA-EE-A29N-06A-12D-A18Y_120729_SN1120_0180_BC1176ACXX_s_5_rg.sorted.bam	10449096109	Illumina HiSeq	TCGA-EE-A29N-10A-01D-A190-02	TCGA-EE-A29N-10A-01D-A190_120729_SN1120_0180_BC1176ACXX_s_7_rg.sorted.bam	a5f48fa3-7af5-4273-be19-0d3562ccb440	gs://gdc-tcga-phs000178-controlled/SKCM/DNA/WGS/HMS-RK/ILLUMINA/TCGA-EE-A29N-10A-01D-A190_120729_SN1120_0180_BC1176ACXX_s_7_rg.sorted.bam	14543050187	Illumina HiSeq	SKCM	24992146296	gs://5aa919de-0aa0-43ec-9ec3-288481102b6d/tcga/SKCM/DNA/WGS/HMS-RK/ILLUMINA/TCGA-EE-A29N-06A-12D-A18Y_120729_SN1120_0180_BC1176ACXX_s_5_rg.sorted.bam	gs://5aa919de-0aa0-43ec-9ec3-288481102b6d/tcga/SKCM/DNA/WGS/HMS-RK/ILLUMINA/TCGA-EE-A29N-10A-01D-A190_120729_SN1120_0180_BC1176ACXX_s_7_rg.sorted.bam
TCGA-AZ-4681	TCGA-AZ-4681-01A-01D-1405-02	TCGA-AZ-4681-01A-01D-1405-02_IlluminaHiSeq-DNASeq_whole.bam	6ba6ed18-e876-4135-beef-7355f9bafa79	gs://gdc-tcga-phs000178-controlled/COAD/DNA/WGS/HMS-RK/ILLUMINA/TCGA-AZ-4681-01A-01D-1405-02_IlluminaHiSeq-DNASeq_whole.bam	14247795363	Illumina HiSeq	TCGA-AZ-4681-10A-01D-1405-02	TCGA-AZ-4681-10A-01D-1405-02_IlluminaHiSeq-DNASeq_whole.bam	dc4796f6-2368-48bd-b430-d1c8295cbd5e	gs://gdc-tcga-phs000178-controlled/COAD/DNA/WGS/HMS-RK/ILLUMINA/TCGA-AZ-4681-10A-01D-1405-02_IlluminaHiSeq-DNASeq_whole.bam	10766547253	Illumina HiSeq	COAD	25014342616	gs://5aa919de-0aa0-43ec-9ec3-288481102b6d/tcga/COAD/DNA/WGS/HMS-RK/ILLUMINA/TCGA-AZ-4681-01A-01D-1405-02_IlluminaHiSeq-DNASeq_whole.bam	gs://5aa919de-0aa0-43ec-9ec3-288481102b6d/tcga/COAD/DNA/WGS/HMS-RK/ILLUMINA/TCGA-AZ-4681-10A-01D-1405-02_IlluminaHiSeq-DNASeq_whole.bam
TCGA-05-4430	TCGA-05-4430-01A-02D-1203-02	TCGA-05-4430-01A-02D-1203_111013_SN208_0253_B00PJACXX_s_6_rg.sorted.bam	e4ae6498-889f-4900-a73c-2e61a6e154d1	gs://gdc-tcga-phs000178-controlled/LUAD/DNA/WGS/HMS-RK/ILLUMINA/TCGA-05-4430-01A-02D-1203_111013_SN208_0253_B00PJACXX_s_6_rg.sorted.bam	12611450103	Illumina HiSeq	TCGA-05-4430-10A-01D-1203-02	TCGA-05-4430-10A-01D-1203_111013_SN208_0253_B00PJACXX_s_5_rg.sorted.bam	794fbc75-e590-4df0-9b98-9e113eef5c46	gs://gdc-tcga-phs000178-controlled/LUAD/DNA/WGS/HMS-RK/ILLUMINA/TCGA-05-4430-10A-01D-1203_111013_SN208_0253_B00PJACXX_s_5_rg.sorted.bam	12409626446	Illumina HiSeq	LUAD	25021076549	gs://5aa919de-0aa0-43ec-9ec3-288481102b6d/tcga/LUAD/DNA/WGS/HMS-RK/ILLUMINA/TCGA-05-4430-01A-02D-1203_111013_SN208_0253_B00PJACXX_s_6_rg.sorted.bam	gs://5aa919de-0aa0-43ec-9ec3-288481102b6d/tcga/LUAD/DNA/WGS/HMS-RK/ILLUMINA/TCGA-05-4430-10A-01D-1203_111013_SN208_0253_B00PJACXX_s_5_rg.sorted.bam
TCGA-CG-4440	TCGA-CG-4440-01A-01D-A326-26	TCGA-CG-4440-01A-01D-A326_131002_SN208_0497_AC2CLVACXX_s_5_rg.sorted.bam	d72343ff-91f0-4705-a398-914c5d2344d9	gs://gdc-tcga-phs000178-controlled/STAD/DNA/WGS/HMS-RK/ILLUMINA/TCGA-CG-4440-01A-01D-A326_131002_SN208_0497_AC2CLVACXX_s_5_rg.sorted.bam	12173169986	Illumina HiSeq	TCGA-CG-4440-10A-01D-A326-26	TCGA-CG-4440-10A-01D-A326_131002_SN208_0497_AC2CLVACXX_s_6_rg.sorted.bam	d6eefe03-313a-4546-8bd5-62d1cb79c1c5	gs://gdc-tcga-phs000178-controlled/STAD/DNA/WGS/HMS-RK/ILLUMINA/TCGA-CG-4440-10A-01D-A326_131002_SN208_0497_AC2CLVACXX_s_6_rg.sorted.bam	12951855548	Illumina HiSeq	STAD	25125025534	gs://5aa919de-0aa0-43ec-9ec3-288481102b6d/tcga/STAD/DNA/WGS/HMS-RK/ILLUMINA/TCGA-CG-4440-01A-01D-A326_131002_SN208_0497_AC2CLVACXX_s_5_rg.sorted.bam	gs://5aa919de-0aa0-43ec-9ec3-288481102b6d/tcga/STAD/DNA/WGS/HMS-RK/ILLUMINA/TCGA-CG-4440-10A-01D-A326_131002_SN208_0497_AC2CLVACXX_s_6_rg.sorted.bam
TCGA-EE-A2MS	TCGA-EE-A2MS-06A-11D-A18Y-02	TCGA-EE-A2MS-06A-11D-A18Y_120718_SN1222_0126_AC117AACXX_s_3_rg.sorted.bam	4cc98a8c-1e89-4a0a-a8c5-4a23e7880ac4	gs://gdc-tcga-phs000178-controlled/SKCM/DNA/WGS/HMS-RK/ILLUMINA/TCGA-EE-A2MS-06A-11D-A18Y_120718_SN1222_0126_AC117AACXX_s_3_rg.sorted.bam	11540155331	Illumina HiSeq	TCGA-EE-A2MS-10A-01D-A190-02	TCGA-EE-A2MS-10A-01D-A190_120718_SN1222_0126_AC117AACXX_s_7_rg.sorted.bam	ff803ed6-50bf-4221-a401-0cc77d8299a6	gs://gdc-tcga-phs000178-controlled/SKCM/DNA/WGS/HMS-RK/ILLUMINA/TCGA-EE-A2MS-10A-01D-A190_120718_SN1222_0126_AC117AACXX_s_7_rg.sorted.bam	13633229723	Illumina HiSeq	SKCM	25173385054	gs://5aa919de-0aa0-43ec-9ec3-288481102b6d/tcga/SKCM/DNA/WGS/HMS-RK/ILLUMINA/TCGA-EE-A2MS-06A-11D-A18Y_120718_SN1222_0126_AC117AACXX_s_3_rg.sorted.bam	gs://5aa919de-0aa0-43ec-9ec3-288481102b6d/tcga/SKCM/DNA/WGS/HMS-RK/ILLUMINA/TCGA-EE-A2MS-10A-01D-A190_120718_SN1222_0126_AC117AACXX_s_7_rg.sorted.bam
TCGA-ER-A193	TCGA-ER-A193-06A-12D-A18Y-02	TCGA-ER-A193-06A-12D-A18Y_120718_SN1222_0126_AC117AACXX_s_1_rg.sorted.bam	1095eea4-ccec-4aca-9afa-5f2c1ca24703	gs://gdc-tcga-phs000178-controlled/SKCM/DNA/WGS/HMS-RK/ILLUMINA/TCGA-ER-A193-06A-12D-A18Y_120718_SN1222_0126_AC117AACXX_s_1_rg.sorted.bam	11616110797	Illumina HiSeq	TCGA-ER-A193-10A-01D-A190-02	TCGA-ER-A193-10A-01D-A190_120718_SN1222_0126_AC117AACXX_s_5_rg.sorted.bam	73c549f9-ad97-4f0c-9a29-143ee37774ba	gs://gdc-tcga-phs000178-controlled/SKCM/DNA/WGS/HMS-RK/ILLUMINA/TCGA-ER-A193-10A-01D-A190_120718_SN1222_0126_AC117AACXX_s_5_rg.sorted.bam	13684407124	Illumina HiSeq	SKCM	25300517921	gs://5aa919de-0aa0-43ec-9ec3-288481102b6d/tcga/SKCM/DNA/WGS/HMS-RK/ILLUMINA/TCGA-ER-A193-06A-12D-A18Y_120718_SN1222_0126_AC117AACXX_s_1_rg.sorted.bam	gs://5aa919de-0aa0-43ec-9ec3-288481102b6d/tcga/SKCM/DNA/WGS/HMS-RK/ILLUMINA/TCGA-ER-A193-10A-01D-A190_120718_SN1222_0126_AC117AACXX_s_5_rg.sorted.bam
TCGA-64-5779	TCGA-64-5779-01A-01D-1623-02	TCGA-64-5779-01A-01D-1623_110824_SN208_0222_BB0164ACXX_s_5_rg.sorted.bam	40156a89-cb76-4ae2-b73d-ec06c1cbd7bb	gs://gdc-tcga-phs000178-controlled/LUAD/DNA/WGS/HMS-RK/ILLUMINA/TCGA-64-5779-01A-01D-1623_110824_SN208_0222_BB0164ACXX_s_5_rg.sorted.bam	15779151608	Illumina HiSeq	TCGA-64-5779-10A-01D-1623-02	TCGA-64-5779-10A-01D-1623_110824_SN208_0222_BB0164ACXX_s_6_rg.sorted.bam	c02b55b5-b815-4d90-9374-32d338c3a9c3	gs://gdc-tcga-phs000178-controlled/LUAD/DNA/WGS/HMS-RK/ILLUMINA/TCGA-64-5779-10A-01D-1623_110824_SN208_0222_BB0164ACXX_s_6_rg.sorted.bam	9534348864	Illumina HiSeq	LUAD	25313500472	gs://5aa919de-0aa0-43ec-9ec3-288481102b6d/tcga/LUAD/DNA/WGS/HMS-RK/ILLUMINA/TCGA-64-5779-01A-01D-1623_110824_SN208_0222_BB0164ACXX_s_5_rg.sorted.bam	gs://5aa919de-0aa0-43ec-9ec3-288481102b6d/tcga/LUAD/DNA/WGS/HMS-RK/ILLUMINA/TCGA-64-5779-10A-01D-1623_110824_SN208_0222_BB0164ACXX_s_6_rg.sorted.bam
TCGA-IG-A4P3	TCGA-IG-A4P3-01A-11D-A267-26	TCGA-IG-A4P3-01A-11D-A267_131018_SN590_0240_AC2MW5ACXX_s_3_rg.sorted.bam	a5b7767c-9dba-49bf-8711-9a76a0ab0e4f	gs://gdc-tcga-phs000178-controlled/ESCA/DNA/WGS/HMS-RK/ILLUMINA/TCGA-IG-A4P3-01A-11D-A267_131018_SN590_0240_AC2MW5ACXX_s_3_rg.sorted.bam	13050857528	Illumina HiSeq	TCGA-IG-A4P3-10A-01D-A267-26	TCGA-IG-A4P3-10A-01D-A267_131018_SN590_0240_AC2MW5ACXX_s_4_rg.sorted.bam	9056b666-ce18-4b5a-94bb-382a902669e1	gs://gdc-tcga-phs000178-controlled/ESCA/DNA/WGS/HMS-RK/ILLUMINA/TCGA-IG-A4P3-10A-01D-A267_131018_SN590_0240_AC2MW5ACXX_s_4_rg.sorted.bam	12315414665	Illumina HiSeq	ESCA	25366272193	gs://5aa919de-0aa0-43ec-9ec3-288481102b6d/tcga/ESCA/DNA/WGS/HMS-RK/ILLUMINA/TCGA-IG-A4P3-01A-11D-A267_131018_SN590_0240_AC2MW5ACXX_s_3_rg.sorted.bam	gs://5aa919de-0aa0-43ec-9ec3-288481102b6d/tcga/ESCA/DNA/WGS/HMS-RK/ILLUMINA/TCGA-IG-A4P3-10A-01D-A267_131018_SN590_0240_AC2MW5ACXX_s_4_rg.sorted.bam
TCGA-LN-A49V	TCGA-LN-A49V-01A-11D-A248-26	TCGA-LN-A49V-01A-11D-A248_121207_SN1222_0161_AC1HJ0ACXX_s_7_rg.sorted.bam	331651f5-689d-41cf-b0d4-379dc314bf42	gs://gdc-tcga-phs000178-controlled/ESCA/DNA/WGS/HMS-RK/ILLUMINA/TCGA-LN-A49V-01A-11D-A248_121207_SN1222_0161_AC1HJ0ACXX_s_7_rg.sorted.bam	13841515009	Illumina HiSeq	TCGA-LN-A49V-10A-01D-A248-26	TCGA-LN-A49V-10A-01D-A248_121207_SN1222_0161_AC1HJ0ACXX_s_8_rg.sorted.bam	693ea7aa-4e14-484b-87a9-564ba5815ad3	gs://gdc-tcga-phs000178-controlled/ESCA/DNA/WGS/HMS-RK/ILLUMINA/TCGA-LN-A49V-10A-01D-A248_121207_SN1222_0161_AC1HJ0ACXX_s_8_rg.sorted.bam	11549610789	Illumina HiSeq	ESCA	25391125798	gs://5aa919de-0aa0-43ec-9ec3-288481102b6d/tcga/ESCA/DNA/WGS/HMS-RK/ILLUMINA/TCGA-LN-A49V-01A-11D-A248_121207_SN1222_0161_AC1HJ0ACXX_s_7_rg.sorted.bam	gs://5aa919de-0aa0-43ec-9ec3-288481102b6d/tcga/ESCA/DNA/WGS/HMS-RK/ILLUMINA/TCGA-LN-A49V-10A-01D-A248_121207_SN1222_0161_AC1HJ0ACXX_s_8_rg.sorted.bam
TCGA-AA-3555	TCGA-AA-3555-01A-01D-1637-02	TCGA-AA-3555-01A-01D-1637-02_IlluminaHiSeq-DNASeq_whole.bam	4abf3b47-09b2-46e1-8bca-eb46790b3930	gs://gdc-tcga-phs000178-controlled/COAD/DNA/WGS/HMS-RK/ILLUMINA/TCGA-AA-3555-01A-01D-1637-02_IlluminaHiSeq-DNASeq_whole.bam	11252311147	Illumina HiSeq	TCGA-AA-3555-10A-01D-1638-02	TCGA-AA-3555-10A-01D-1638-02_110525_SN590_0091_AC02W2ABXX_s_6.rg.sorted.bam	4ca4d097-aba8-4b2e-80ef-1c1b06463366	gs://gdc-tcga-phs000178-controlled/COAD/DNA/WGS/HMS-RK/ILLUMINA/TCGA-AA-3555-10A-01D-1638-02_110525_SN590_0091_AC02W2ABXX_s_6.rg.sorted.bam	14140076668	Illumina HiSeq	COAD	25392387815	gs://5aa919de-0aa0-43ec-9ec3-288481102b6d/tcga/COAD/DNA/WGS/HMS-RK/ILLUMINA/TCGA-AA-3555-01A-01D-1637-02_IlluminaHiSeq-DNASeq_whole.bam	gs://5aa919de-0aa0-43ec-9ec3-288481102b6d/tcga/COAD/DNA/WGS/BCM/ILLUMINA/TCGA-AA-3555-10A-01D-0959-10_wgs_Illumina.bam
TCGA-LN-A4A6	TCGA-LN-A4A6-01A-11D-A267-26	TCGA-LN-A4A6-01A-11D-A267_131018_SN590_0240_AC2MW5ACXX_s_7_rg.sorted.bam	113e1f46-b529-435b-bb5a-879746bc79bb	gs://gdc-tcga-phs000178-controlled/ESCA/DNA/WGS/HMS-RK/ILLUMINA/TCGA-LN-A4A6-01A-11D-A267_131018_SN590_0240_AC2MW5ACXX_s_7_rg.sorted.bam	13209111473	Illumina HiSeq	TCGA-LN-A4A6-10A-01D-A267-26	TCGA-LN-A4A6-10A-01D-A267_131018_SN590_0240_AC2MW5ACXX_s_8_rg.sorted.bam	29825da7-28db-4d24-8bcd-58dbd1171bc7	gs://gdc-tcga-phs000178-controlled/ESCA/DNA/WGS/HMS-RK/ILLUMINA/TCGA-LN-A4A6-10A-01D-A267_131018_SN590_0240_AC2MW5ACXX_s_8_rg.sorted.bam	12345535516	Illumina HiSeq	ESCA	25554646989	gs://5aa919de-0aa0-43ec-9ec3-288481102b6d/tcga/ESCA/DNA/WGS/HMS-RK/ILLUMINA/TCGA-LN-A4A6-01A-11D-A267_131018_SN590_0240_AC2MW5ACXX_s_7_rg.sorted.bam	gs://5aa919de-0aa0-43ec-9ec3-288481102b6d/tcga/ESCA/DNA/WGS/HMS-RK/ILLUMINA/TCGA-LN-A4A6-10A-01D-A267_131018_SN590_0240_AC2MW5ACXX_s_8_rg.sorted.bam
TCGA-EE-A29P	TCGA-EE-A29P-06A-11D-A18Y-02	TCGA-EE-A29P-06A-11D-A18Y_120729_SN1120_0180_BC1176ACXX_s_2_rg.sorted.bam	54534e99-c9b7-483e-aa8e-c9fd9fa41058	gs://gdc-tcga-phs000178-controlled/SKCM/DNA/WGS/HMS-RK/ILLUMINA/TCGA-EE-A29P-06A-11D-A18Y_120729_SN1120_0180_BC1176ACXX_s_2_rg.sorted.bam	12661802349	Illumina HiSeq	TCGA-EE-A29P-10A-01D-A190-02	TCGA-EE-A29P-10A-01D-A190_120729_SN1120_0180_BC1176ACXX_s_4_rg.sorted.bam	74fe7aee-fe79-4d9a-bb11-86f865d6a0b2	gs://gdc-tcga-phs000178-controlled/SKCM/DNA/WGS/HMS-RK/ILLUMINA/TCGA-EE-A29P-10A-01D-A190_120729_SN1120_0180_BC1176ACXX_s_4_rg.sorted.bam	12940135917	Illumina HiSeq	SKCM	25601938266	gs://5aa919de-0aa0-43ec-9ec3-288481102b6d/tcga/SKCM/DNA/WGS/HMS-RK/ILLUMINA/TCGA-EE-A29P-06A-11D-A18Y_120729_SN1120_0180_BC1176ACXX_s_2_rg.sorted.bam	gs://5aa919de-0aa0-43ec-9ec3-288481102b6d/tcga/SKCM/DNA/WGS/HMS-RK/ILLUMINA/TCGA-EE-A29P-10A-01D-A190_120729_SN1120_0180_BC1176ACXX_s_4_rg.sorted.bam
TCGA-50-5944	TCGA-50-5944-01A-11D-1751-02	TCGA-50-5944-01A-11D-1751_111221_SN1120_0106_BD0M7HACXX_s_1_rg.sorted.bam	c76f3861-5117-4ed7-9ca6-eecc10e949f3	gs://gdc-tcga-phs000178-controlled/LUAD/DNA/WGS/HMS-RK/ILLUMINA/TCGA-50-5944-01A-11D-1751_111221_SN1120_0106_BD0M7HACXX_s_1_rg.sorted.bam	9889346171	Illumina HiSeq	TCGA-50-5944-10A-01D-1751-02	TCGA-50-5944-10A-01D-1751_111221_SN1120_0106_BD0M7HACXX_s_2_rg.sorted.bam	8879c93f-169f-4772-9556-86a9ed97e824	gs://gdc-tcga-phs000178-controlled/LUAD/DNA/WGS/HMS-RK/ILLUMINA/TCGA-50-5944-10A-01D-1751_111221_SN1120_0106_BD0M7HACXX_s_2_rg.sorted.bam	15713127358	Illumina HiSeq	LUAD	25602473529	gs://5aa919de-0aa0-43ec-9ec3-288481102b6d/tcga/LUAD/DNA/WGS/HMS-RK/ILLUMINA/TCGA-50-5944-01A-11D-1751_111221_SN1120_0106_BD0M7HACXX_s_1_rg.sorted.bam	gs://5aa919de-0aa0-43ec-9ec3-288481102b6d/tcga/LUAD/DNA/WGS/HMS-RK/ILLUMINA/TCGA-50-5944-10A-01D-1751_111221_SN1120_0106_BD0M7HACXX_s_2_rg.sorted.bam
TCGA-73-4677	TCGA-73-4677-01A-01D-1203-02	TCGA-73-4677-01A-01D-1203-02_IlluminaHiSeq-DNASeq_whole.bam	5dd207d7-c666-46ae-8154-cb0c0cd6467f	gs://gdc-tcga-phs000178-controlled/LUAD/DNA/WGS/HMS-RK/ILLUMINA/TCGA-73-4677-01A-01D-1203-02_IlluminaHiSeq-DNASeq_whole.bam	12300571754	Illumina HiSeq	TCGA-73-4677-11A-01D-1203-02	TCGA-73-4677-11A-01D-1203-02_IlluminaHiSeq-DNASeq_whole.bam	12b710fb-7df3-4422-baf3-33178cb5a9fc	gs://gdc-tcga-phs000178-controlled/LUAD/DNA/WGS/HMS-RK/ILLUMINA/TCGA-73-4677-11A-01D-1203-02_IlluminaHiSeq-DNASeq_whole.bam	13326567834	Illumina HiSeq	LUAD	25627139588	gs://5aa919de-0aa0-43ec-9ec3-288481102b6d/tcga/LUAD/DNA/WGS/HMS-RK/ILLUMINA/TCGA-73-4677-01A-01D-1203-02_IlluminaHiSeq-DNASeq_whole.bam	gs://5aa919de-0aa0-43ec-9ec3-288481102b6d/tcga/LUAD/DNA/WGS/HMS-RK/ILLUMINA/TCGA-73-4677-11A-01D-1203-02_IlluminaHiSeq-DNASeq_whole.bam
TCGA-AO-A0JF	TCGA-AO-A0JF-01A-11D-A060-02	TCGA-AO-A0JF-01A-11D-A060_130719_SN1120_0270_AC2CVRACXX_s_1_rg.sorted.bam	031ab51d-07d0-4afe-a9dd-222889f5c32b	gs://gdc-tcga-phs000178-controlled/BRCA/DNA/WGS/HMS-RK/ILLUMINA/TCGA-AO-A0JF-01A-11D-A060_130719_SN1120_0270_AC2CVRACXX_s_1_rg.sorted.bam	12632930402	Illumina HiSeq	TCGA-AO-A0JF-10A-01D-A060-02	TCGA-AO-A0JF-10A-01D-A060_130719_SN1120_0270_AC2CVRACXX_s_2_rg.sorted.bam	ecbc57df-ef58-47a5-9ae5-83e394d14191	gs://gdc-tcga-phs000178-controlled/BRCA/DNA/WGS/HMS-RK/ILLUMINA/TCGA-AO-A0JF-10A-01D-A060_130719_SN1120_0270_AC2CVRACXX_s_2_rg.sorted.bam	13021118757	Illumina HiSeq	BRCA	25654049159	gs://5aa919de-0aa0-43ec-9ec3-288481102b6d/tcga/BRCA/DNA/WGS/HMS-RK/ILLUMINA/TCGA-AO-A0JF-01A-11D-A060_130719_SN1120_0270_AC2CVRACXX_s_1_rg.sorted.bam	gs://5aa919de-0aa0-43ec-9ec3-288481102b6d/tcga/BRCA/DNA/WGS/HMS-RK/ILLUMINA/TCGA-AO-A0JF-10A-01D-A060_130719_SN1120_0270_AC2CVRACXX_s_2_rg.sorted.bam
TCGA-G9-6384	TCGA-G9-6384-01A-11D-1784-02	TCGA-G9-6384-01A-11D-1784_130301_SN590_0217_BC1UHMACXX_s_5_rg.sorted.bam	75df59ac-7525-45fc-843a-5210bd036dca	gs://gdc-tcga-phs000178-controlled/PRAD/DNA/WGS/HMS-RK/ILLUMINA/TCGA-G9-6384-01A-11D-1784_130301_SN590_0217_BC1UHMACXX_s_5_rg.sorted.bam	13031635257	Illumina HiSeq	TCGA-G9-6384-10A-01D-1784-02	TCGA-G9-6384-10A-01D-1784_130301_SN590_0217_BC1UHMACXX_s_6_rg.sorted.bam	723bbf9b-83eb-429b-ae56-ab0fce6478b2	gs://gdc-tcga-phs000178-controlled/PRAD/DNA/WGS/HMS-RK/ILLUMINA/TCGA-G9-6384-10A-01D-1784_130301_SN590_0217_BC1UHMACXX_s_6_rg.sorted.bam	12668945101	Illumina HiSeq	PRAD	25700580358	gs://5aa919de-0aa0-43ec-9ec3-288481102b6d/tcga/PRAD/DNA/WGS/HMS-RK/ILLUMINA/TCGA-G9-6384-01A-11D-1784_130301_SN590_0217_BC1UHMACXX_s_5_rg.sorted.bam	gs://5aa919de-0aa0-43ec-9ec3-288481102b6d/tcga/PRAD/DNA/WGS/HMS-RK/ILLUMINA/TCGA-G9-6384-10A-01D-1784_130301_SN590_0217_BC1UHMACXX_s_6_rg.sorted.bam
TCGA-AG-4015	TCGA-AG-4015-01A-01D-1115-02	TCGA-AG-4015-01A-01D-1115-02_IlluminaHiSeq-DNASeq_whole.bam	70efc59a-8909-43e4-961b-76a7a3633927	gs://gdc-tcga-phs000178-controlled/READ/DNA/WGS/HMS-RK/ILLUMINA/TCGA-AG-4015-01A-01D-1115-02_IlluminaHiSeq-DNASeq_whole.bam	11731342311	Illumina HiSeq	TCGA-AG-4015-10A-01D-1115-02	TCGA-AG-4015-10A-01D-1115-02_IlluminaHiSeq-DNASeq_whole.bam	0fb81d5a-c5b6-4a11-8255-4cd067ce53ea	gs://gdc-tcga-phs000178-controlled/READ/DNA/WGS/HMS-RK/ILLUMINA/TCGA-AG-4015-10A-01D-1115-02_IlluminaHiSeq-DNASeq_whole.bam	13993845585	Illumina HiSeq	READ	25725187896	gs://5aa919de-0aa0-43ec-9ec3-288481102b6d/tcga/READ/DNA/WGS/HMS-RK/ILLUMINA/TCGA-AG-4015-01A-01D-1115-02_IlluminaHiSeq-DNASeq_whole.bam	gs://5aa919de-0aa0-43ec-9ec3-288481102b6d/tcga/READ/DNA/WGS/HMS-RK/ILLUMINA/TCGA-AG-4015-10A-01D-1115-02_IlluminaHiSeq-DNASeq_whole.bam
TCGA-A6-2682	TCGA-A6-2682-01A-01D-1405-02	TCGA-A6-2682-01A-01D-1405_110114_SN177_0133_A809KVABXX_s_8_rg.sorted.bam	dd9a1c6d-4344-4fed-a29f-b60afcfaa5eb	gs://gdc-tcga-phs000178-controlled/COAD/DNA/WGS/HMS-RK/ILLUMINA/TCGA-A6-2682-01A-01D-1405_110114_SN177_0133_A809KVABXX_s_8_rg.sorted.bam	15474186180	Illumina HiSeq	TCGA-A6-2682-10A-01D-1405-02	TCGA-A6-2682-10A-01D-1405_110503_SN177_0159_AB02MCABXX_s_8_rg.sorted.bam	d4197dea-75a2-40e6-9698-efb40827723a	gs://gdc-tcga-phs000178-controlled/COAD/DNA/WGS/HMS-RK/ILLUMINA/TCGA-A6-2682-10A-01D-1405_110503_SN177_0159_AB02MCABXX_s_8_rg.sorted.bam	10272250748	Illumina HiSeq	COAD	25746436928	gs://5aa919de-0aa0-43ec-9ec3-288481102b6d/tcga/COAD/DNA/WGS/HMS-RK/ILLUMINA/TCGA-A6-2682-01A-01D-1405_110114_SN177_0133_A809KVABXX_s_8_rg.sorted.bam	gs://5aa919de-0aa0-43ec-9ec3-288481102b6d/tcga/COAD/DNA/WGS/HMS-RK/ILLUMINA/TCGA-A6-2682-10A-01D-1405_110503_SN177_0159_AB02MCABXX_s_8_rg.sorted.bam
TCGA-AG-4007	TCGA-AG-4007-01A-01D-1115-02	TCGA-AG-4007-01A-01D-1115-02_IlluminaHiSeq-DNASeq_whole.bam	5f015b15-7286-4700-88d4-e7c460f68336	gs://gdc-tcga-phs000178-controlled/READ/DNA/WGS/HMS-RK/ILLUMINA/TCGA-AG-4007-01A-01D-1115-02_IlluminaHiSeq-DNASeq_whole.bam	12674977997	Illumina HiSeq	TCGA-AG-4007-10A-01D-1115-02	TCGA-AG-4007-10A-01D-1115-02_IlluminaHiSeq-DNASeq_whole.bam	0497e43f-7588-413d-a72a-cf9badca95be	gs://gdc-tcga-phs000178-controlled/READ/DNA/WGS/HMS-RK/ILLUMINA/TCGA-AG-4007-10A-01D-1115-02_IlluminaHiSeq-DNASeq_whole.bam	13112694697	Illumina HiSeq	READ	25787672694	gs://5aa919de-0aa0-43ec-9ec3-288481102b6d/tcga/READ/DNA/WGS/BCM/ILLUMINA/TCGA-AG-4007-01A-01D-1989-10_wgs_Illumina.bam	gs://5aa919de-0aa0-43ec-9ec3-288481102b6d/tcga/READ/DNA/WGS/BCM/ILLUMINA/TCGA-AG-4007-10A-01D-1989-10_wgs_Illumina.bam
TCGA-BR-4256	TCGA-BR-4256-01A-01D-1128-02	TCGA-BR-4256-01A-01D-1128_130110_SN1222_0167_AC1JPDACXX_s_1_rg.sorted.bam	6e990147-2463-4d38-a785-6c76ae1dbc25	gs://gdc-tcga-phs000178-controlled/STAD/DNA/WGS/HMS-RK/ILLUMINA/TCGA-BR-4256-01A-01D-1128_130110_SN1222_0167_AC1JPDACXX_s_1_rg.sorted.bam	13094365217	Illumina HiSeq	TCGA-BR-4256-11A-01D-1128-02	TCGA-BR-4256-11A-01D-1128_130110_SN1222_0167_AC1JPDACXX_s_2_rg.sorted.bam	9e52ce3a-8344-444b-b624-ae3604caa8be	gs://gdc-tcga-phs000178-controlled/STAD/DNA/WGS/HMS-RK/ILLUMINA/TCGA-BR-4256-11A-01D-1128_130110_SN1222_0167_AC1JPDACXX_s_2_rg.sorted.bam	12718927773	Illumina HiSeq	STAD	25813292990	gs://5aa919de-0aa0-43ec-9ec3-288481102b6d/tcga/STAD/DNA/WGS/HMS-RK/ILLUMINA/TCGA-BR-4256-01A-01D-1128_130110_SN1222_0167_AC1JPDACXX_s_1_rg.sorted.bam	gs://5aa919de-0aa0-43ec-9ec3-288481102b6d/tcga/STAD/DNA/WGS/HMS-RK/ILLUMINA/TCGA-BR-4256-11A-01D-1128_130110_SN1222_0167_AC1JPDACXX_s_2_rg.sorted.bam
TCGA-AG-A00H	TCGA-AG-A00H-01A-01D-A077-02	TCGA-AG-A00H-01A-01D-A077-02_IlluminaHiSeq-DNASeq_whole.bam	a047d601-4003-43b9-bc7e-15a4d56839b9	gs://gdc-tcga-phs000178-controlled/READ/DNA/WGS/HMS-RK/ILLUMINA/TCGA-AG-A00H-01A-01D-A077-02_IlluminaHiSeq-DNASeq_whole.bam	9204873139	Illumina HiSeq	TCGA-AG-A00H-10A-01D-A078-02	TCGA-AG-A00H-10A-01D-A078_110405_SN590_0074_AB04EUABXX_s_6_rg.sorted.bam	b60fa920-96ee-45f5-945a-5efb41023fac	gs://gdc-tcga-phs000178-controlled/READ/DNA/WGS/HMS-RK/ILLUMINA/TCGA-AG-A00H-10A-01D-A078_110405_SN590_0074_AB04EUABXX_s_6_rg.sorted.bam	16671387120	Illumina HiSeq	READ	25876260259	gs://5aa919de-0aa0-43ec-9ec3-288481102b6d/tcga/READ/DNA/WGS/HMS-RK/ILLUMINA/TCGA-AG-A00H-01A-01D-A077-02_IlluminaHiSeq-DNASeq_whole.bam	gs://5aa919de-0aa0-43ec-9ec3-288481102b6d/tcga/READ/DNA/WGS/HMS-RK/ILLUMINA/TCGA-AG-A00H-10A-01D-A078_110405_SN590_0074_AB04EUABXX_s_6_rg.sorted.bam
TCGA-EE-A29Q	TCGA-EE-A29Q-06A-11D-A18Y-02	TCGA-EE-A29Q-06A-11D-A18Y_120729_SN1120_0180_BC1176ACXX_s_1_rg.sorted.bam	ac015b9b-1772-42b1-a39c-c771b610492d	gs://gdc-tcga-phs000178-controlled/SKCM/DNA/WGS/HMS-RK/ILLUMINA/TCGA-EE-A29Q-06A-11D-A18Y_120729_SN1120_0180_BC1176ACXX_s_1_rg.sorted.bam	13165777829	Illumina HiSeq	TCGA-EE-A29Q-10A-01D-A190-02	TCGA-EE-A29Q-10A-01D-A190_120729_SN1120_0180_BC1176ACXX_s_3_rg.sorted.bam	3a35cc5e-4313-46ab-857d-f22cddd7625f	gs://gdc-tcga-phs000178-controlled/SKCM/DNA/WGS/HMS-RK/ILLUMINA/TCGA-EE-A29Q-10A-01D-A190_120729_SN1120_0180_BC1176ACXX_s_3_rg.sorted.bam	12733117082	Illumina HiSeq	SKCM	25898894911	gs://5aa919de-0aa0-43ec-9ec3-288481102b6d/tcga/SKCM/DNA/WGS/HMS-RK/ILLUMINA/TCGA-EE-A29Q-06A-11D-A18Y_120729_SN1120_0180_BC1176ACXX_s_1_rg.sorted.bam	gs://5aa919de-0aa0-43ec-9ec3-288481102b6d/tcga/SKCM/DNA/WGS/HMS-RK/ILLUMINA/TCGA-EE-A29Q-10A-01D-A190_120729_SN1120_0180_BC1176ACXX_s_3_rg.sorted.bam
TCGA-EE-A29H	TCGA-EE-A29H-06A-12D-A18Y-02	TCGA-EE-A29H-06A-12D-A18Y_120729_SN1120_0180_BC1176ACXX_s_6_rg.sorted.bam	21070c2b-7503-4c5c-9a66-5e6564c37d01	gs://gdc-tcga-phs000178-controlled/SKCM/DNA/WGS/HMS-RK/ILLUMINA/TCGA-EE-A29H-06A-12D-A18Y_120729_SN1120_0180_BC1176ACXX_s_6_rg.sorted.bam	11639052379	Illumina HiSeq	TCGA-EE-A29H-10A-01D-A190-02	TCGA-EE-A29H-10A-01D-A190_120729_SN1120_0180_BC1176ACXX_s_8_rg.sorted.bam	66ec2170-64e3-497d-aa60-e0f40b3875a6	gs://gdc-tcga-phs000178-controlled/SKCM/DNA/WGS/HMS-RK/ILLUMINA/TCGA-EE-A29H-10A-01D-A190_120729_SN1120_0180_BC1176ACXX_s_8_rg.sorted.bam	14284509295	Illumina HiSeq	SKCM	25923561674	gs://5aa919de-0aa0-43ec-9ec3-288481102b6d/tcga/SKCM/DNA/WGS/HMS-RK/ILLUMINA/TCGA-EE-A29H-06A-12D-A18Y_120729_SN1120_0180_BC1176ACXX_s_6_rg.sorted.bam	gs://5aa919de-0aa0-43ec-9ec3-288481102b6d/tcga/SKCM/DNA/WGS/HMS-RK/ILLUMINA/TCGA-EE-A29H-10A-01D-A190_120729_SN1120_0180_BC1176ACXX_s_8_rg.sorted.bam
TCGA-LN-A49L	TCGA-LN-A49L-01A-11D-A248-26	TCGA-LN-A49L-01A-11D-A248_121207_SN1222_0161_AC1HJ0ACXX_s_3_rg.sorted.bam	a9a8bab1-537c-4252-8ec0-8e76946ff9c5	gs://gdc-tcga-phs000178-controlled/ESCA/DNA/WGS/HMS-RK/ILLUMINA/TCGA-LN-A49L-01A-11D-A248_121207_SN1222_0161_AC1HJ0ACXX_s_3_rg.sorted.bam	13121504069	Illumina HiSeq	TCGA-LN-A49L-10A-01D-A248-26	TCGA-LN-A49L-10A-01D-A248_121207_SN1222_0161_AC1HJ0ACXX_s_4_rg.sorted.bam	99b9e88b-8467-4621-84ff-05a2c953027e	gs://gdc-tcga-phs000178-controlled/ESCA/DNA/WGS/HMS-RK/ILLUMINA/TCGA-LN-A49L-10A-01D-A248_121207_SN1222_0161_AC1HJ0ACXX_s_4_rg.sorted.bam	12839254409	Illumina HiSeq	ESCA	25960758478	gs://5aa919de-0aa0-43ec-9ec3-288481102b6d/tcga/ESCA/DNA/WGS/HMS-RK/ILLUMINA/TCGA-LN-A49L-01A-11D-A248_121207_SN1222_0161_AC1HJ0ACXX_s_3_rg.sorted.bam	gs://5aa919de-0aa0-43ec-9ec3-288481102b6d/tcga/ESCA/DNA/WGS/HMS-RK/ILLUMINA/TCGA-LN-A49L-10A-01D-A248_121207_SN1222_0161_AC1HJ0ACXX_s_4_rg.sorted.bam
TCGA-AZ-4315	TCGA-AZ-4315-01A-01D-1405-02	TCGA-AZ-4315-01A-01D-1405-02_IlluminaHiSeq-DNASeq_whole.bam	8b6a06d6-c15c-4491-996c-2a012440f8a2	gs://gdc-tcga-phs000178-controlled/COAD/DNA/WGS/HMS-RK/ILLUMINA/TCGA-AZ-4315-01A-01D-1405-02_IlluminaHiSeq-DNASeq_whole.bam	8410799127	Illumina HiSeq	TCGA-AZ-4315-10A-01D-1405-02	TCGA-AZ-4315-10A-01D-1405_110225_SN177_0142_B81JPFABXX_s_4.rg.sorted.bam	9a6322eb-3fac-4d37-bbec-89355ddc9dbb	gs://gdc-tcga-phs000178-controlled/COAD/DNA/WGS/HMS-RK/ILLUMINA/TCGA-AZ-4315-10A-01D-1405_110225_SN177_0142_B81JPFABXX_s_4.rg.sorted.bam	17590274813	Illumina HiSeq	COAD	26001073940	gs://5aa919de-0aa0-43ec-9ec3-288481102b6d/tcga/COAD/DNA/WGS/HMS-RK/ILLUMINA/TCGA-AZ-4315-01A-01D-1405-02_IlluminaHiSeq-DNASeq_whole.bam	gs://5aa919de-0aa0-43ec-9ec3-288481102b6d/tcga/COAD/WGA_RepliG/WGS/BCM/ILLUMINA/TCGA-AZ-4315-10A-01W-1461-10_wgs_Illumina.bam
TCGA-BR-6452	TCGA-BR-6452-01A-12D-1798-02	TCGA-BR-6452-01A-12D-1798_130115_SN1222_0169_BD1K2PACXX_s_2_rg.sorted.bam	cfd9aa7a-7f3d-4b70-9359-2c93f0238361	gs://gdc-tcga-phs000178-controlled/STAD/DNA/WGS/HMS-RK/ILLUMINA/TCGA-BR-6452-01A-12D-1798_130115_SN1222_0169_BD1K2PACXX_s_2_rg.sorted.bam	12984485605	Illumina HiSeq	TCGA-BR-6452-10A-01D-1798-02	TCGA-BR-6452-10A-01D-1798_130115_SN1222_0169_BD1K2PACXX_s_3_rg.sorted.bam	b5d222fd-498a-40a1-880d-322d0a7a1323	gs://gdc-tcga-phs000178-controlled/STAD/DNA/WGS/HMS-RK/ILLUMINA/TCGA-BR-6452-10A-01D-1798_130115_SN1222_0169_BD1K2PACXX_s_3_rg.sorted.bam	13022271830	Illumina HiSeq	STAD	26006757435	gs://5aa919de-0aa0-43ec-9ec3-288481102b6d/tcga/STAD/DNA/WGS/HMS-RK/ILLUMINA/TCGA-BR-6452-01A-12D-1798_130115_SN1222_0169_BD1K2PACXX_s_2_rg.sorted.bam	gs://5aa919de-0aa0-43ec-9ec3-288481102b6d/tcga/STAD/DNA/WGS/HMS-RK/ILLUMINA/TCGA-BR-6452-10A-01D-1798_130115_SN1222_0169_BD1K2PACXX_s_3_rg.sorted.bam
TCGA-LN-A4A8	TCGA-LN-A4A8-01A-32D-A267-26	TCGA-LN-A4A8-01A-32D-A267_131018_SN590_0241_BC30HBACXX_s_5_rg.sorted.bam	fd30434f-5a9a-4128-99f1-85d8d06ead73	gs://gdc-tcga-phs000178-controlled/ESCA/DNA/WGS/HMS-RK/ILLUMINA/TCGA-LN-A4A8-01A-32D-A267_131018_SN590_0241_BC30HBACXX_s_5_rg.sorted.bam	12107402194	Illumina HiSeq	TCGA-LN-A4A8-10A-01D-A267-26	TCGA-LN-A4A8-10A-01D-A267_131018_SN590_0241_BC30HBACXX_s_6_rg.sorted.bam	3df71dcd-1124-40ba-a673-8621cba26f0a	gs://gdc-tcga-phs000178-controlled/ESCA/DNA/WGS/HMS-RK/ILLUMINA/TCGA-LN-A4A8-10A-01D-A267_131018_SN590_0241_BC30HBACXX_s_6_rg.sorted.bam	13911380235	Illumina HiSeq	ESCA	26018782429	gs://5aa919de-0aa0-43ec-9ec3-288481102b6d/tcga/ESCA/DNA/WGS/HMS-RK/ILLUMINA/TCGA-LN-A4A8-01A-32D-A267_131018_SN590_0241_BC30HBACXX_s_5_rg.sorted.bam	gs://5aa919de-0aa0-43ec-9ec3-288481102b6d/tcga/ESCA/DNA/WGS/HMS-RK/ILLUMINA/TCGA-LN-A4A8-10A-01D-A267_131018_SN590_0241_BC30HBACXX_s_6_rg.sorted.bam
TCGA-ER-A1A1	TCGA-ER-A1A1-06A-11D-A18Y-02	TCGA-ER-A1A1-06A-11D-A18Y_120718_SN208_0415_AC116EACXX_s_3_rg.sorted.bam	a0dd4823-2335-43ba-8e32-a91e08f80afd	gs://gdc-tcga-phs000178-controlled/SKCM/DNA/WGS/HMS-RK/ILLUMINA/TCGA-ER-A1A1-06A-11D-A18Y_120718_SN208_0415_AC116EACXX_s_3_rg.sorted.bam	11351977629	Illumina HiSeq	TCGA-ER-A1A1-10A-01D-A190-02	TCGA-ER-A1A1-10A-01D-A190_120718_SN208_0415_AC116EACXX_s_7_rg.sorted.bam	a929309c-6fce-4ba9-ab55-aca676e8c78d	gs://gdc-tcga-phs000178-controlled/SKCM/DNA/WGS/HMS-RK/ILLUMINA/TCGA-ER-A1A1-10A-01D-A190_120718_SN208_0415_AC116EACXX_s_7_rg.sorted.bam	14682993608	Illumina HiSeq	SKCM	26034971237	gs://5aa919de-0aa0-43ec-9ec3-288481102b6d/tcga/SKCM/DNA/WGS/HMS-RK/ILLUMINA/TCGA-ER-A1A1-06A-11D-A18Y_120718_SN208_0415_AC116EACXX_s_3_rg.sorted.bam	gs://5aa919de-0aa0-43ec-9ec3-288481102b6d/tcga/SKCM/DNA/WGS/HMS-RK/ILLUMINA/TCGA-ER-A1A1-10A-01D-A190_120718_SN208_0415_AC116EACXX_s_7_rg.sorted.bam
TCGA-BR-4257	TCGA-BR-4257-01A-01D-1128-02	TCGA-BR-4257-01A-01D-1128_130110_SN1222_0167_AC1JPDACXX_s_3_rg.sorted.bam	5e38d8b4-97fb-407a-ab06-2f002456472d	gs://gdc-tcga-phs000178-controlled/STAD/DNA/WGS/HMS-RK/ILLUMINA/TCGA-BR-4257-01A-01D-1128_130110_SN1222_0167_AC1JPDACXX_s_3_rg.sorted.bam	13514672189	Illumina HiSeq	TCGA-BR-4257-11A-01D-1128-02	TCGA-BR-4257-11A-01D-1128_130110_SN1222_0167_AC1JPDACXX_s_4_rg.sorted.bam	40fc7a6d-ebf3-490f-ab9d-19e641ea0dbb	gs://gdc-tcga-phs000178-controlled/STAD/DNA/WGS/HMS-RK/ILLUMINA/TCGA-BR-4257-11A-01D-1128_130110_SN1222_0167_AC1JPDACXX_s_4_rg.sorted.bam	12537208031	Illumina HiSeq	STAD	26051880220	gs://5aa919de-0aa0-43ec-9ec3-288481102b6d/tcga/STAD/DNA/WGS/HMS-RK/ILLUMINA/TCGA-BR-4257-01A-01D-1128_130110_SN1222_0167_AC1JPDACXX_s_3_rg.sorted.bam	gs://5aa919de-0aa0-43ec-9ec3-288481102b6d/tcga/STAD/DNA/WGS/HMS-RK/ILLUMINA/TCGA-BR-4257-11A-01D-1128_130110_SN1222_0167_AC1JPDACXX_s_4_rg.sorted.bam
TCGA-AA-3529	TCGA-AA-3529-01A-02D-1547-02	TCGA-AA-3529-01A-02D-1547-02_IlluminaHiSeq-DNASeq_whole.bam	8d96c289-9e08-45f8-a5dc-8c089ca7eb93	gs://gdc-tcga-phs000178-controlled/COAD/DNA/WGS/HMS-RK/ILLUMINA/TCGA-AA-3529-01A-02D-1547-02_IlluminaHiSeq-DNASeq_whole.bam	11948849127	Illumina HiSeq	TCGA-AA-3529-11A-01D-1548-02	TCGA-AA-3529-11A-01D-1548-02_IlluminaHiSeq-DNASeq_whole.bam	c3a90e62-0feb-4728-99f1-8b461bfa7760	gs://gdc-tcga-phs000178-controlled/COAD/DNA/WGS/HMS-RK/ILLUMINA/TCGA-AA-3529-11A-01D-1548-02_IlluminaHiSeq-DNASeq_whole.bam	14164719070	Illumina HiSeq	COAD	26113568197	gs://5aa919de-0aa0-43ec-9ec3-288481102b6d/tcga/COAD/DNA/WGS/BCM/ILLUMINA/TCGA-AA-3529-01A-02D-1554-10_wgs_Illumina.bam	gs://5aa919de-0aa0-43ec-9ec3-288481102b6d/tcga/COAD/DNA/WGS/HMS-RK/ILLUMINA/TCGA-AA-3529-11A-01D-1548-02_IlluminaHiSeq-DNASeq_whole.bam
TCGA-CM-4752	TCGA-CM-4752-01A-01D-1405-02	TCGA-CM-4752-01A-01D-1405-02_IlluminaHiSeq-DNASeq_whole.bam	ad469933-d84b-4305-85e2-a7d919298b71	gs://gdc-tcga-phs000178-controlled/COAD/DNA/WGS/HMS-RK/ILLUMINA/TCGA-CM-4752-01A-01D-1405-02_IlluminaHiSeq-DNASeq_whole.bam	14916952442	Illumina HiSeq	TCGA-CM-4752-10A-01D-1405-02	TCGA-CM-4752-10A-01D-1405-02_IlluminaHiSeq-DNASeq_whole.bam	8c9dcc5b-1f5c-4bf0-82e0-ce0697d2e59a	gs://gdc-tcga-phs000178-controlled/COAD/DNA/WGS/HMS-RK/ILLUMINA/TCGA-CM-4752-10A-01D-1405-02_IlluminaHiSeq-DNASeq_whole.bam	11207403153	Illumina HiSeq	COAD	26124355595	gs://5aa919de-0aa0-43ec-9ec3-288481102b6d/tcga/COAD/DNA/WGS/HMS-RK/ILLUMINA/TCGA-CM-4752-01A-01D-1405-02_IlluminaHiSeq-DNASeq_whole.bam	gs://5aa919de-0aa0-43ec-9ec3-288481102b6d/tcga/COAD/DNA/WGS/HMS-RK/ILLUMINA/TCGA-CM-4752-10A-01D-1405-02_IlluminaHiSeq-DNASeq_whole.bam
TCGA-AA-3514	TCGA-AA-3514-01A-02D-1547-02	TCGA-AA-3514-01A-02D-1547_110525_SN590_0091_AC02W2ABXX_s_1.rg.sorted.bam	3737ce68-bbb0-4ecc-849f-0fd049fe4d85	gs://gdc-tcga-phs000178-controlled/COAD/DNA/WGS/HMS-RK/ILLUMINA/TCGA-AA-3514-01A-02D-1547_110525_SN590_0091_AC02W2ABXX_s_1.rg.sorted.bam	13326870609	Illumina HiSeq	TCGA-AA-3514-11A-01D-1547-02	TCGA-AA-3514-11A-01D-1547_110525_SN590_0091_AC02W2ABXX_s_2.rg.sorted.bam	ae830bae-2a2d-412f-8150-07ddd6a7aef2	gs://gdc-tcga-phs000178-controlled/COAD/DNA/WGS/HMS-RK/ILLUMINA/TCGA-AA-3514-11A-01D-1547_110525_SN590_0091_AC02W2ABXX_s_2.rg.sorted.bam	12815644964	Illumina HiSeq	COAD	26142515573	gs://5aa919de-0aa0-43ec-9ec3-288481102b6d/tcga/COAD/DNA/WGS/BCM/ILLUMINA/TCGA-AA-3514-01A-02D-1554-10_wgs_Illumina.bam	gs://5aa919de-0aa0-43ec-9ec3-288481102b6d/tcga/COAD/DNA/WGS/HMS-RK/ILLUMINA/TCGA-AA-3514-11A-01D-1547_110525_SN590_0091_AC02W2ABXX_s_2.rg.sorted.bam
TCGA-AP-A054	TCGA-AP-A054-01A-11D-A043-02	TCGA-AP-A054-01A-11D-A043_120209_SN1120_0114_BC0DFVACXX_s_1_rg.sorted.bam	a8fe0928-3d0c-4d16-be11-a5dd077bdb2c	gs://gdc-tcga-phs000178-controlled/UCEC/DNA/WGS/HMS-RK/ILLUMINA/TCGA-AP-A054-01A-11D-A043_120209_SN1120_0114_BC0DFVACXX_s_1_rg.sorted.bam	11821006238	Illumina HiSeq	TCGA-AP-A054-10A-01D-A043-02	TCGA-AP-A054-10A-01D-A043_120209_SN1120_0114_BC0DFVACXX_s_2_rg.sorted.bam	a6bc8f80-d89a-45e0-8e71-e6f13632dba6	gs://gdc-tcga-phs000178-controlled/UCEC/DNA/WGS/HMS-RK/ILLUMINA/TCGA-AP-A054-10A-01D-A043_120209_SN1120_0114_BC0DFVACXX_s_2_rg.sorted.bam	14323812917	Illumina HiSeq	UCEC	26144819155	gs://5aa919de-0aa0-43ec-9ec3-288481102b6d/tcga/UCEC/DNA/WGS/HMS-RK/ILLUMINA/TCGA-AP-A054-01A-11D-A043_120209_SN1120_0114_BC0DFVACXX_s_1_rg.sorted.bam	gs://5aa919de-0aa0-43ec-9ec3-288481102b6d/tcga/UCEC/DNA/WGS/WUGSC/ILLUMINA/243c10f1efa33520bf06a2abbf747e06.bam
TCGA-CK-4951	TCGA-CK-4951-01A-01D-1405-02	TCGA-CK-4951-01A-01D-1405-02_IlluminaHiSeq-DNASeq_whole.bam	7dcee63f-adaa-46d6-a48c-750143760f41	gs://gdc-tcga-phs000178-controlled/COAD/DNA/WGS/HMS-RK/ILLUMINA/TCGA-CK-4951-01A-01D-1405-02_IlluminaHiSeq-DNASeq_whole.bam	12777956597	Illumina HiSeq	TCGA-CK-4951-10A-01D-1405-02	TCGA-CK-4951-10A-01D-1405-02_IlluminaHiSeq-DNASeq_whole.bam	53f23902-49e3-4ebb-8694-fcf7b0c3ab7e	gs://gdc-tcga-phs000178-controlled/COAD/DNA/WGS/HMS-RK/ILLUMINA/TCGA-CK-4951-10A-01D-1405-02_IlluminaHiSeq-DNASeq_whole.bam	13420666583	Illumina HiSeq	COAD	26198623180	gs://5aa919de-0aa0-43ec-9ec3-288481102b6d/tcga/COAD/DNA/WGS/HMS-RK/ILLUMINA/TCGA-CK-4951-01A-01D-1405-02_IlluminaHiSeq-DNASeq_whole.bam	gs://5aa919de-0aa0-43ec-9ec3-288481102b6d/tcga/COAD/DNA/WGS/HMS-RK/ILLUMINA/TCGA-CK-4951-10A-01D-1405-02_IlluminaHiSeq-DNASeq_whole.bam
TCGA-CG-4444	TCGA-CG-4444-01A-01D-A326-26	TCGA-CG-4444-01A-01D-A326_131002_SN208_0497_AC2CLVACXX_s_7_rg.sorted.bam	37421315-54a7-4a59-9939-4706dcd66019	gs://gdc-tcga-phs000178-controlled/STAD/DNA/WGS/HMS-RK/ILLUMINA/TCGA-CG-4444-01A-01D-A326_131002_SN208_0497_AC2CLVACXX_s_7_rg.sorted.bam	12868937228	Illumina HiSeq	TCGA-CG-4444-10A-01D-A326-26	TCGA-CG-4444-10A-01D-A326_131002_SN208_0497_AC2CLVACXX_s_8_rg.sorted.bam	71fb65dc-8cfc-4004-a794-1a756c04d829	gs://gdc-tcga-phs000178-controlled/STAD/DNA/WGS/HMS-RK/ILLUMINA/TCGA-CG-4444-10A-01D-A326_131002_SN208_0497_AC2CLVACXX_s_8_rg.sorted.bam	13359205443	Illumina HiSeq	STAD	26228142671	gs://5aa919de-0aa0-43ec-9ec3-288481102b6d/tcga/STAD/DNA/WGS/HMS-RK/ILLUMINA/TCGA-CG-4444-01A-01D-A326_131002_SN208_0497_AC2CLVACXX_s_7_rg.sorted.bam	gs://5aa919de-0aa0-43ec-9ec3-288481102b6d/tcga/STAD/DNA/WGS/HMS-RK/ILLUMINA/TCGA-CG-4444-10A-01D-A326_131002_SN208_0497_AC2CLVACXX_s_8_rg.sorted.bam
TCGA-AR-A0TU	TCGA-AR-A0TU-01A-31D-A106-02	TCGA-AR-A0TU-01A-31D-A106_130719_SN1120_0270_AC2CVRACXX_s_5_rg.sorted.bam	fb34c291-904a-4613-80cd-9788ff446157	gs://gdc-tcga-phs000178-controlled/BRCA/DNA/WGS/HMS-RK/ILLUMINA/TCGA-AR-A0TU-01A-31D-A106_130719_SN1120_0270_AC2CVRACXX_s_5_rg.sorted.bam	14255575820	Illumina HiSeq	TCGA-AR-A0TU-10A-01D-A106-02	TCGA-AR-A0TU-10A-01D-A106_130719_SN1120_0270_AC2CVRACXX_s_6_rg.sorted.bam	79a26532-d93b-48b3-8756-9508d69f56ad	gs://gdc-tcga-phs000178-controlled/BRCA/DNA/WGS/HMS-RK/ILLUMINA/TCGA-AR-A0TU-10A-01D-A106_130719_SN1120_0270_AC2CVRACXX_s_6_rg.sorted.bam	12190667555	Illumina HiSeq	BRCA	26446243375	gs://5aa919de-0aa0-43ec-9ec3-288481102b6d/tcga/BRCA/DNA/WGS/HMS-RK/ILLUMINA/TCGA-AR-A0TU-01A-31D-A106_130719_SN1120_0270_AC2CVRACXX_s_5_rg.sorted.bam	gs://5aa919de-0aa0-43ec-9ec3-288481102b6d/tcga/BRCA/DNA/WGS/HMS-RK/ILLUMINA/TCGA-AR-A0TU-10A-01D-A106_130719_SN1120_0270_AC2CVRACXX_s_6_rg.sorted.bam
TCGA-AG-3728	TCGA-AG-3728-01A-01D-1115-02	TCGA-AG-3728-01A-01D-1115-02_IlluminaHiSeq-DNASeq_whole.bam	d36f782a-483a-478d-a9a6-22f626b032bb	gs://gdc-tcga-phs000178-controlled/READ/DNA/WGS/HMS-RK/ILLUMINA/TCGA-AG-3728-01A-01D-1115-02_IlluminaHiSeq-DNASeq_whole.bam	12918928430	Illumina HiSeq	TCGA-AG-3728-10A-01D-1115-02	TCGA-AG-3728-10A-01D-1115-02_IlluminaHiSeq-DNASeq_whole.bam	16067ed2-6dd1-4888-9db0-bcc0f3becf40	gs://gdc-tcga-phs000178-controlled/READ/DNA/WGS/HMS-RK/ILLUMINA/TCGA-AG-3728-10A-01D-1115-02_IlluminaHiSeq-DNASeq_whole.bam	13592589608	Illumina HiSeq	READ	26511518038	gs://5aa919de-0aa0-43ec-9ec3-288481102b6d/tcga/READ/DNA/WGS/HMS-RK/ILLUMINA/TCGA-AG-3728-01A-01D-1115-02_IlluminaHiSeq-DNASeq_whole.bam	gs://5aa919de-0aa0-43ec-9ec3-288481102b6d/tcga/READ/DNA/WGS/HMS-RK/ILLUMINA/TCGA-AG-3728-10A-01D-0957-02_IlluminaGAII-DNASeq_whole.bam
TCGA-HT-7601	TCGA-HT-7601-01A-11D-2088-02	TCGA-HT-7601-01A-11D-2088_130923_SN1222_0220_BC2DUUACXX_s_5_rg.sorted.bam	5faa261d-a169-4ab5-a52b-de3b50c46299	gs://gdc-tcga-phs000178-controlled/LGG/DNA/WGS/HMS-RK/ILLUMINA/TCGA-HT-7601-01A-11D-2088_130923_SN1222_0220_BC2DUUACXX_s_5_rg.sorted.bam	8709150856	Illumina HiSeq	TCGA-HT-7601-10A-01D-2088-02	TCGA-HT-7601-10A-01D-2088_130910_SN208_0494_AC2A1DACXX_s_1_rg.sorted.bam	94873a5a-9d98-4c3a-8ea2-528afa271e07	gs://gdc-tcga-phs000178-controlled/LGG/DNA/WGS/HMS-RK/ILLUMINA/TCGA-HT-7601-10A-01D-2088_130910_SN208_0494_AC2A1DACXX_s_1_rg.sorted.bam	17873398827	Illumina HiSeq	LGG	26582549683	gs://5aa919de-0aa0-43ec-9ec3-288481102b6d/tcga/LGG/DNA/WGS/HMS-RK/ILLUMINA/TCGA-HT-7601-01A-11D-2088_130923_SN1222_0220_BC2DUUACXX_s_5_rg.sorted.bam	gs://5aa919de-0aa0-43ec-9ec3-288481102b6d/tcga/LGG/DNA/WGS/HMS-RK/ILLUMINA/TCGA-HT-7601-10A-01D-2088_130910_SN208_0494_AC2A1DACXX_s_1_rg.sorted.bam
TCGA-L5-A4OG	TCGA-L5-A4OG-01A-11D-A267-26	TCGA-L5-A4OG-01A-11D-A267_131001_SN1120_0280_BD2FDEACXX_s_7_rg.sorted.bam	cef87877-7e34-43b9-9599-f98660d7b833	gs://gdc-tcga-phs000178-controlled/ESCA/DNA/WGS/HMS-RK/ILLUMINA/TCGA-L5-A4OG-01A-11D-A267_131001_SN1120_0280_BD2FDEACXX_s_7_rg.sorted.bam	13388425817	Illumina HiSeq	TCGA-L5-A4OG-11A-12D-A267-26	TCGA-L5-A4OG-11A-12D-A267_131001_SN1120_0280_BD2FDEACXX_s_8_rg.sorted.bam	963a01ba-f0ef-4d64-8bc1-402cdc062304	gs://gdc-tcga-phs000178-controlled/ESCA/DNA/WGS/HMS-RK/ILLUMINA/TCGA-L5-A4OG-11A-12D-A267_131001_SN1120_0280_BD2FDEACXX_s_8_rg.sorted.bam	13320011970	Illumina HiSeq	ESCA	26708437787	gs://5aa919de-0aa0-43ec-9ec3-288481102b6d/tcga/ESCA/DNA/WGS/HMS-RK/ILLUMINA/TCGA-L5-A4OG-01A-11D-A267_131001_SN1120_0280_BD2FDEACXX_s_7_rg.sorted.bam	gs://5aa919de-0aa0-43ec-9ec3-288481102b6d/tcga/ESCA/DNA/WGS/HMS-RK/ILLUMINA/TCGA-L5-A4OG-11A-12D-A267_131001_SN1120_0280_BD2FDEACXX_s_8_rg.sorted.bam
TCGA-CN-4730	TCGA-CN-4730-01A-01D-1431-02	TCGA-CN-4730-01A-01D-1431_120513_SN590_0157_AD0PU3ACXX_s_5_rg.sorted.bam	56942e06-fb67-4bf4-993e-16cb67f52239	gs://gdc-tcga-phs000178-controlled/HNSC/DNA/WGS/HMS-RK/ILLUMINA/TCGA-CN-4730-01A-01D-1431_120513_SN590_0157_AD0PU3ACXX_s_5_rg.sorted.bam	19478435023	Illumina HiSeq	TCGA-CN-4730-10A-01D-1431-02	TCGA-CN-4730-10A-01D-1431_120513_SN590_0157_AD0PU3ACXX_s_6_rg.sorted.bam	2fecd58a-13da-4b74-ae07-237756d10f5c	gs://gdc-tcga-phs000178-controlled/HNSC/DNA/WGS/HMS-RK/ILLUMINA/TCGA-CN-4730-10A-01D-1431_120712_SN1222_0125_BD13TPACXX_s_8_rg.sorted.bam	7250087610	Illumina HiSeq	HNSC	26728522633	gs://5aa919de-0aa0-43ec-9ec3-288481102b6d/tcga/HNSC/DNA/WGS/HMS-RK/ILLUMINA/TCGA-CN-4730-01A-01D-1431_120513_SN590_0157_AD0PU3ACXX_s_5_rg.sorted.bam	gs://5aa919de-0aa0-43ec-9ec3-288481102b6d/tcga/HNSC/DNA/WGS/HMS-RK/ILLUMINA/TCGA-CN-4730-10A-01D-1431_120513_SN590_0157_AD0PU3ACXX_s_6_rg.sorted.bam
TCGA-BG-A186	TCGA-BG-A186-01A-11D-A12F-02	TCGA-BG-A186-01A-11D-A12F_120413_SN1120_0132_AD0T6RACXX_s_1_rg.sorted.bam	f65268ef-b937-4d49-922e-a5e3ebc0eab8	gs://gdc-tcga-phs000178-controlled/UCEC/DNA/WGS/HMS-RK/ILLUMINA/TCGA-BG-A186-01A-11D-A12F_120413_SN1120_0132_AD0T6RACXX_s_1_rg.sorted.bam	14205364084	Illumina HiSeq	TCGA-BG-A186-10A-01D-A12F-02	TCGA-BG-A186-10A-01D-A12F_120413_SN1120_0132_AD0T6RACXX_s_7_rg.sorted.bam	8129312b-e94b-44d4-a281-81ed98ddc053	gs://gdc-tcga-phs000178-controlled/UCEC/DNA/WGS/HMS-RK/ILLUMINA/TCGA-BG-A186-10A-01D-A12F_120413_SN1120_0132_AD0T6RACXX_s_7_rg.sorted.bam	12537304393	Illumina HiSeq	UCEC	26742668477	gs://5aa919de-0aa0-43ec-9ec3-288481102b6d/tcga/UCEC/DNA/WGS/HMS-RK/ILLUMINA/TCGA-BG-A186-01A-11D-A12F_120413_SN1120_0132_AD0T6RACXX_s_1_rg.sorted.bam	gs://5aa919de-0aa0-43ec-9ec3-288481102b6d/tcga/UCEC/DNA/WGS/HMS-RK/ILLUMINA/TCGA-BG-A186-10A-01D-A12F_120413_SN1120_0132_AD0T6RACXX_s_7_rg.sorted.bam
TCGA-CM-4747	TCGA-CM-4747-01A-01D-1405-02	TCGA-CM-4747-01A-01D-1405-02_IlluminaHiSeq-DNASeq_whole.bam	e66cdfc9-e0b0-4ca4-bbcc-9ae23d9d663f	gs://gdc-tcga-phs000178-controlled/COAD/DNA/WGS/HMS-RK/ILLUMINA/TCGA-CM-4747-01A-01D-1405-02_IlluminaHiSeq-DNASeq_whole.bam	13498649689	Illumina HiSeq	TCGA-CM-4747-10A-01D-1405-02	TCGA-CM-4747-10A-01D-1405-02_IlluminaHiSeq-DNASeq_whole.bam	226c6a2b-0354-4f94-af55-1dc92b881c07	gs://gdc-tcga-phs000178-controlled/COAD/DNA/WGS/HMS-RK/ILLUMINA/TCGA-CM-4747-10A-01D-1405-02_IlluminaHiSeq-DNASeq_whole.bam	13246805015	Illumina HiSeq	COAD	26745454704	gs://5aa919de-0aa0-43ec-9ec3-288481102b6d/tcga/COAD/DNA/WGS/HMS-RK/ILLUMINA/TCGA-CM-4747-01A-01D-1405-02_IlluminaHiSeq-DNASeq_whole.bam	gs://5aa919de-0aa0-43ec-9ec3-288481102b6d/tcga/COAD/DNA/WGS/HMS-RK/ILLUMINA/TCGA-CM-4747-10A-01D-1405-02_IlluminaHiSeq-DNASeq_whole.bam
TCGA-73-4666	TCGA-73-4666-01A-01D-1203-02	TCGA-73-4666-01A-01D-1203-02_IlluminaHiSeq-DNASeq_whole.bam	7af89597-2a6c-4030-acf6-4bd33963a3f3	gs://gdc-tcga-phs000178-controlled/LUAD/DNA/WGS/HMS-RK/ILLUMINA/TCGA-73-4666-01A-01D-1203-02_IlluminaHiSeq-DNASeq_whole.bam	13470430513	Illumina HiSeq	TCGA-73-4666-11A-01D-1203-02	TCGA-73-4666-11A-01D-1203-02_IlluminaHiSeq-DNASeq_whole.bam	eb82e62e-f7d1-4c52-8b12-2d7dba1bd1b8	gs://gdc-tcga-phs000178-controlled/LUAD/DNA/WGS/HMS-RK/ILLUMINA/TCGA-73-4666-11A-01D-1203-02_IlluminaHiSeq-DNASeq_whole.bam	13286134991	Illumina HiSeq	LUAD	26756565504	gs://5aa919de-0aa0-43ec-9ec3-288481102b6d/tcga/LUAD/DNA/WGS/HMS-RK/ILLUMINA/TCGA-73-4666-01A-01D-1203-02_IlluminaHiSeq-DNASeq_whole.bam	gs://5aa919de-0aa0-43ec-9ec3-288481102b6d/tcga/LUAD/DNA/WGS/HMS-RK/ILLUMINA/TCGA-73-4666-11A-01D-1203-02_IlluminaHiSeq-DNASeq_whole.bam
TCGA-VD-A8K8	TCGA-VD-A8K8-01A-11D-A40D-26	TCGA-VD-A8K8-01A-11D-A40D_140716_SN208_0518_AC59RNACXX_s_1_rg.sorted.bam	874e4766-c478-4406-91cf-977d43d9ed07	gs://gdc-tcga-phs000178-controlled/UVM/DNA/WGS/HMS-RK/ILLUMINA/TCGA-VD-A8K8-01A-11D-A40D_140716_SN208_0518_AC59RNACXX_s_1_rg.sorted.bam	13909899311	Illumina HiSeq	TCGA-VD-A8K8-10A-01D-A40E-26	TCGA-VD-A8K8-10A-01D-A40E_140716_SN208_0518_AC59RNACXX_s_5_rg.sorted.bam	ff9baa57-d806-40bf-b1bf-9dc609c28fd9	gs://gdc-tcga-phs000178-controlled/UVM/DNA/WGS/HMS-RK/ILLUMINA/TCGA-VD-A8K8-10A-01D-A40E_140716_SN208_0518_AC59RNACXX_s_5_rg.sorted.bam	12960088742	Illumina HiSeq	UVM	26869988053	gs://5aa919de-0aa0-43ec-9ec3-288481102b6d/tcga/UVM/DNA/WGS/HMS-RK/ILLUMINA/TCGA-VD-A8K8-01A-11D-A40D_140716_SN208_0518_AC59RNACXX_s_1_rg.sorted.bam	gs://5aa919de-0aa0-43ec-9ec3-288481102b6d/tcga/UVM/DNA/WGS/HMS-RK/ILLUMINA/TCGA-VD-A8K8-10A-01D-A40E_140716_SN208_0518_AC59RNACXX_s_5_rg.sorted.bam
TCGA-EQ-5647	TCGA-EQ-5647-01A-01D-1598-02	TCGA-EQ-5647-01A-01D-1598_130110_SN1222_0167_AC1JPDACXX_s_7_rg.sorted.bam	913ab9c5-864c-4652-a243-a0dc44a3b28e	gs://gdc-tcga-phs000178-controlled/STAD/DNA/WGS/HMS-RK/ILLUMINA/TCGA-EQ-5647-01A-01D-1598_130110_SN1222_0167_AC1JPDACXX_s_7_rg.sorted.bam	12098498240	Illumina HiSeq	TCGA-EQ-5647-10A-01D-1598-02	TCGA-EQ-5647-10A-01D-1598_130110_SN1222_0167_AC1JPDACXX_s_8_rg.sorted.bam	20f56565-871a-4820-bb70-9b7b7e4745e5	gs://gdc-tcga-phs000178-controlled/STAD/DNA/WGS/HMS-RK/ILLUMINA/TCGA-EQ-5647-10A-01D-1598_130110_SN1222_0167_AC1JPDACXX_s_8_rg.sorted.bam	14783420077	Illumina HiSeq	STAD	26881918317	gs://5aa919de-0aa0-43ec-9ec3-288481102b6d/tcga/STAD/DNA/WGS/BI/ILLUMINA/G39020.TCGA-EQ-5647-01A-01D-1600-08.2.bam	gs://5aa919de-0aa0-43ec-9ec3-288481102b6d/tcga/STAD/DNA/WGS/BI/ILLUMINA/G39020.TCGA-EQ-5647-10A-01D-1600-08.2.bam
TCGA-VD-A8KB	TCGA-VD-A8KB-01A-11D-A40D-26	TCGA-VD-A8KB-01A-11D-A40D_140716_SN208_0518_AC59RNACXX_s_4_rg.sorted.bam	55fb2927-8427-4ec7-a0cd-d9250ff855be	gs://gdc-tcga-phs000178-controlled/UVM/DNA/WGS/HMS-RK/ILLUMINA/TCGA-VD-A8KB-01A-11D-A40D_140716_SN208_0518_AC59RNACXX_s_4_rg.sorted.bam	16775267748	Illumina HiSeq	TCGA-VD-A8KB-10C-01D-A40E-26	TCGA-VD-A8KB-10C-01D-A40E_140716_SN208_0518_AC59RNACXX_s_8_rg.sorted.bam	e1d788da-5660-4655-9711-9791583e80c7	gs://gdc-tcga-phs000178-controlled/UVM/DNA/WGS/HMS-RK/ILLUMINA/TCGA-VD-A8KB-10C-01D-A40E_140716_SN208_0518_AC59RNACXX_s_8_rg.sorted.bam	10141394665	Illumina HiSeq	UVM	26916662413	gs://5aa919de-0aa0-43ec-9ec3-288481102b6d/tcga/UVM/DNA/WGS/HMS-RK/ILLUMINA/TCGA-VD-A8KB-01A-11D-A40D_140716_SN208_0518_AC59RNACXX_s_4_rg.sorted.bam	gs://5aa919de-0aa0-43ec-9ec3-288481102b6d/tcga/UVM/DNA/WGS/HMS-RK/ILLUMINA/TCGA-VD-A8KB-10C-01D-A40E_140716_SN208_0518_AC59RNACXX_s_8_rg.sorted.bam
TCGA-D9-A1JW	TCGA-D9-A1JW-06A-11D-A18Z-02	TCGA-D9-A1JW-06A-11D-A18Z_120517_SN208_0300_BC0VYMACXX_s_3_rg.sorted.bam	dd38c2b9-2249-41f4-81df-ff133c8dc39d	gs://gdc-tcga-phs000178-controlled/SKCM/DNA/WGS/HMS-RK/ILLUMINA/TCGA-D9-A1JW-06A-11D-A18Z_120517_SN208_0300_BC0VYMACXX_s_3_rg.sorted.bam	12604891922	Illumina HiSeq	TCGA-D9-A1JW-10A-01D-A18Z-02	TCGA-D9-A1JW-10A-01D-A18Z_120517_SN208_0300_BC0VYMACXX_s_6_rg.sorted.bam	81b083e1-deb3-4935-b274-bded2a4d47fb	gs://gdc-tcga-phs000178-controlled/SKCM/DNA/WGS/HMS-RK/ILLUMINA/TCGA-D9-A1JW-10A-01D-A18Z_120517_SN208_0300_BC0VYMACXX_s_6_rg.sorted.bam	14418351141	Illumina HiSeq	SKCM	27023243063	gs://5aa919de-0aa0-43ec-9ec3-288481102b6d/tcga/SKCM/DNA/WGS/HMS-RK/ILLUMINA/TCGA-D9-A1JW-06A-11D-A18Z_120517_SN208_0300_BC0VYMACXX_s_3_rg.sorted.bam	gs://5aa919de-0aa0-43ec-9ec3-288481102b6d/tcga/SKCM/DNA/WGS/HMS-RK/ILLUMINA/TCGA-D9-A1JW-10A-01D-A18Z_120517_SN208_0300_BC0VYMACXX_s_6_rg.sorted.bam
TCGA-L5-A4OH	TCGA-L5-A4OH-01A-11D-A267-26	TCGA-L5-A4OH-01A-11D-A267_131001_SN1222_0222_BC2CN2ACXX_s_5_rg.sorted.bam	ba83865e-0ba3-48ab-841f-de07856ee9bc	gs://gdc-tcga-phs000178-controlled/ESCA/DNA/WGS/HMS-RK/ILLUMINA/TCGA-L5-A4OH-01A-11D-A267_131001_SN1222_0222_BC2CN2ACXX_s_5_rg.sorted.bam	14149191455	Illumina HiSeq	TCGA-L5-A4OH-11A-11D-A267-26	TCGA-L5-A4OH-11A-11D-A267_131001_SN1222_0222_BC2CN2ACXX_s_6_rg.sorted.bam	418bb01c-56cb-4904-892b-312c5befe22e	gs://gdc-tcga-phs000178-controlled/ESCA/DNA/WGS/HMS-RK/ILLUMINA/TCGA-L5-A4OH-11A-11D-A267_131001_SN1222_0222_BC2CN2ACXX_s_6_rg.sorted.bam	12926133162	Illumina HiSeq	ESCA	27075324617	gs://5aa919de-0aa0-43ec-9ec3-288481102b6d/tcga/ESCA/DNA/WGS/HMS-RK/ILLUMINA/TCGA-L5-A4OH-01A-11D-A267_131001_SN1222_0222_BC2CN2ACXX_s_5_rg.sorted.bam	gs://5aa919de-0aa0-43ec-9ec3-288481102b6d/tcga/ESCA/DNA/WGS/HMS-RK/ILLUMINA/TCGA-L5-A4OH-11A-11D-A267_131001_SN1222_0222_BC2CN2ACXX_s_6_rg.sorted.bam
TCGA-VD-A8KA	TCGA-VD-A8KA-01B-11D-A40D-26	TCGA-VD-A8KA-01B-11D-A40D_140716_SN208_0518_AC59RNACXX_s_3_rg.sorted.bam	c48413ae-339d-4a00-8615-5fbb50dad7b2	gs://gdc-tcga-phs000178-controlled/UVM/DNA/WGS/HMS-RK/ILLUMINA/TCGA-VD-A8KA-01B-11D-A40D_140716_SN208_0518_AC59RNACXX_s_3_rg.sorted.bam	15269201714	Illumina HiSeq	TCGA-VD-A8KA-10A-01D-A40E-26	TCGA-VD-A8KA-10A-01D-A40E_140716_SN208_0518_AC59RNACXX_s_7_rg.sorted.bam	db421158-8c05-4eb4-a4b9-021a19779fdc	gs://gdc-tcga-phs000178-controlled/UVM/DNA/WGS/HMS-RK/ILLUMINA/TCGA-VD-A8KA-10A-01D-A40E_140716_SN208_0518_AC59RNACXX_s_7_rg.sorted.bam	11825254642	Illumina HiSeq	UVM	27094456356	gs://5aa919de-0aa0-43ec-9ec3-288481102b6d/tcga/UVM/DNA/WGS/HMS-RK/ILLUMINA/TCGA-VD-A8KA-01B-11D-A40D_140716_SN208_0518_AC59RNACXX_s_3_rg.sorted.bam	gs://5aa919de-0aa0-43ec-9ec3-288481102b6d/tcga/UVM/DNA/WGS/HMS-RK/ILLUMINA/TCGA-VD-A8KA-10A-01D-A40E_140716_SN208_0518_AC59RNACXX_s_7_rg.sorted.bam
TCGA-L5-A43M	TCGA-L5-A43M-01A-11D-A248-26	TCGA-L5-A43M-01A-11D-A248_121207_SN1222_0162_BD1MA7ACXX_s_7_rg.sorted.bam	4e3268fa-d698-4529-abb8-7a235754a070	gs://gdc-tcga-phs000178-controlled/ESCA/DNA/WGS/HMS-RK/ILLUMINA/TCGA-L5-A43M-01A-11D-A248_121207_SN1222_0162_BD1MA7ACXX_s_7_rg.sorted.bam	12353719636	Illumina HiSeq	TCGA-L5-A43M-11A-11D-A248-26	TCGA-L5-A43M-11A-11D-A248_121207_SN1222_0162_BD1MA7ACXX_s_8_rg.sorted.bam	ec5b6d0d-8ad6-46bd-8732-a65abd993589	gs://gdc-tcga-phs000178-controlled/ESCA/DNA/WGS/HMS-RK/ILLUMINA/TCGA-L5-A43M-11A-11D-A248_121207_SN1222_0162_BD1MA7ACXX_s_8_rg.sorted.bam	14752395869	Illumina HiSeq	ESCA	27106115505	gs://5aa919de-0aa0-43ec-9ec3-288481102b6d/tcga/ESCA/DNA/WGS/HMS-RK/ILLUMINA/TCGA-L5-A43M-01A-11D-A248_121207_SN1222_0162_BD1MA7ACXX_s_7_rg.sorted.bam	gs://5aa919de-0aa0-43ec-9ec3-288481102b6d/tcga/ESCA/DNA/WGS/HMS-RK/ILLUMINA/TCGA-L5-A43M-11A-11D-A248_121207_SN1222_0162_BD1MA7ACXX_s_8_rg.sorted.bam
TCGA-CF-A3MF	TCGA-CF-A3MF-01A-12D-A21C-26	TCGA-CF-A3MF-01A-12D-A21C_120914_SN590_0180_BC19KDACXX_s_1_rg.sorted.bam	57be2848-15e4-489c-b122-a660f03c68dd	gs://gdc-tcga-phs000178-controlled/BLCA/DNA/WGS/HMS-RK/ILLUMINA/TCGA-CF-A3MF-01A-12D-A21C_120914_SN590_0180_BC19KDACXX_s_1_rg.sorted.bam	12460364217	Illumina HiSeq	TCGA-CF-A3MF-10A-01D-A21C-26	TCGA-CF-A3MF-10A-01D-A21C_120914_SN590_0180_BC19KDACXX_s_2_rg.sorted.bam	9153f608-1d9c-4c91-b21d-2e945c114aa0	gs://gdc-tcga-phs000178-controlled/BLCA/DNA/WGS/HMS-RK/ILLUMINA/TCGA-CF-A3MF-10A-01D-A21C_120914_SN590_0180_BC19KDACXX_s_2_rg.sorted.bam	14650128488	Illumina HiSeq	BLCA	27110492705	gs://5aa919de-0aa0-43ec-9ec3-288481102b6d/tcga/BLCA/DNA/WGS/BI/ILLUMINA/G32456.TCGA-CF-A3MF-01A-12D-A21A-08.2.bam	gs://5aa919de-0aa0-43ec-9ec3-288481102b6d/tcga/BLCA/DNA/WGS/HMS-RK/ILLUMINA/TCGA-CF-A3MF-10A-01D-A21C_120914_SN590_0180_BC19KDACXX_s_2_rg.sorted.bam
TCGA-BR-6453	TCGA-BR-6453-01A-11D-1798-02	TCGA-BR-6453-01A-11D-1798_130115_SN1222_0169_BD1K2PACXX_s_4_rg.sorted.bam	e92977c9-6880-4f84-842a-9152e558d0b1	gs://gdc-tcga-phs000178-controlled/STAD/DNA/WGS/HMS-RK/ILLUMINA/TCGA-BR-6453-01A-11D-1798_130115_SN1222_0169_BD1K2PACXX_s_4_rg.sorted.bam	14486317377	Illumina HiSeq	TCGA-BR-6453-11A-01D-1798-02	TCGA-BR-6453-11A-01D-1798_130115_SN1222_0169_BD1K2PACXX_s_5_rg.sorted.bam	717f3dd6-5471-4f58-b218-01a2ca71eced	gs://gdc-tcga-phs000178-controlled/STAD/DNA/WGS/HMS-RK/ILLUMINA/TCGA-BR-6453-11A-01D-1798_130115_SN1222_0169_BD1K2PACXX_s_5_rg.sorted.bam	12630538080	Illumina HiSeq	STAD	27116855457	gs://5aa919de-0aa0-43ec-9ec3-288481102b6d/tcga/STAD/DNA/WGS/HMS-RK/ILLUMINA/TCGA-BR-6453-01A-11D-1798_130115_SN1222_0169_BD1K2PACXX_s_4_rg.sorted.bam	gs://5aa919de-0aa0-43ec-9ec3-288481102b6d/tcga/STAD/DNA/WGS/HMS-RK/ILLUMINA/TCGA-BR-6453-11A-01D-1798_130115_SN1222_0169_BD1K2PACXX_s_5_rg.sorted.bam
TCGA-AG-A00C	TCGA-AG-A00C-01A-01D-A077-02	TCGA-AG-A00C-01A-01D-A077-02_IlluminaHiSeq-DNASeq_whole.bam	15461d3d-27d2-4384-b26b-809fccbca1ef	gs://gdc-tcga-phs000178-controlled/READ/DNA/WGS/HMS-RK/ILLUMINA/TCGA-AG-A00C-01A-01D-A077-02_IlluminaHiSeq-DNASeq_whole.bam	8380820229	Illumina HiSeq	TCGA-AG-A00C-10A-01D-A078-02	TCGA-AG-A00C-10A-01D-A078_110405_SN590_0074_AB04EUABXX_s_4_rg.sorted.bam	364f941f-a9dd-4021-8c6d-fcdc069f3379	gs://gdc-tcga-phs000178-controlled/READ/DNA/WGS/HMS-RK/ILLUMINA/TCGA-AG-A00C-10A-01D-A078_110405_SN590_0074_AB04EUABXX_s_4_rg.sorted.bam	18748010617	Illumina HiSeq	READ	27128830846	gs://5aa919de-0aa0-43ec-9ec3-288481102b6d/tcga/READ/DNA/WGS/HMS-RK/ILLUMINA/TCGA-AG-A00C-01A-01D-A077-02_IlluminaHiSeq-DNASeq_whole.bam	gs://5aa919de-0aa0-43ec-9ec3-288481102b6d/tcga/READ/DNA/WGS/HMS-RK/ILLUMINA/TCGA-AG-A00C-10A-01D-A078_110405_SN590_0074_AB04EUABXX_s_4_rg.sorted.bam
TCGA-BH-A0W5	TCGA-BH-A0W5-01A-11D-A106-02	TCGA-BH-A0W5-01A-11D-A106_130719_SN1120_0270_AC2CVRACXX_s_3_rg.sorted.bam	eeccc516-2d3d-4f41-a324-c90f92a6f944	gs://gdc-tcga-phs000178-controlled/BRCA/DNA/WGS/HMS-RK/ILLUMINA/TCGA-BH-A0W5-01A-11D-A106_130719_SN1120_0270_AC2CVRACXX_s_3_rg.sorted.bam	13858028732	Illumina HiSeq	TCGA-BH-A0W5-10A-01D-A106-02	TCGA-BH-A0W5-10A-01D-A106_130719_SN1120_0270_AC2CVRACXX_s_4_rg.sorted.bam	b768a52b-e629-46df-b042-fa815cb7ce57	gs://gdc-tcga-phs000178-controlled/BRCA/DNA/WGS/HMS-RK/ILLUMINA/TCGA-BH-A0W5-10A-01D-A106_130719_SN1120_0270_AC2CVRACXX_s_4_rg.sorted.bam	13329494536	Illumina HiSeq	BRCA	27187523268	gs://5aa919de-0aa0-43ec-9ec3-288481102b6d/tcga/BRCA/DNA/WGS/HMS-RK/ILLUMINA/TCGA-BH-A0W5-01A-11D-A106_130719_SN1120_0270_AC2CVRACXX_s_3_rg.sorted.bam	gs://5aa919de-0aa0-43ec-9ec3-288481102b6d/tcga/BRCA/DNA/WGS/HMS-RK/ILLUMINA/TCGA-BH-A0W5-10A-01D-A106_130719_SN1120_0270_AC2CVRACXX_s_4_rg.sorted.bam
TCGA-44-3918	TCGA-44-3918-01A-01D-1103-02	TCGA-44-3918-01A-01D-1103_110729_SN208_0215_BD0CLPABXX_s_6_rg.sorted.bam	96ae9138-6a97-4b93-9d28-35ec09a8d772	gs://gdc-tcga-phs000178-controlled/LUAD/DNA/WGS/HMS-RK/ILLUMINA/TCGA-44-3918-01A-01D-1103_110729_SN208_0215_BD0CLPABXX_s_6_rg.sorted.bam	17238819198	Illumina HiSeq	TCGA-44-3918-11A-01D-1103-02	TCGA-44-3918-11A-01D-1103_110712_SN590_0096_A80WMCABXX_s_8_rg.sorted.bam	297c5d46-e808-423b-9a00-4da7e03a6cc5	gs://gdc-tcga-phs000178-controlled/LUAD/DNA/WGS/HMS-RK/ILLUMINA/TCGA-44-3918-11A-01D-1103_110712_SN590_0096_A80WMCABXX_s_8_rg.sorted.bam	10042117224	Illumina HiSeq	LUAD	27280936422	gs://5aa919de-0aa0-43ec-9ec3-288481102b6d/tcga/LUAD/DNA/WGS/BI/ILLUMINA/G92908.TCGA-44-3918-01A-01D-A46W-08.2.bam	gs://5aa919de-0aa0-43ec-9ec3-288481102b6d/tcga/LUAD/DNA/WGS/HMS-RK/ILLUMINA/TCGA-44-3918-11A-01D-1103_110712_SN590_0096_A80WMCABXX_s_8_rg.sorted.bam
TCGA-A5-A0GU	TCGA-A5-A0GU-01A-11D-A043-02	TCGA-A5-A0GU-01A-11D-A043_120209_SN1120_0114_BC0DFVACXX_s_5_rg.sorted.bam	7666f932-cff3-4ea2-8650-8d4bdae72cac	gs://gdc-tcga-phs000178-controlled/UCEC/DNA/WGS/HMS-RK/ILLUMINA/TCGA-A5-A0GU-01A-11D-A043_120209_SN1120_0114_BC0DFVACXX_s_5_rg.sorted.bam	18518312945	Illumina HiSeq	TCGA-A5-A0GU-10A-01D-A043-02	TCGA-A5-A0GU-10A-01D-A043_120209_SN1120_0114_BC0DFVACXX_s_6_rg.sorted.bam	91b25823-6457-4f3a-a469-d6a89777c2ec	gs://gdc-tcga-phs000178-controlled/UCEC/DNA/WGS/HMS-RK/ILLUMINA/TCGA-A5-A0GU-10A-01D-A043_120209_SN1120_0114_BC0DFVACXX_s_6_rg.sorted.bam	8795081957	Illumina HiSeq	UCEC	27313394902	gs://5aa919de-0aa0-43ec-9ec3-288481102b6d/tcga/UCEC/DNA/WGS/HMS-RK/ILLUMINA/TCGA-A5-A0GU-01A-11D-A043_120209_SN1120_0114_BC0DFVACXX_s_5_rg.sorted.bam	gs://5aa919de-0aa0-43ec-9ec3-288481102b6d/tcga/UCEC/DNA/WGS/HMS-RK/ILLUMINA/TCGA-A5-A0GU-10A-01D-A043_120209_SN1120_0114_BC0DFVACXX_s_6_rg.sorted.bam
TCGA-FG-6692	TCGA-FG-6692-01A-11D-1891-02	TCGA-FG-6692-01A-11D-1891_130919_SN590_0238_AC29TRACXX_s_6_rg.sorted.bam	66eb8fac-6ead-47b2-be40-effbb245f499	gs://gdc-tcga-phs000178-controlled/LGG/DNA/WGS/HMS-RK/ILLUMINA/TCGA-FG-6692-01A-11D-1891_130919_SN590_0238_AC29TRACXX_s_6_rg.sorted.bam	15390701684	Illumina HiSeq	TCGA-FG-6692-10A-01D-1891-02	TCGA-FG-6692-10A-01D-1891_130923_SN1222_0220_BC2DUUACXX_s_2_rg.sorted.bam	08012a5a-0f7a-4f6e-92cf-b1878218e33c	gs://gdc-tcga-phs000178-controlled/LGG/DNA/WGS/HMS-RK/ILLUMINA/TCGA-FG-6692-10A-01D-1891_130923_SN1222_0220_BC2DUUACXX_s_2_rg.sorted.bam	11942429750	Illumina HiSeq	LGG	27333131434	gs://5aa919de-0aa0-43ec-9ec3-288481102b6d/tcga/LGG/DNA/WGS/HMS-RK/ILLUMINA/TCGA-FG-6692-01A-11D-1891_130919_SN590_0238_AC29TRACXX_s_6_rg.sorted.bam	gs://5aa919de-0aa0-43ec-9ec3-288481102b6d/tcga/LGG/DNA/WGS/HMS-RK/ILLUMINA/TCGA-FG-6692-10A-01D-1891_130923_SN1222_0220_BC2DUUACXX_s_2_rg.sorted.bam
TCGA-A6-2680	TCGA-A6-2680-01A-01D-1405-02	TCGA-A6-2680-01A-01D-1405-02_IlluminaHiSeq-DNASeq_whole.bam	b2bf326b-6022-44c8-87fd-c3777c1ab858	gs://gdc-tcga-phs000178-controlled/COAD/DNA/WGS/HMS-RK/ILLUMINA/TCGA-A6-2680-01A-01D-1405-02_IlluminaHiSeq-DNASeq_whole.bam	15573765513	Illumina HiSeq	TCGA-A6-2680-10A-01D-1405-02	TCGA-A6-2680-10A-01D-1405-02_IlluminaHiSeq-DNASeq_whole.bam	516bf47a-48a2-4f0d-af51-c876cfa2f44a	gs://gdc-tcga-phs000178-controlled/COAD/DNA/WGS/HMS-RK/ILLUMINA/TCGA-A6-2680-10A-01D-1405-02_IlluminaHiSeq-DNASeq_whole.bam	11781870491	Illumina HiSeq	COAD	27355636004	gs://5aa919de-0aa0-43ec-9ec3-288481102b6d/tcga/COAD/DNA/WGS/HMS-RK/ILLUMINA/TCGA-A6-2680-01A-01D-1405-02_IlluminaHiSeq-DNASeq_whole.bam	gs://5aa919de-0aa0-43ec-9ec3-288481102b6d/tcga/COAD/DNA/WGS/BCM/ILLUMINA/TCGA-A6-2680-10A-01D-2188-10_wgs_Illumina.bam
TCGA-AG-4001	TCGA-AG-4001-01A-02D-1115-02	TCGA-AG-4001-01A-02D-1115-02_IlluminaHiSeq-DNASeq_whole.bam	53c6af7e-4876-4559-b1b1-d7dc58c2b702	gs://gdc-tcga-phs000178-controlled/READ/DNA/WGS/HMS-RK/ILLUMINA/TCGA-AG-4001-01A-02D-1115-02_IlluminaHiSeq-DNASeq_whole.bam	14251854087	Illumina HiSeq	TCGA-AG-4001-10A-01D-1115-02	TCGA-AG-4001-10A-01D-1115-02_IlluminaHiSeq-DNASeq_whole.bam	0ada69d2-8f3d-4a5c-b254-7da0555e380f	gs://gdc-tcga-phs000178-controlled/READ/DNA/WGS/HMS-RK/ILLUMINA/TCGA-AG-4001-10A-01D-1115-02_IlluminaHiSeq-DNASeq_whole.bam	13197853544	Illumina HiSeq	READ	27449707631	gs://5aa919de-0aa0-43ec-9ec3-288481102b6d/tcga/READ/DNA/WGS/HMS-RK/ILLUMINA/TCGA-AG-4001-01A-02D-1115-02_IlluminaHiSeq-DNASeq_whole.bam	gs://5aa919de-0aa0-43ec-9ec3-288481102b6d/tcga/READ/DNA/WGS/HMS-RK/ILLUMINA/TCGA-AG-4001-10A-01D-1115-02_IlluminaHiSeq-DNASeq_whole.bam
TCGA-AG-3892	TCGA-AG-3892-01A-01D-1115-02	TCGA-AG-3892-01A-01D-1115-02_IlluminaHiSeq-DNASeq_whole.bam	adde3886-c16e-4d0c-8186-1a253ffca559	gs://gdc-tcga-phs000178-controlled/READ/DNA/WGS/HMS-RK/ILLUMINA/TCGA-AG-3892-01A-01D-1115-02_IlluminaHiSeq-DNASeq_whole.bam	14233864930	Illumina HiSeq	TCGA-AG-3892-10A-01D-1115-02	TCGA-AG-3892-10A-01D-1115-02_IlluminaHiSeq-DNASeq_whole.bam	359d1105-6b0b-4505-9c85-3e8b04d67dbb	gs://gdc-tcga-phs000178-controlled/READ/DNA/WGS/HMS-RK/ILLUMINA/TCGA-AG-3892-10A-01D-1115-02_IlluminaHiSeq-DNASeq_whole.bam	13272862082	Illumina HiSeq	READ	27506727012	gs://5aa919de-0aa0-43ec-9ec3-288481102b6d/tcga/READ/DNA/WGS/HMS-RK/ILLUMINA/TCGA-AG-3892-01A-01D-1115-02_IlluminaHiSeq-DNASeq_whole.bam	gs://5aa919de-0aa0-43ec-9ec3-288481102b6d/tcga/READ/DNA/WGS/HMS-RK/ILLUMINA/TCGA-AG-3892-10A-01D-1115-02_IlluminaHiSeq-DNASeq_whole.bam
TCGA-FG-6688	TCGA-FG-6688-01A-11D-1891-02	TCGA-FG-6688-01A-11D-1891_130919_SN590_0238_AC29TRACXX_s_5_rg.sorted.bam	3b45431a-1066-4467-bc8a-f1aa3342c5f0	gs://gdc-tcga-phs000178-controlled/LGG/DNA/WGS/HMS-RK/ILLUMINA/TCGA-FG-6688-01A-11D-1891_130919_SN590_0238_AC29TRACXX_s_5_rg.sorted.bam	11382188140	Illumina HiSeq	TCGA-FG-6688-10A-01D-1891-02	TCGA-FG-6688-10A-01D-1891_130919_SN590_0239_BC2N06ACXX_s_3_rg.sorted.bam	ed5c4e17-1960-4f9e-9152-02db5a6f6ec9	gs://gdc-tcga-phs000178-controlled/LGG/DNA/WGS/HMS-RK/ILLUMINA/TCGA-FG-6688-10A-01D-1891_130919_SN590_0239_BC2N06ACXX_s_3_rg.sorted.bam	16160788016	Illumina HiSeq	LGG	27542976156	gs://5aa919de-0aa0-43ec-9ec3-288481102b6d/tcga/LGG/DNA/WGS/HMS-RK/ILLUMINA/TCGA-FG-6688-01A-11D-1891_130919_SN590_0238_AC29TRACXX_s_5_rg.sorted.bam	gs://5aa919de-0aa0-43ec-9ec3-288481102b6d/tcga/LGG/DNA/WGS/HMS-RK/ILLUMINA/TCGA-FG-6688-10A-01D-1891_130919_SN590_0239_BC2N06ACXX_s_3_rg.sorted.bam
TCGA-IG-A3YC	TCGA-IG-A3YC-01A-11D-A248-26	TCGA-IG-A3YC-01A-11D-A248_121207_SN1222_0161_AC1HJ0ACXX_s_5_rg.sorted.bam	a1261941-39f5-47ec-a6a4-ab07b298fb93	gs://gdc-tcga-phs000178-controlled/ESCA/DNA/WGS/HMS-RK/ILLUMINA/TCGA-IG-A3YC-01A-11D-A248_121207_SN1222_0161_AC1HJ0ACXX_s_5_rg.sorted.bam	14583942239	Illumina HiSeq	TCGA-IG-A3YC-10A-01D-A248-26	TCGA-IG-A3YC-10A-01D-A248_121207_SN1222_0161_AC1HJ0ACXX_s_6_rg.sorted.bam	42f724a5-5a65-474e-9415-c6f38bfe7936	gs://gdc-tcga-phs000178-controlled/ESCA/DNA/WGS/HMS-RK/ILLUMINA/TCGA-IG-A3YC-10A-01D-A248_121207_SN1222_0161_AC1HJ0ACXX_s_6_rg.sorted.bam	13037568141	Illumina HiSeq	ESCA	27621510380	gs://5aa919de-0aa0-43ec-9ec3-288481102b6d/tcga/ESCA/DNA/WGS/HMS-RK/ILLUMINA/TCGA-IG-A3YC-01A-11D-A248_121207_SN1222_0161_AC1HJ0ACXX_s_5_rg.sorted.bam	gs://5aa919de-0aa0-43ec-9ec3-288481102b6d/tcga/ESCA/DNA/WGS/HMS-RK/ILLUMINA/TCGA-IG-A3YC-10A-01D-A248_121207_SN1222_0161_AC1HJ0ACXX_s_6_rg.sorted.bam
TCGA-E1-5305	TCGA-E1-5305-01A-01D-1891-02	TCGA-E1-5305-01A-01D-1891_130919_SN590_0238_AC29TRACXX_s_3_rg.sorted.bam	0f660d53-1dae-499d-8a76-f591e1110acb	gs://gdc-tcga-phs000178-controlled/LGG/DNA/WGS/HMS-RK/ILLUMINA/TCGA-E1-5305-01A-01D-1891_130919_SN590_0238_AC29TRACXX_s_3_rg.sorted.bam	8529915675	Illumina HiSeq	TCGA-E1-5305-10A-01D-1891-02	TCGA-E1-5305-10A-01D-1891_130919_SN590_0239_BC2N06ACXX_s_1_rg.sorted.bam	69689ca9-e4c2-440e-9e41-961f4b548891	gs://gdc-tcga-phs000178-controlled/LGG/DNA/WGS/HMS-RK/ILLUMINA/TCGA-E1-5305-10A-01D-1891_130919_SN590_0239_BC2N06ACXX_s_1_rg.sorted.bam	19122188409	Illumina HiSeq	LGG	27652104084	gs://5aa919de-0aa0-43ec-9ec3-288481102b6d/tcga/LGG/DNA/WGS/HMS-RK/ILLUMINA/TCGA-E1-5305-01A-01D-1891_130919_SN590_0238_AC29TRACXX_s_3_rg.sorted.bam	gs://5aa919de-0aa0-43ec-9ec3-288481102b6d/tcga/LGG/DNA/WGS/HMS-RK/ILLUMINA/TCGA-E1-5305-10A-01D-1891_130919_SN590_0239_BC2N06ACXX_s_1_rg.sorted.bam
TCGA-AG-3909	TCGA-AG-3909-01A-01D-1115-02	TCGA-AG-3909-01A-01D-1115-02_IlluminaHiSeq-DNASeq_whole.bam	f11e5abe-82c7-4b53-bc65-7bde2dbc2bb1	gs://gdc-tcga-phs000178-controlled/READ/DNA/WGS/HMS-RK/ILLUMINA/TCGA-AG-3909-01A-01D-1115-02_IlluminaHiSeq-DNASeq_whole.bam	12966860420	Illumina HiSeq	TCGA-AG-3909-10A-01D-1115-02	TCGA-AG-3909-10A-01D-1115-02_IlluminaHiSeq-DNASeq_whole.bam	897a4144-0e3c-4ce6-9031-d32b8f3f18a7	gs://gdc-tcga-phs000178-controlled/READ/DNA/WGS/HMS-RK/ILLUMINA/TCGA-AG-3909-10A-01D-1115-02_IlluminaHiSeq-DNASeq_whole.bam	14770282712	Illumina HiSeq	READ	27737143132	gs://5aa919de-0aa0-43ec-9ec3-288481102b6d/tcga/READ/DNA/WGS/HMS-RK/ILLUMINA/TCGA-AG-3909-01A-01D-1115-02_IlluminaHiSeq-DNASeq_whole.bam	gs://5aa919de-0aa0-43ec-9ec3-288481102b6d/tcga/READ/DNA/WGS/HMS-RK/ILLUMINA/TCGA-AG-3909-10A-01D-1115-02_IlluminaHiSeq-DNASeq_whole.bam
TCGA-64-5778	TCGA-64-5778-01A-01D-1623-02	TCGA-64-5778-01A-01D-1623_110824_SN208_0222_BB0164ACXX_s_3_rg.sorted.bam	bd5570f2-ed45-408a-a615-0a6808c31d84	gs://gdc-tcga-phs000178-controlled/LUAD/DNA/WGS/HMS-RK/ILLUMINA/TCGA-64-5778-01A-01D-1623_110824_SN208_0222_BB0164ACXX_s_3_rg.sorted.bam	14138039589	Illumina HiSeq	TCGA-64-5778-10A-01D-1623-02	TCGA-64-5778-10A-01D-1623_110824_SN208_0222_BB0164ACXX_s_4_rg.sorted.bam	daa71055-8f7e-4087-850f-1669fc21e1dd	gs://gdc-tcga-phs000178-controlled/LUAD/DNA/WGS/HMS-RK/ILLUMINA/TCGA-64-5778-10A-01D-1623_110824_SN208_0222_BB0164ACXX_s_4_rg.sorted.bam	13696464766	Illumina HiSeq	LUAD	27834504355	gs://5aa919de-0aa0-43ec-9ec3-288481102b6d/tcga/LUAD/DNA/WGS/HMS-RK/ILLUMINA/TCGA-64-5778-01A-01D-1623_110824_SN208_0222_BB0164ACXX_s_3_rg.sorted.bam	gs://5aa919de-0aa0-43ec-9ec3-288481102b6d/tcga/LUAD/DNA/WGS/HMS-RK/ILLUMINA/TCGA-64-5778-10A-01D-1623_110824_SN208_0222_BB0164ACXX_s_4_rg.sorted.bam
TCGA-D9-A1JX	TCGA-D9-A1JX-06A-11D-A18Z-02	TCGA-D9-A1JX-06A-11D-A18Z_120518_SN1120_0142_AC0VG4ACXX_s_5_rg.sorted.bam	88b1dbb7-2897-4de5-a042-e5a7d53d6389	gs://gdc-tcga-phs000178-controlled/SKCM/DNA/WGS/HMS-RK/ILLUMINA/TCGA-D9-A1JX-06A-11D-A18Z_120518_SN1120_0142_AC0VG4ACXX_s_5_rg.sorted.bam	16383137993	Illumina HiSeq	TCGA-D9-A1JX-10A-01D-A18Z-02	TCGA-D9-A1JX-10A-01D-A18Z_120518_SN1120_0142_AC0VG4ACXX_s_7_rg.sorted.bam	7a4a6e10-a6a2-4a78-be06-7e650df381ef	gs://gdc-tcga-phs000178-controlled/SKCM/DNA/WGS/HMS-RK/ILLUMINA/TCGA-D9-A1JX-10A-01D-A18Z_120518_SN1120_0142_AC0VG4ACXX_s_7_rg.sorted.bam	11457592286	Illumina HiSeq	SKCM	27840730279	gs://5aa919de-0aa0-43ec-9ec3-288481102b6d/tcga/SKCM/DNA/WGS/HMS-RK/ILLUMINA/TCGA-D9-A1JX-06A-11D-A18Z_120518_SN1120_0142_AC0VG4ACXX_s_5_rg.sorted.bam	gs://5aa919de-0aa0-43ec-9ec3-288481102b6d/tcga/SKCM/DNA/WGS/HMS-RK/ILLUMINA/TCGA-D9-A1JX-10A-01D-A18Z_120518_SN1120_0142_AC0VG4ACXX_s_7_rg.sorted.bam
TCGA-V4-A9EK	TCGA-V4-A9EK-01A-11D-A40D-26	TCGA-V4-A9EK-01A-11D-A40D_140725_SN590_0251_AC41YJACXX_s_8_rg.sorted.bam	9f84d9e1-572c-43b9-8fa8-695decf3b44e	gs://gdc-tcga-phs000178-controlled/UVM/DNA/WGS/HMS-RK/ILLUMINA/TCGA-V4-A9EK-01A-11D-A40D_140725_SN590_0251_AC41YJACXX_s_8_rg.sorted.bam	9461266224	Illumina HiSeq	TCGA-V4-A9EK-10A-01D-A40E-26	TCGA-V4-A9EK-10A-01D-A40E_140725_SN590_0252_BC41HPACXX_s_8_rg.sorted.bam	15b18072-acb9-4966-8fe3-4443bb420700	gs://gdc-tcga-phs000178-controlled/UVM/DNA/WGS/HMS-RK/ILLUMINA/TCGA-V4-A9EK-10A-01D-A40E_140725_SN590_0252_BC41HPACXX_s_8_rg.sorted.bam	18380378754	Illumina HiSeq	UVM	27841644978	gs://5aa919de-0aa0-43ec-9ec3-288481102b6d/tcga/UVM/DNA/WGS/HMS-RK/ILLUMINA/TCGA-V4-A9EK-01A-11D-A40D_140725_SN590_0251_AC41YJACXX_s_8_rg.sorted.bam	gs://5aa919de-0aa0-43ec-9ec3-288481102b6d/tcga/UVM/DNA/WGS/HMS-RK/ILLUMINA/TCGA-V4-A9EK-10A-01D-A40E_140725_SN590_0252_BC41HPACXX_s_8_rg.sorted.bam
TCGA-05-4395	TCGA-05-4395-01A-01D-1203-02	TCGA-05-4395-01A-01D-1203_110913_SN208_0238_BC008YACXX_s_8_rg.sorted.bam	dcb07672-8bde-427e-9d94-ac644e457e91	gs://gdc-tcga-phs000178-controlled/LUAD/DNA/WGS/HMS-RK/ILLUMINA/TCGA-05-4395-01A-01D-1203_110913_SN208_0238_BC008YACXX_s_8_rg.sorted.bam	4750769309	Illumina HiSeq	TCGA-05-4395-10A-01D-1203-02	TCGA-05-4395-10A-01D-1203_120305_SN1120_0119_BD0REAACXX_s_6_rg.sorted.bam	4e22fe2c-0d95-4a62-9b9b-af0b7b0839c1	gs://gdc-tcga-phs000178-controlled/LUAD/DNA/WGS/HMS-RK/ILLUMINA/TCGA-05-4395-10A-01D-1203_120305_SN1120_0119_BD0REAACXX_s_6_rg.sorted.bam	23103871444	Illumina HiSeq	LUAD	27854640753	gs://5aa919de-0aa0-43ec-9ec3-288481102b6d/tcga/LUAD/DNA/WGS/HMS-RK/ILLUMINA/TCGA-05-4395-01A-01D-1203_110913_SN208_0238_BC008YACXX_s_8_rg.sorted.bam	gs://5aa919de-0aa0-43ec-9ec3-288481102b6d/tcga/LUAD/DNA/WGS/BI/ILLUMINA/G25771.TCGA-05-4395-10A-01D-2364-08.1.bam
TCGA-VD-A8K9	TCGA-VD-A8K9-01A-11D-A40D-26	TCGA-VD-A8K9-01A-11D-A40D_140716_SN208_0518_AC59RNACXX_s_2_rg.sorted.bam	bd825a81-851e-4e11-a617-ff32ec721c33	gs://gdc-tcga-phs000178-controlled/UVM/DNA/WGS/HMS-RK/ILLUMINA/TCGA-VD-A8K9-01A-11D-A40D_140716_SN208_0518_AC59RNACXX_s_2_rg.sorted.bam	14796130101	Illumina HiSeq	TCGA-VD-A8K9-10A-01D-A40E-26	TCGA-VD-A8K9-10A-01D-A40E_140716_SN208_0518_AC59RNACXX_s_6_rg.sorted.bam	3eaaa561-96c0-473b-a998-ed4430f251b3	gs://gdc-tcga-phs000178-controlled/UVM/DNA/WGS/HMS-RK/ILLUMINA/TCGA-VD-A8K9-10A-01D-A40E_140716_SN208_0518_AC59RNACXX_s_6_rg.sorted.bam	13068880192	Illumina HiSeq	UVM	27865010293	gs://5aa919de-0aa0-43ec-9ec3-288481102b6d/tcga/UVM/DNA/WGS/HMS-RK/ILLUMINA/TCGA-VD-A8K9-01A-11D-A40D_140716_SN208_0518_AC59RNACXX_s_2_rg.sorted.bam	gs://5aa919de-0aa0-43ec-9ec3-288481102b6d/tcga/UVM/DNA/WGS/HMS-RK/ILLUMINA/TCGA-VD-A8K9-10A-01D-A40E_140716_SN208_0518_AC59RNACXX_s_6_rg.sorted.bam
TCGA-AG-4008	TCGA-AG-4008-01A-01D-1115-02	TCGA-AG-4008-01A-01D-1115-02_IlluminaHiSeq-DNASeq_whole.bam	95360a98-f3fd-40d4-b451-5973fe934b51	gs://gdc-tcga-phs000178-controlled/READ/DNA/WGS/HMS-RK/ILLUMINA/TCGA-AG-4008-01A-01D-1115-02_IlluminaHiSeq-DNASeq_whole.bam	14193604157	Illumina HiSeq	TCGA-AG-4008-10A-01D-1115-02	TCGA-AG-4008-10A-01D-1115-02_IlluminaHiSeq-DNASeq_whole.bam	fc33b07e-7ad9-4cf9-be0a-b7abc28b8160	gs://gdc-tcga-phs000178-controlled/READ/DNA/WGS/HMS-RK/ILLUMINA/TCGA-AG-4008-10A-01D-1115-02_IlluminaHiSeq-DNASeq_whole.bam	13717578097	Illumina HiSeq	READ	27911182254	gs://5aa919de-0aa0-43ec-9ec3-288481102b6d/tcga/READ/DNA/WGS/BCM/ILLUMINA/TCGA-AG-4008-01A-01D-1989-10_wgs_Illumina.bam	gs://5aa919de-0aa0-43ec-9ec3-288481102b6d/tcga/READ/DNA/WGS/HMS-RK/ILLUMINA/TCGA-AG-4008-10A-01D-1115-02_IlluminaHiSeq-DNASeq_whole.bam
TCGA-L7-A56G	TCGA-L7-A56G-01A-21D-A267-26	TCGA-L7-A56G-01A-21D-A267_131001_SN1120_0280_BD2FDEACXX_s_3_rg.sorted.bam	8e835c63-a680-469e-82b7-850d8f01da57	gs://gdc-tcga-phs000178-controlled/ESCA/DNA/WGS/HMS-RK/ILLUMINA/TCGA-L7-A56G-01A-21D-A267_131001_SN1120_0280_BD2FDEACXX_s_3_rg.sorted.bam	13174523201	Illumina HiSeq	TCGA-L7-A56G-10A-01D-A267-26	TCGA-L7-A56G-10A-01D-A267_131001_SN1120_0280_BD2FDEACXX_s_4_rg.sorted.bam	706e5ae3-7e01-487d-9b3c-a30499801066	gs://gdc-tcga-phs000178-controlled/ESCA/DNA/WGS/HMS-RK/ILLUMINA/TCGA-L7-A56G-10A-01D-A267_131001_SN1120_0280_BD2FDEACXX_s_4_rg.sorted.bam	14775836493	Illumina HiSeq	ESCA	27950359694	gs://5aa919de-0aa0-43ec-9ec3-288481102b6d/tcga/ESCA/DNA/WGS/HMS-RK/ILLUMINA/TCGA-L7-A56G-01A-21D-A267_131001_SN1120_0280_BD2FDEACXX_s_3_rg.sorted.bam	gs://5aa919de-0aa0-43ec-9ec3-288481102b6d/tcga/ESCA/DNA/WGS/HMS-RK/ILLUMINA/TCGA-L7-A56G-10A-01D-A267_131001_SN1120_0280_BD2FDEACXX_s_4_rg.sorted.bam
TCGA-CG-4466	TCGA-CG-4466-01A-01D-1154-02	TCGA-CG-4466-01A-01D-1154_130815_VM001_0005_VMR0005CXX_s_4_rg.sorted.bam	ca26b1dd-13f3-4f26-9cb8-922cb4b53a59	gs://gdc-tcga-phs000178-controlled/STAD/DNA/WGS/HMS-RK/ILLUMINA/TCGA-CG-4466-01A-01D-1154_121212_SN1120_0205_AC1F18ACXX_s_1_rg.sorted.bam	18953057323	Illumina HiSeq	TCGA-CG-4466-10A-01D-1154-02	TCGA-CG-4466-10A-01D-1154_130815_VM001_0005_VMR0005CXX_s_5_rg.sorted.bam	f0d50aa8-d8a6-4d7d-bfa9-58c964a75540	gs://gdc-tcga-phs000178-controlled/STAD/DNA/WGS/HMS-RK/ILLUMINA/TCGA-CG-4466-10A-01D-1154_130815_VM001_0005_VMR0005CXX_s_5_rg.sorted.bam	9084988679	Illumina HiSeq	STAD	28038046002	gs://5aa919de-0aa0-43ec-9ec3-288481102b6d/tcga/STAD/DNA/WGS/HMS-RK/ILLUMINA/TCGA-CG-4466-01A-01D-1154_130815_VM001_0005_VMR0005CXX_s_4_rg.sorted.bam	gs://5aa919de-0aa0-43ec-9ec3-288481102b6d/tcga/STAD/DNA/WGS/HMS-RK/ILLUMINA/TCGA-CG-4466-10A-01D-1154_130815_VM001_0005_VMR0005CXX_s_5_rg.sorted.bam
TCGA-L5-A4OJ	TCGA-L5-A4OJ-01A-11D-A267-26	TCGA-L5-A4OJ-01A-11D-A267_131018_SN590_0241_BC30HBACXX_s_1_rg.sorted.bam	b8117191-ea00-451f-85ca-53357a42b44f	gs://gdc-tcga-phs000178-controlled/ESCA/DNA/WGS/HMS-RK/ILLUMINA/TCGA-L5-A4OJ-01A-11D-A267_131018_SN590_0241_BC30HBACXX_s_1_rg.sorted.bam	15627044211	Illumina HiSeq	TCGA-L5-A4OJ-11A-12D-A267-26	TCGA-L5-A4OJ-11A-12D-A267_131018_SN590_0241_BC30HBACXX_s_2_rg.sorted.bam	9dcd8ee0-57f8-4c88-85d4-d194b403a41d	gs://gdc-tcga-phs000178-controlled/ESCA/DNA/WGS/HMS-RK/ILLUMINA/TCGA-L5-A4OJ-11A-12D-A267_131018_SN590_0241_BC30HBACXX_s_2_rg.sorted.bam	12444767331	Illumina HiSeq	ESCA	28071811542	gs://5aa919de-0aa0-43ec-9ec3-288481102b6d/tcga/ESCA/DNA/WGS/HMS-RK/ILLUMINA/TCGA-L5-A4OJ-01A-11D-A267_131018_SN590_0241_BC30HBACXX_s_1_rg.sorted.bam	gs://5aa919de-0aa0-43ec-9ec3-288481102b6d/tcga/ESCA/DNA/WGS/WUGSC/ILLUMINA/e31a435be032cfbe070f85a8cf8be96e.bam
TCGA-V4-A9EC	TCGA-V4-A9EC-01A-11D-A40D-26	TCGA-V4-A9EC-01A-11D-A40D_140725_SN590_0251_AC41YJACXX_s_1_rg.sorted.bam	b19262ce-546a-4f20-b2c6-542d12745c33	gs://gdc-tcga-phs000178-controlled/UVM/DNA/WGS/HMS-RK/ILLUMINA/TCGA-V4-A9EC-01A-11D-A40D_140725_SN590_0251_AC41YJACXX_s_1_rg.sorted.bam	7202118617	Illumina HiSeq	TCGA-V4-A9EC-10A-01D-A40E-26	TCGA-V4-A9EC-10A-01D-A40E_140725_SN590_0252_BC41HPACXX_s_1_rg.sorted.bam	9dd842e1-2901-4410-9e77-232c609f0a25	gs://gdc-tcga-phs000178-controlled/UVM/DNA/WGS/HMS-RK/ILLUMINA/TCGA-V4-A9EC-10A-01D-A40E_140725_SN590_0252_BC41HPACXX_s_1_rg.sorted.bam	20899874631	Illumina HiSeq	UVM	28101993248	gs://5aa919de-0aa0-43ec-9ec3-288481102b6d/tcga/UVM/DNA/WGS/HMS-RK/ILLUMINA/TCGA-V4-A9EC-01A-11D-A40D_140725_SN590_0251_AC41YJACXX_s_1_rg.sorted.bam	gs://5aa919de-0aa0-43ec-9ec3-288481102b6d/tcga/UVM/DNA/WGS/HMS-RK/ILLUMINA/TCGA-V4-A9EC-10A-01D-A40E_140725_SN590_0252_BC41HPACXX_s_1_rg.sorted.bam
TCGA-EE-A29R	TCGA-EE-A29R-06A-11D-A18Y-02	TCGA-EE-A29R-06A-11D-A18Y_120729_SN1120_0179_AC11G3ACXX_s_6_rg.sorted.bam	39cebd09-df59-45a2-bd13-b75055a7a352	gs://gdc-tcga-phs000178-controlled/SKCM/DNA/WGS/HMS-RK/ILLUMINA/TCGA-EE-A29R-06A-11D-A18Y_120729_SN1120_0179_AC11G3ACXX_s_6_rg.sorted.bam	11238424704	Illumina HiSeq	TCGA-EE-A29R-10A-01D-A190-02	TCGA-EE-A29R-10A-01D-A190_120729_SN1120_0179_AC11G3ACXX_s_8_rg.sorted.bam	a15d7730-71dc-45c5-b2e1-e431da6b8f38	gs://gdc-tcga-phs000178-controlled/SKCM/DNA/WGS/HMS-RK/ILLUMINA/TCGA-EE-A29R-10A-01D-A190_120729_SN1120_0179_AC11G3ACXX_s_8_rg.sorted.bam	16887352560	Illumina HiSeq	SKCM	28125777264	gs://5aa919de-0aa0-43ec-9ec3-288481102b6d/tcga/SKCM/DNA/WGS/HMS-RK/ILLUMINA/TCGA-EE-A29R-06A-11D-A18Y_120729_SN1120_0179_AC11G3ACXX_s_6_rg.sorted.bam	gs://5aa919de-0aa0-43ec-9ec3-288481102b6d/tcga/SKCM/DNA/WGS/HMS-RK/ILLUMINA/TCGA-EE-A29R-10A-01D-A190_120729_SN1120_0179_AC11G3ACXX_s_8_rg.sorted.bam
TCGA-10-0927	TCGA-10-0927-01A-02D-0445-10	TCGA-10-0927-01A-02D-0445-10_454.bam	55fddeb1-77c4-4cad-ad50-292b0feb2282	gs://gdc-tcga-phs000178-controlled/cb3d748c-ad92-45a2-94ce-f1132895e37f/TCGA-10-0927-01A-02D-0445-10_SOLiD.bam	18403106464	LS 454	TCGA-10-0927-11A-01D-0445-10	TCGA-10-0927-11A-01D-0445-10_454.bam	9f4e6cd7-eb45-4404-8cda-a14d1668de2e	gs://gdc-tcga-phs000178-controlled/9f4e6cd7-eb45-4404-8cda-a14d1668de2e/TCGA-10-0927-11A-01D-0445-10_454.bam	9792377384	LS 454	OV	28195483848	gs://7008814a-277f-4fd4-aa61-flattened/cb3d748c-ad92-45a2-94ce-f1132895e37f/TCGA-10-0927-01A-02D-0445-10_SOLiD.bam	gs://7008814a-277f-4fd4-aa61-flattened/9aec2e6c-c2f7-4ac8-b727-c6abe78738a3/TCGA-10-0927-11A-01D-0445-10_SOLiD.bam
TCGA-AZ-4308	TCGA-AZ-4308-01A-01D-1405-02	TCGA-AZ-4308-01A-01D-1405-02_IlluminaHiSeq-DNASeq_whole.bam	562ea734-bcd1-499a-8054-f710f2de3e41	gs://gdc-tcga-phs000178-controlled/COAD/DNA/WGS/HMS-RK/ILLUMINA/TCGA-AZ-4308-01A-01D-1405-02_IlluminaHiSeq-DNASeq_whole.bam	17065015581	Illumina HiSeq	TCGA-AZ-4308-10A-01D-1405-02	TCGA-AZ-4308-10A-01D-1405-02_IlluminaHiSeq-DNASeq_whole.bam	fc1a3245-0316-493f-b46a-f179c1f6a452	gs://gdc-tcga-phs000178-controlled/COAD/DNA/WGS/HMS-RK/ILLUMINA/TCGA-AZ-4308-10A-01D-1405-02_IlluminaHiSeq-DNASeq_whole.bam	11152298489	Illumina HiSeq	COAD	28217314070	gs://5aa919de-0aa0-43ec-9ec3-288481102b6d/tcga/COAD/DNA/WGS/HMS-RK/ILLUMINA/TCGA-AZ-4308-01A-01D-1405-02_IlluminaHiSeq-DNASeq_whole.bam	gs://5aa919de-0aa0-43ec-9ec3-288481102b6d/tcga/COAD/DNA/WGS/HMS-RK/ILLUMINA/TCGA-AZ-4308-10A-01D-1405-02_IlluminaHiSeq-DNASeq_whole.bam
TCGA-D3-A3CC	TCGA-D3-A3CC-06A-11D-A18Z-02	TCGA-D3-A3CC-06A-11D-A18Z_120626_SN590_0164_BC0VMVACXX_s_5_rg.sorted.bam	fd606b6a-a303-4b04-be1d-f12779b19969	gs://gdc-tcga-phs000178-controlled/SKCM/DNA/WGS/HMS-RK/ILLUMINA/TCGA-D3-A3CC-06A-11D-A18Z_120626_SN590_0164_BC0VMVACXX_s_5_rg.sorted.bam	11799587379	Illumina HiSeq	TCGA-D3-A3CC-10A-01D-A18Z-02	TCGA-D3-A3CC-10A-01D-A18Z_120626_SN590_0164_BC0VMVACXX_s_6_rg.sorted.bam	59c97e2f-e76c-4017-a55f-31efc29ca6c1	gs://gdc-tcga-phs000178-controlled/SKCM/DNA/WGS/HMS-RK/ILLUMINA/TCGA-D3-A3CC-10A-01D-A18Z_120626_SN590_0164_BC0VMVACXX_s_6_rg.sorted.bam	16472153387	Illumina HiSeq	SKCM	28271740766	gs://5aa919de-0aa0-43ec-9ec3-288481102b6d/tcga/SKCM/DNA/WGS/HMS-RK/ILLUMINA/TCGA-D3-A3CC-06A-11D-A18Z_120626_SN590_0164_BC0VMVACXX_s_5_rg.sorted.bam	gs://5aa919de-0aa0-43ec-9ec3-288481102b6d/tcga/SKCM/DNA/WGS/HMS-RK/ILLUMINA/TCGA-D3-A3CC-10A-01D-A18Z_120626_SN590_0164_BC0VMVACXX_s_6_rg.sorted.bam
TCGA-V4-A9F0	TCGA-V4-A9F0-01A-11D-A40D-26	TCGA-V4-A9F0-01A-11D-A40D_140714_SN1440_0192_AC3RUUACXX_s_4_rg.sorted.bam	96f55937-5d74-4e04-8ab5-f928a9a23da4	gs://gdc-tcga-phs000178-controlled/UVM/DNA/WGS/HMS-RK/ILLUMINA/TCGA-V4-A9F0-01A-11D-A40D_140714_SN1440_0192_AC3RUUACXX_s_4_rg.sorted.bam	14189893768	Illumina HiSeq	TCGA-V4-A9F0-10A-01D-A40E-26	TCGA-V4-A9F0-10A-01D-A40E_140714_SN1440_0192_AC3RUUACXX_s_8_rg.sorted.bam	f1cef754-8998-4ec4-a0df-7dc28a3c599e	gs://gdc-tcga-phs000178-controlled/UVM/DNA/WGS/HMS-RK/ILLUMINA/TCGA-V4-A9F0-10A-01D-A40E_140714_SN1440_0192_AC3RUUACXX_s_8_rg.sorted.bam	14117055190	Illumina HiSeq	UVM	28306948958	gs://5aa919de-0aa0-43ec-9ec3-288481102b6d/tcga/UVM/DNA/WGS/HMS-RK/ILLUMINA/TCGA-V4-A9F0-01A-11D-A40D_140714_SN1440_0192_AC3RUUACXX_s_4_rg.sorted.bam	gs://5aa919de-0aa0-43ec-9ec3-288481102b6d/tcga/UVM/DNA/WGS/HMS-RK/ILLUMINA/TCGA-V4-A9F0-10A-01D-A40E_140714_SN1440_0192_AC3RUUACXX_s_8_rg.sorted.bam
TCGA-73-4668	TCGA-73-4668-01A-01D-1203-02	TCGA-73-4668-01A-01D-1203-02_IlluminaHiSeq-DNASeq_whole.bam	c3c82aae-4b64-4f65-b4ed-048053aef739	gs://gdc-tcga-phs000178-controlled/LUAD/DNA/WGS/HMS-RK/ILLUMINA/TCGA-73-4668-01A-01D-1203-02_IlluminaHiSeq-DNASeq_whole.bam	13247908496	Illumina HiSeq	TCGA-73-4668-11A-01D-1203-02	TCGA-73-4668-11A-01D-1203-02_IlluminaHiSeq-DNASeq_whole.bam	c21a88c1-b349-46d8-8008-d9bc9b8cf337	gs://gdc-tcga-phs000178-controlled/LUAD/DNA/WGS/HMS-RK/ILLUMINA/TCGA-73-4668-11A-01D-1203-02_IlluminaHiSeq-DNASeq_whole.bam	15068689783	Illumina HiSeq	LUAD	28316598279	gs://5aa919de-0aa0-43ec-9ec3-288481102b6d/tcga/LUAD/DNA/WGS/HMS-RK/ILLUMINA/TCGA-73-4668-01A-01D-1203-02_IlluminaHiSeq-DNASeq_whole.bam	gs://5aa919de-0aa0-43ec-9ec3-288481102b6d/tcga/LUAD/DNA/WGS/HMS-RK/ILLUMINA/TCGA-73-4668-11A-01D-1203-02_IlluminaHiSeq-DNASeq_whole.bam
TCGA-LN-A4A3	TCGA-LN-A4A3-01A-11D-A267-26	TCGA-LN-A4A3-01A-11D-A267_131001_SN1120_0280_BD2FDEACXX_s_5_rg.sorted.bam	e04a9b3d-9bc4-4857-9030-288efed94e80	gs://gdc-tcga-phs000178-controlled/ESCA/DNA/WGS/HMS-RK/ILLUMINA/TCGA-LN-A4A3-01A-11D-A267_131001_SN1120_0280_BD2FDEACXX_s_5_rg.sorted.bam	15219451631	Illumina HiSeq	TCGA-LN-A4A3-10A-01D-A267-26	TCGA-LN-A4A3-10A-01D-A267_131001_SN1120_0280_BD2FDEACXX_s_6_rg.sorted.bam	beea86b9-7fea-427d-a4df-81d35845d958	gs://gdc-tcga-phs000178-controlled/ESCA/DNA/WGS/HMS-RK/ILLUMINA/TCGA-LN-A4A3-10A-01D-A267_131001_SN1120_0280_BD2FDEACXX_s_6_rg.sorted.bam	13113788825	Illumina HiSeq	ESCA	28333240456	gs://5aa919de-0aa0-43ec-9ec3-288481102b6d/tcga/ESCA/DNA/WGS/HMS-RK/ILLUMINA/TCGA-LN-A4A3-01A-11D-A267_131001_SN1120_0280_BD2FDEACXX_s_5_rg.sorted.bam	gs://5aa919de-0aa0-43ec-9ec3-288481102b6d/tcga/ESCA/DNA/WGS/HMS-RK/ILLUMINA/TCGA-LN-A4A3-10A-01D-A267_131001_SN1120_0280_BD2FDEACXX_s_6_rg.sorted.bam
TCGA-LN-A4A4	TCGA-LN-A4A4-01A-11D-A267-26	TCGA-LN-A4A4-01A-11D-A267_131001_SN1222_0222_BC2CN2ACXX_s_3_rg.sorted.bam	8f2d7e64-e129-494b-9068-ad15dcb9457e	gs://gdc-tcga-phs000178-controlled/ESCA/DNA/WGS/HMS-RK/ILLUMINA/TCGA-LN-A4A4-01A-11D-A267_131001_SN1222_0222_BC2CN2ACXX_s_3_rg.sorted.bam	13876132646	Illumina HiSeq	TCGA-LN-A4A4-10A-01D-A267-26	TCGA-LN-A4A4-10A-01D-A267_131001_SN1222_0222_BC2CN2ACXX_s_4_rg.sorted.bam	2003efcc-7a3a-488c-928b-54ba8035d1cc	gs://gdc-tcga-phs000178-controlled/ESCA/DNA/WGS/HMS-RK/ILLUMINA/TCGA-LN-A4A4-10A-01D-A267_131001_SN1222_0222_BC2CN2ACXX_s_4_rg.sorted.bam	14480961758	Illumina HiSeq	ESCA	28357094404	gs://5aa919de-0aa0-43ec-9ec3-288481102b6d/tcga/ESCA/DNA/WGS/WUGSC/ILLUMINA/44a507bf96c2aff2d2d2f57b197a65cc.bam	gs://5aa919de-0aa0-43ec-9ec3-288481102b6d/tcga/ESCA/DNA/WGS/HMS-RK/ILLUMINA/TCGA-LN-A4A4-10A-01D-A267_131001_SN1222_0222_BC2CN2ACXX_s_4_rg.sorted.bam
TCGA-AZ-4684	TCGA-AZ-4684-01A-01D-1405-02	TCGA-AZ-4684-01A-01D-1405-02_IlluminaHiSeq-DNASeq_whole.bam	bab439b0-f1d3-41c2-98dd-a660818851fe	gs://gdc-tcga-phs000178-controlled/COAD/DNA/WGS/HMS-RK/ILLUMINA/TCGA-AZ-4684-01A-01D-1405-02_IlluminaHiSeq-DNASeq_whole.bam	13351817456	Illumina HiSeq	TCGA-AZ-4684-10A-01D-1405-02	TCGA-AZ-4684-10A-01D-1405-02_IlluminaHiSeq-DNASeq_whole.bam	058fc621-f56b-4373-bed9-e77a7ab13be4	gs://gdc-tcga-phs000178-controlled/COAD/DNA/WGS/HMS-RK/ILLUMINA/TCGA-AZ-4684-10A-01D-1405-02_IlluminaHiSeq-DNASeq_whole.bam	15072601940	Illumina HiSeq	COAD	28424419396	gs://5aa919de-0aa0-43ec-9ec3-288481102b6d/tcga/COAD/DNA/WGS/HMS-RK/ILLUMINA/TCGA-AZ-4684-01A-01D-1405-02_IlluminaHiSeq-DNASeq_whole.bam	gs://5aa919de-0aa0-43ec-9ec3-288481102b6d/tcga/COAD/DNA/WGS/HMS-RK/ILLUMINA/TCGA-AZ-4684-10A-01D-1405-02_IlluminaHiSeq-DNASeq_whole.bam
TCGA-AG-A014	TCGA-AG-A014-01A-02D-A077-02	TCGA-AG-A014-01A-02D-A077_110504_SN590_0081_BB0BM5ABXX_s_6_rg.sorted.bam	b165eaa6-faee-4f3f-967e-55f2b4b0bba2	gs://gdc-tcga-phs000178-controlled/READ/DNA/WGS/HMS-RK/ILLUMINA/TCGA-AG-A014-01A-02D-A077_110504_SN590_0081_BB0BM5ABXX_s_6_rg.sorted.bam	15934063689	Illumina HiSeq	TCGA-AG-A014-10A-01D-A078-02	TCGA-AG-A014-10A-01D-A078_110504_SN590_0081_BB0BM5ABXX_s_7_rg.sorted.bam	a425b9fe-c528-4966-aee2-96c0be7b7839	gs://gdc-tcga-phs000178-controlled/READ/DNA/WGS/HMS-RK/ILLUMINA/TCGA-AG-A014-10A-01D-A078_110504_SN590_0081_BB0BM5ABXX_s_7_rg.sorted.bam	12534327301	Illumina HiSeq	READ	28468390990	gs://5aa919de-0aa0-43ec-9ec3-288481102b6d/tcga/READ/DNA/WGS/HMS-RK/ILLUMINA/TCGA-AG-A014-01A-02D-A077_110504_SN590_0081_BB0BM5ABXX_s_6_rg.sorted.bam	gs://5aa919de-0aa0-43ec-9ec3-288481102b6d/tcga/READ/DNA/WGS/HMS-RK/ILLUMINA/TCGA-AG-A014-10A-01D-A078_110504_SN590_0081_BB0BM5ABXX_s_7_rg.sorted.bam
TCGA-DB-5280	TCGA-DB-5280-01A-01D-1465-02	TCGA-DB-5280-01A-01D-1465_130906_SN1440_0166_BC2A68ACXX_s_5_rg.sorted.bam	47363648-94bb-4221-a905-4832396ef90e	gs://gdc-tcga-phs000178-controlled/LGG/DNA/WGS/HMS-RK/ILLUMINA/TCGA-DB-5280-01A-01D-1465_130906_SN1440_0166_BC2A68ACXX_s_5_rg.sorted.bam	17597221558	Illumina HiSeq	TCGA-DB-5280-10A-01D-1465-02	TCGA-DB-5280-10A-01D-1465_130808_SN208_0488_BC294YACXX_s_4_rg.sorted.bam	c2968c6a-5afe-480e-a036-e3522ae763ec	gs://gdc-tcga-phs000178-controlled/LGG/DNA/WGS/HMS-RK/ILLUMINA/TCGA-DB-5280-10A-01D-1465_130808_SN208_0488_BC294YACXX_s_4_rg.sorted.bam	10890962811	Illumina HiSeq	LGG	28488184369	gs://5aa919de-0aa0-43ec-9ec3-288481102b6d/tcga/LGG/DNA/WGS/HMS-RK/ILLUMINA/TCGA-DB-5280-01A-01D-1465_130906_SN1440_0166_BC2A68ACXX_s_5_rg.sorted.bam	gs://5aa919de-0aa0-43ec-9ec3-288481102b6d/tcga/LGG/DNA/WGS/HMS-RK/ILLUMINA/TCGA-DB-5280-10A-01D-1465_130808_SN208_0488_BC294YACXX_s_4_rg.sorted.bam
TCGA-CN-4735	TCGA-CN-4735-01A-01D-1431-02	TCGA-CN-4735-01A-01D-1431_120412_SN208_0283_AD0V1GACXX_s_2_rg.sorted.bam	b8913a67-9dd4-41f9-8888-c998df0a0a23	gs://gdc-tcga-phs000178-controlled/HNSC/DNA/WGS/HMS-RK/ILLUMINA/TCGA-CN-4735-01A-01D-1431_120412_SN208_0283_AD0V1GACXX_s_2_rg.sorted.bam	17072300089	Illumina HiSeq	TCGA-CN-4735-10A-01D-1431-02	TCGA-CN-4735-10A-01D-1431_120412_SN208_0284_BD0T51ACXX_s_2_rg.sorted.bam	430a1e6e-314d-47f4-82fe-d5976cdc409d	gs://gdc-tcga-phs000178-controlled/HNSC/DNA/WGS/HMS-RK/ILLUMINA/TCGA-CN-4735-10A-01D-1431_120412_SN208_0284_BD0T51ACXX_s_2_rg.sorted.bam	11422907562	Illumina HiSeq	HNSC	28495207651	gs://5aa919de-0aa0-43ec-9ec3-288481102b6d/tcga/HNSC/DNA/WGS/HMS-RK/ILLUMINA/TCGA-CN-4735-01A-01D-1431_120412_SN208_0283_AD0V1GACXX_s_2_rg.sorted.bam	gs://5aa919de-0aa0-43ec-9ec3-288481102b6d/tcga/HNSC/DNA/WGS/HMS-RK/ILLUMINA/TCGA-CN-4735-10A-01D-1431_120412_SN208_0284_BD0T51ACXX_s_2_rg.sorted.bam
TCGA-CG-4477	TCGA-CG-4477-01A-01D-1154-02	TCGA-CG-4477-01A-01D-1154_130815_VM001_0007_VMR0007CXX_s_2_rg.sorted.bam	6fb461b5-4d42-4cba-bc62-bb8f68c3deed	gs://gdc-tcga-phs000178-controlled/STAD/DNA/WGS/HMS-RK/ILLUMINA/TCGA-CG-4477-01A-01D-1154_121212_SN1120_0205_AC1F18ACXX_s_2_rg.sorted.bam	21198837928	Illumina HiSeq	TCGA-CG-4477-10A-01D-1154-02	TCGA-CG-4477-10A-01D-1154_130815_VM001_0007_VMR0007CXX_s_3_rg.sorted.bam	c4ccf0ac-fcca-40dd-8c41-080f1d7c3e3f	gs://gdc-tcga-phs000178-controlled/STAD/DNA/WGS/HMS-RK/ILLUMINA/TCGA-CG-4477-10A-01D-1154_130815_VM001_0007_VMR0007CXX_s_3_rg.sorted.bam	7448479320	Illumina HiSeq	STAD	28647317248	gs://5aa919de-0aa0-43ec-9ec3-288481102b6d/tcga/STAD/DNA/WGS/HMS-RK/ILLUMINA/TCGA-CG-4477-01A-01D-1154_121029_SN208_0438_AC18NJACXX_s_2_rg.sorted.bam	gs://5aa919de-0aa0-43ec-9ec3-288481102b6d/tcga/STAD/DNA/WGS/HMS-RK/ILLUMINA/TCGA-CG-4477-10A-01D-1154_130815_VM001_0007_VMR0007CXX_s_3_rg.sorted.bam
TCGA-BF-A1PV	TCGA-BF-A1PV-01A-11D-A18Z-02	TCGA-BF-A1PV-01A-11D-A18Z_120517_SN208_0300_BC0VYMACXX_s_1_rg.sorted.bam	a219d21e-e657-407a-8e8f-aba8b0190425	gs://gdc-tcga-phs000178-controlled/SKCM/DNA/WGS/HMS-RK/ILLUMINA/TCGA-BF-A1PV-01A-11D-A18Z_120517_SN208_0300_BC0VYMACXX_s_1_rg.sorted.bam	15066148175	Illumina HiSeq	TCGA-BF-A1PV-10A-01D-A18Z-02	TCGA-BF-A1PV-10A-01D-A18Z_120517_SN208_0300_BC0VYMACXX_s_2_rg.sorted.bam	be8992e2-ef31-477b-a01b-e8a37a6e135b	gs://gdc-tcga-phs000178-controlled/SKCM/DNA/WGS/HMS-RK/ILLUMINA/TCGA-BF-A1PV-10A-01D-A18Z_120517_SN208_0300_BC0VYMACXX_s_2_rg.sorted.bam	13639901468	Illumina HiSeq	SKCM	28706049643	gs://5aa919de-0aa0-43ec-9ec3-288481102b6d/tcga/SKCM/DNA/WGS/HMS-RK/ILLUMINA/TCGA-BF-A1PV-01A-11D-A18Z_120517_SN208_0300_BC0VYMACXX_s_1_rg.sorted.bam	gs://5aa919de-0aa0-43ec-9ec3-288481102b6d/tcga/SKCM/DNA/WGS/HMS-RK/ILLUMINA/TCGA-BF-A1PV-10A-01D-A18Z_120517_SN208_0300_BC0VYMACXX_s_2_rg.sorted.bam
TCGA-EE-A29S	TCGA-EE-A29S-06A-11D-A18Y-02	TCGA-EE-A29S-06A-11D-A18Y_120729_SN1120_0179_AC11G3ACXX_s_5_rg.sorted.bam	b6eef3eb-6a3c-4010-a637-48540f303a1c	gs://gdc-tcga-phs000178-controlled/SKCM/DNA/WGS/HMS-RK/ILLUMINA/TCGA-EE-A29S-06A-11D-A18Y_120729_SN1120_0179_AC11G3ACXX_s_5_rg.sorted.bam	15040549035	Illumina HiSeq	TCGA-EE-A29S-10A-01D-A190-02	TCGA-EE-A29S-10A-01D-A190_120729_SN1120_0179_AC11G3ACXX_s_7_rg.sorted.bam	acaa3027-4446-467e-bc84-eaf1b02d992c	gs://gdc-tcga-phs000178-controlled/SKCM/DNA/WGS/HMS-RK/ILLUMINA/TCGA-EE-A29S-10A-01D-A190_120729_SN1120_0179_AC11G3ACXX_s_7_rg.sorted.bam	13706644327	Illumina HiSeq	SKCM	28747193362	gs://5aa919de-0aa0-43ec-9ec3-288481102b6d/tcga/SKCM/DNA/WGS/HMS-RK/ILLUMINA/TCGA-EE-A29S-06A-11D-A18Y_120729_SN1120_0179_AC11G3ACXX_s_5_rg.sorted.bam	gs://5aa919de-0aa0-43ec-9ec3-288481102b6d/tcga/SKCM/DNA/WGS/HMS-RK/ILLUMINA/TCGA-EE-A29S-10A-01D-A190_120729_SN1120_0179_AC11G3ACXX_s_7_rg.sorted.bam
TCGA-64-5775	TCGA-64-5775-01A-01D-1623-02	TCGA-64-5775-01A-01D-1623_110824_SN208_0222_BB0164ACXX_s_1_rg.sorted.bam	af9f3482-e78b-4fe4-ac01-64f69b84d78d	gs://gdc-tcga-phs000178-controlled/LUAD/DNA/WGS/HMS-RK/ILLUMINA/TCGA-64-5775-01A-01D-1623_110824_SN208_0222_BB0164ACXX_s_1_rg.sorted.bam	15414846207	Illumina HiSeq	TCGA-64-5775-10A-01D-1623-02	TCGA-64-5775-10A-01D-1623_110824_SN208_0222_BB0164ACXX_s_2_rg.sorted.bam	e35e2779-31f7-418f-8ed1-52c4af96d40c	gs://gdc-tcga-phs000178-controlled/LUAD/DNA/WGS/HMS-RK/ILLUMINA/TCGA-64-5775-10A-01D-1623_110824_SN208_0222_BB0164ACXX_s_2_rg.sorted.bam	13346198786	Illumina HiSeq	LUAD	28761044993	gs://5aa919de-0aa0-43ec-9ec3-288481102b6d/tcga/LUAD/DNA/WGS/HMS-RK/ILLUMINA/TCGA-64-5775-01A-01D-1623_110824_SN208_0222_BB0164ACXX_s_1_rg.sorted.bam	gs://5aa919de-0aa0-43ec-9ec3-288481102b6d/tcga/LUAD/DNA/WGS/HMS-RK/ILLUMINA/TCGA-64-5775-10A-01D-1623_110824_SN208_0222_BB0164ACXX_s_2_rg.sorted.bam
TCGA-FE-A232	TCGA-FE-A232-01A-11D-A14U-02	TCGA-FE-A232-01A-11D-A14U_120629_SN1222_0120_AC0WKWACXX_s_5_rg.sorted.bam	ca8aaa05-1546-46a2-aee9-1ad97cadf087	gs://gdc-tcga-phs000178-controlled/THCA/DNA/WGS/HMS-RK/ILLUMINA/TCGA-FE-A232-01A-11D-A14U_120629_SN1222_0120_AC0WKWACXX_s_5_rg.sorted.bam	10972538605	Illumina HiSeq	TCGA-FE-A232-10A-01D-A14U-02	TCGA-FE-A232-10A-01D-A14U_120629_SN1222_0120_AC0WKWACXX_s_8_rg.sorted.bam	b0870db2-3e35-4d95-926d-744f50c9ad56	gs://gdc-tcga-phs000178-controlled/THCA/DNA/WGS/HMS-RK/ILLUMINA/TCGA-FE-A232-10A-01D-A14U_120629_SN1222_0120_AC0WKWACXX_s_8_rg.sorted.bam	17790741002	Illumina HiSeq	THCA	28763279607	gs://5aa919de-0aa0-43ec-9ec3-288481102b6d/tcga/THCA/DNA/WGS/HMS-RK/ILLUMINA/TCGA-FE-A232-01A-11D-A14U_120629_SN1222_0120_AC0WKWACXX_s_5_rg.sorted.bam	gs://5aa919de-0aa0-43ec-9ec3-288481102b6d/tcga/THCA/DNA/WGS/HMS-RK/ILLUMINA/TCGA-FE-A232-10A-01D-A14U_120629_SN1222_0120_AC0WKWACXX_s_8_rg.sorted.bam
TCGA-AA-3510	TCGA-AA-3510-01A-01D-1405-02	TCGA-AA-3510-01A-01D-1405-02_IlluminaHiSeq-DNASeq_whole.bam	0bb810fb-0134-4ea2-a821-41bbbdbd9155	gs://gdc-tcga-phs000178-controlled/COAD/DNA/WGS/HMS-RK/ILLUMINA/TCGA-AA-3510-01A-01D-1405-02_IlluminaHiSeq-DNASeq_whole.bam	11004651449	Illumina HiSeq	TCGA-AA-3510-11A-01D-1405-02	TCGA-AA-3510-11A-01D-1405-02_IlluminaHiSeq-DNASeq_whole.bam	0032406a-20bf-4092-832e-d73a3da4c00d	gs://gdc-tcga-phs000178-controlled/COAD/DNA/WGS/HMS-RK/ILLUMINA/TCGA-AA-3510-11A-01D-1405-02_IlluminaHiSeq-DNASeq_whole.bam	17851212570	Illumina HiSeq	COAD	28855864019	gs://5aa919de-0aa0-43ec-9ec3-288481102b6d/tcga/COAD/DNA/WGS/HMS-RK/ILLUMINA/TCGA-AA-3510-01A-01D-1405-02_IlluminaHiSeq-DNASeq_whole.bam	gs://5aa919de-0aa0-43ec-9ec3-288481102b6d/tcga/COAD/DNA/WGS/HMS-RK/ILLUMINA/TCGA-AA-3510-11A-01D-1405-02_IlluminaHiSeq-DNASeq_whole.bam
TCGA-AG-3902	TCGA-AG-3902-01A-01D-1115-02	TCGA-AG-3902-01A-01D-1115-02_IlluminaHiSeq-DNASeq_whole.bam	66b629b3-3801-4c84-966b-4b01243390f0	gs://gdc-tcga-phs000178-controlled/READ/DNA/WGS/HMS-RK/ILLUMINA/TCGA-AG-3902-01A-01D-1115-02_IlluminaHiSeq-DNASeq_whole.bam	14292735993	Illumina HiSeq	TCGA-AG-3902-10A-01D-1115-02	TCGA-AG-3902-10A-01D-1115-02_IlluminaHiSeq-DNASeq_whole.bam	95d95b49-faee-4d63-9800-12a04600f01c	gs://gdc-tcga-phs000178-controlled/READ/DNA/WGS/HMS-RK/ILLUMINA/TCGA-AG-3902-10A-01D-1115-02_IlluminaHiSeq-DNASeq_whole.bam	14607756643	Illumina HiSeq	READ	28900492636	gs://5aa919de-0aa0-43ec-9ec3-288481102b6d/tcga/READ/DNA/WGS/HMS-RK/ILLUMINA/TCGA-AG-3902-01A-01D-1115-02_IlluminaHiSeq-DNASeq_whole.bam	gs://5aa919de-0aa0-43ec-9ec3-288481102b6d/tcga/READ/DNA/WGS/HMS-RK/ILLUMINA/TCGA-AG-3902-10A-01D-1115-02_IlluminaHiSeq-DNASeq_whole.bam
TCGA-D1-A16X	TCGA-D1-A16X-01A-11D-A12F-02	TCGA-D1-A16X-01A-11D-A12F_120413_SN1120_0132_AD0T6RACXX_s_4_rg.sorted.bam	8f166eb0-a44e-4848-ae7a-4e174f470d5b	gs://gdc-tcga-phs000178-controlled/UCEC/DNA/WGS/HMS-RK/ILLUMINA/TCGA-D1-A16X-01A-11D-A12F_120413_SN1120_0132_AD0T6RACXX_s_4_rg.sorted.bam	12887387153	Illumina HiSeq	TCGA-D1-A16X-10A-01D-A12F-02	TCGA-D1-A16X-10A-01D-A12F_120413_SN1120_0133_BC0J8UACXX_s_2_rg.sorted.bam	39003c18-13a0-4376-81fa-0efb483df6bb	gs://gdc-tcga-phs000178-controlled/UCEC/DNA/WGS/HMS-RK/ILLUMINA/TCGA-D1-A16X-10A-01D-A12F_120413_SN1120_0133_BC0J8UACXX_s_2_rg.sorted.bam	16046879046	Illumina HiSeq	UCEC	28934266199	gs://5aa919de-0aa0-43ec-9ec3-288481102b6d/tcga/UCEC/DNA/WGS/HMS-RK/ILLUMINA/TCGA-D1-A16X-01A-11D-A12F_120413_SN1120_0132_AD0T6RACXX_s_4_rg.sorted.bam	gs://5aa919de-0aa0-43ec-9ec3-288481102b6d/tcga/UCEC/DNA/WGS/HMS-RK/ILLUMINA/TCGA-D1-A16X-10A-01D-A12F_120413_SN1120_0133_BC0J8UACXX_s_2_rg.sorted.bam
TCGA-LN-A5U5	TCGA-LN-A5U5-01A-21D-A28P-26	TCGA-LN-A5U5-01A-21D-A28P_140122_SN1222_0236_BD2CT4ACXX_s_4_rg.sorted.bam	d3861f7c-bb4e-48be-b15b-0c082a3b6ff5	gs://gdc-tcga-phs000178-controlled/ESCA/DNA/WGS/HMS-RK/ILLUMINA/TCGA-LN-A5U5-01A-21D-A28P_140122_SN1222_0236_BD2CT4ACXX_s_4_rg.sorted.bam	13703348077	Illumina HiSeq	TCGA-LN-A5U5-10A-01D-A28P-26	TCGA-LN-A5U5-10A-01D-A28P_140122_SN1222_0236_BD2CT4ACXX_s_6_rg.sorted.bam	25ff8945-c42c-4dbc-9cc2-94670f1cc4f1	gs://gdc-tcga-phs000178-controlled/ESCA/DNA/WGS/HMS-RK/ILLUMINA/TCGA-LN-A5U5-10A-01D-A28P_140122_SN1222_0236_BD2CT4ACXX_s_6_rg.sorted.bam	15250418567	Illumina HiSeq	ESCA	28953766644	gs://5aa919de-0aa0-43ec-9ec3-288481102b6d/tcga/ESCA/DNA/WGS/HMS-RK/ILLUMINA/TCGA-LN-A5U5-01A-21D-A28P_140122_SN1222_0236_BD2CT4ACXX_s_4_rg.sorted.bam	gs://5aa919de-0aa0-43ec-9ec3-288481102b6d/tcga/ESCA/DNA/WGS/HMS-RK/ILLUMINA/TCGA-LN-A5U5-10A-01D-A28P_140122_SN1222_0236_BD2CT4ACXX_s_6_rg.sorted.bam
TCGA-GV-A3JX	TCGA-GV-A3JX-01A-11D-A210-26	TCGA-GV-A3JX-01A-11D-A210_120912_SN1222_0148_AC188PACXX_s_1_rg.sorted.bam	317cc3f0-7a98-402b-bb1f-81a0437fbaf8	gs://gdc-tcga-phs000178-controlled/BLCA/DNA/WGS/HMS-RK/ILLUMINA/TCGA-GV-A3JX-01A-11D-A210_120912_SN1222_0148_AC188PACXX_s_1_rg.sorted.bam	14270761545	Illumina HiSeq	TCGA-GV-A3JX-10A-01D-A210-26	TCGA-GV-A3JX-10A-01D-A210_120912_SN1222_0148_AC188PACXX_s_2_rg.sorted.bam	4e9101b0-24aa-443e-aabd-2a8d28d2f118	gs://gdc-tcga-phs000178-controlled/BLCA/DNA/WGS/HMS-RK/ILLUMINA/TCGA-GV-A3JX-10A-01D-A210_120912_SN1222_0148_AC188PACXX_s_2_rg.sorted.bam	14697443434	Illumina HiSeq	BLCA	28968204979	gs://5aa919de-0aa0-43ec-9ec3-288481102b6d/tcga/BLCA/DNA/WGS/HMS-RK/ILLUMINA/TCGA-GV-A3JX-01A-11D-A210_120912_SN1222_0148_AC188PACXX_s_1_rg.sorted.bam	gs://5aa919de-0aa0-43ec-9ec3-288481102b6d/tcga/BLCA/DNA/WGS/HMS-RK/ILLUMINA/TCGA-GV-A3JX-10A-01D-A210_120912_SN1222_0148_AC188PACXX_s_2_rg.sorted.bam
TCGA-BT-A2LA	TCGA-BT-A2LA-01A-11D-A18D-02	TCGA-BT-A2LA-01A-11D-A18D_120912_SN1222_0148_AC188PACXX_s_3_rg.sorted.bam	587f05f3-8e6a-4a97-b59b-29371f2f8b74	gs://gdc-tcga-phs000178-controlled/BLCA/DNA/WGS/HMS-RK/ILLUMINA/TCGA-BT-A2LA-01A-11D-A18D_120912_SN1222_0148_AC188PACXX_s_3_rg.sorted.bam	11066414470	Illumina HiSeq	TCGA-BT-A2LA-11A-11D-A18D-02	TCGA-BT-A2LA-11A-11D-A18D_120912_SN1222_0148_AC188PACXX_s_4_rg.sorted.bam	ee7f989e-a375-4956-a120-aab1394e350f	gs://gdc-tcga-phs000178-controlled/BLCA/DNA/WGS/HMS-RK/ILLUMINA/TCGA-BT-A2LA-11A-11D-A18D_120912_SN1222_0148_AC188PACXX_s_4_rg.sorted.bam	17964504273	Illumina HiSeq	BLCA	29030918743	gs://5aa919de-0aa0-43ec-9ec3-288481102b6d/tcga/BLCA/DNA/WGS/HMS-RK/ILLUMINA/TCGA-BT-A2LA-01A-11D-A18D_120912_SN1222_0148_AC188PACXX_s_3_rg.sorted.bam	gs://5aa919de-0aa0-43ec-9ec3-288481102b6d/tcga/BLCA/DNA/WGS/HMS-RK/ILLUMINA/TCGA-BT-A2LA-11A-11D-A18D_120912_SN1222_0148_AC188PACXX_s_4_rg.sorted.bam
TCGA-50-6591	TCGA-50-6591-01A-11D-1751-02	TCGA-50-6591-01A-11D-1751_111111_SN208_0254_B0160ACXX_s_5_rg.sorted.bam	c1731efd-11ec-47b9-bb3c-32eab31d3552	gs://gdc-tcga-phs000178-controlled/LUAD/DNA/WGS/HMS-RK/ILLUMINA/TCGA-50-6591-01A-11D-1751_111111_SN208_0254_B0160ACXX_s_5_rg.sorted.bam	13217740524	Illumina HiSeq	TCGA-50-6591-11A-01D-1751-02	TCGA-50-6591-11A-01D-1751_111111_SN208_0254_B0160ACXX_s_6_rg.sorted.bam	86f2ae5a-c2aa-41c4-869a-f8ffb3112aa9	gs://gdc-tcga-phs000178-controlled/LUAD/DNA/WGS/HMS-RK/ILLUMINA/TCGA-50-6591-11A-01D-1751_111111_SN208_0254_B0160ACXX_s_6_rg.sorted.bam	15825569381	Illumina HiSeq	LUAD	29043309905	gs://5aa919de-0aa0-43ec-9ec3-288481102b6d/tcga/LUAD/DNA/WGS/HMS-RK/ILLUMINA/TCGA-50-6591-01A-11D-1751_111111_SN208_0254_B0160ACXX_s_5_rg.sorted.bam	gs://5aa919de-0aa0-43ec-9ec3-288481102b6d/tcga/LUAD/DNA/WGS/BI/ILLUMINA/G41960.TCGA-50-6591-11A-01D-1753-08.3.bam
TCGA-DE-A0Y3	TCGA-DE-A0Y3-01B-11D-A10R-02	TCGA-DE-A0Y3-01B-11D-A10R_120617_SN1222_0117_BD1414ACXX_s_3_rg.sorted.bam	e17f6c8d-d069-4561-8371-8138731e3dd2	gs://gdc-tcga-phs000178-controlled/THCA/DNA/WGS/HMS-RK/ILLUMINA/TCGA-DE-A0Y3-01B-11D-A10R_120617_SN1222_0117_BD1414ACXX_s_3_rg.sorted.bam	14310709650	Illumina HiSeq	TCGA-DE-A0Y3-10A-01D-A10R-02	TCGA-DE-A0Y3-10A-01D-A10R_120617_SN1222_0117_BD1414ACXX_s_6_rg.sorted.bam	645c3982-4de8-4fca-b798-0fad3d0c28af	gs://gdc-tcga-phs000178-controlled/THCA/DNA/WGS/HMS-RK/ILLUMINA/TCGA-DE-A0Y3-10A-01D-A10R_120617_SN1222_0117_BD1414ACXX_s_6_rg.sorted.bam	14755393515	Illumina HiSeq	THCA	29066103165	gs://5aa919de-0aa0-43ec-9ec3-288481102b6d/tcga/THCA/DNA/WGS/BI/ILLUMINA/G49537.TCGA-DE-A0Y3-01B-11D-A10S-08.2.bam	gs://5aa919de-0aa0-43ec-9ec3-288481102b6d/tcga/THCA/DNA/WGS/BI/ILLUMINA/G49537.TCGA-DE-A0Y3-10A-01D-A10S-08.2.bam
TCGA-AG-A011	TCGA-AG-A011-01A-01D-A077-02	TCGA-AG-A011-01A-01D-A077-02_110409_SN590_0076_AB04G5ABXX_s_1.rg.sorted.bam	af371ab1-77bf-4408-860e-ccc4386c99aa	gs://gdc-tcga-phs000178-controlled/READ/DNA/WGS/HMS-RK/ILLUMINA/TCGA-AG-A011-01A-01D-A077-02_110409_SN590_0076_AB04G5ABXX_s_1.rg.sorted.bam	16645159551	Illumina HiSeq	TCGA-AG-A011-10A-01D-A078-02	TCGA-AG-A011-10A-01D-A078-02_110409_SN590_0076_AB04G5ABXX_s_2.rg.sorted.bam	04332223-3071-4709-bd66-2081f4982c3c	gs://gdc-tcga-phs000178-controlled/READ/DNA/WGS/HMS-RK/ILLUMINA/TCGA-AG-A011-10A-01D-A078-02_110409_SN590_0076_AB04G5ABXX_s_2.rg.sorted.bam	12542866380	Illumina HiSeq	READ	29188025931	gs://5aa919de-0aa0-43ec-9ec3-288481102b6d/tcga/READ/DNA/WGS/HMS-RK/ILLUMINA/TCGA-AG-A011-01A-01D-A077-02_110409_SN590_0076_AB04G5ABXX_s_1.rg.sorted.bam	gs://5aa919de-0aa0-43ec-9ec3-288481102b6d/tcga/READ/DNA/WGS/HMS-RK/ILLUMINA/TCGA-AG-A011-10A-01D-A078-02_110409_SN590_0076_AB04G5ABXX_s_2.rg.sorted.bam
TCGA-CQ-5327	TCGA-CQ-5327-01A-01D-1681-02	TCGA-CQ-5327-01A-01D-1681_120425_SN1222_0100_BD0T1VACXX_s_2_rg.sorted.bam	3482a15d-acdc-4fcf-86a5-b015e57faefd	gs://gdc-tcga-phs000178-controlled/HNSC/DNA/WGS/HMS-RK/ILLUMINA/TCGA-CQ-5327-01A-01D-1681_120425_SN1222_0100_BD0T1VACXX_s_2_rg.sorted.bam	13897088493	Illumina HiSeq	TCGA-CQ-5327-10A-01D-1681-02	TCGA-CQ-5327-10A-01D-1681_120425_SN1222_0100_BD0T1VACXX_s_6_rg.sorted.bam	f13990a7-88ec-44b6-b54c-82cd223ab0e2	gs://gdc-tcga-phs000178-controlled/HNSC/DNA/WGS/HMS-RK/ILLUMINA/TCGA-CQ-5327-10A-01D-1681_120425_SN1222_0100_BD0T1VACXX_s_6_rg.sorted.bam	15306454888	Illumina HiSeq	HNSC	29203543381	gs://5aa919de-0aa0-43ec-9ec3-288481102b6d/tcga/HNSC/DNA/WGS/HMS-RK/ILLUMINA/TCGA-CQ-5327-01A-01D-1681_120425_SN1222_0100_BD0T1VACXX_s_2_rg.sorted.bam	gs://5aa919de-0aa0-43ec-9ec3-288481102b6d/tcga/HNSC/DNA/WGS/HMS-RK/ILLUMINA/TCGA-CQ-5327-10A-01D-1681_120425_SN1222_0100_BD0T1VACXX_s_6_rg.sorted.bam
TCGA-AX-A0IU	TCGA-AX-A0IU-01A-11D-A101-02	TCGA-AX-A0IU-01A-11D-A101_120330_SN208_0280_AD0UKLACXX_s_2_rg.sorted.bam	927c6e80-e2e3-4198-98a4-77a79159fb8a	gs://gdc-tcga-phs000178-controlled/UCEC/DNA/WGS/HMS-RK/ILLUMINA/TCGA-AX-A0IU-01A-11D-A101_120330_SN208_0280_AD0UKLACXX_s_2_rg.sorted.bam	15320825207	Illumina HiSeq	TCGA-AX-A0IU-10A-01D-A101-02	TCGA-AX-A0IU-10A-01D-A101_120406_SN208_0282_BC0L15ACXX_s_1_rg.sorted.bam	c794d801-58df-429e-af9f-4c21e2b0add2	gs://gdc-tcga-phs000178-controlled/UCEC/DNA/WGS/HMS-RK/ILLUMINA/TCGA-AX-A0IU-10A-01D-A101_120406_SN208_0282_BC0L15ACXX_s_1_rg.sorted.bam	13944935151	Illumina HiSeq	UCEC	29265760358	gs://5aa919de-0aa0-43ec-9ec3-288481102b6d/tcga/UCEC/DNA/WGS/HMS-RK/ILLUMINA/TCGA-AX-A0IU-01A-11D-A101_120330_SN208_0280_AD0UKLACXX_s_2_rg.sorted.bam	gs://5aa919de-0aa0-43ec-9ec3-288481102b6d/tcga/UCEC/DNA/WGS/HMS-RK/ILLUMINA/TCGA-AX-A0IU-10A-01D-A101_120406_SN208_0282_BC0L15ACXX_s_1_rg.sorted.bam
TCGA-CV-7183	TCGA-CV-7183-01A-11D-2317-26	TCGA-CV-7183-01A-11D-2317_120710_SN590_0166_AC0VNFACXX_s_7_rg.sorted.bam	f449ea84-f7cf-4a26-bc43-707ac56f0038	gs://gdc-tcga-phs000178-controlled/HNSC/DNA/WGS/HMS-RK/ILLUMINA/TCGA-CV-7183-01A-11D-2317_120710_SN590_0166_AC0VNFACXX_s_7_rg.sorted.bam	24439239821	Illumina HiSeq	TCGA-CV-7183-10A-01D-2317-26	TCGA-CV-7183-10A-01D-2317_120710_SN590_0166_AC0VNFACXX_s_1_rg.sorted.bam	f7f69891-d84b-4137-92ba-59f738bbc299	gs://gdc-tcga-phs000178-controlled/HNSC/DNA/WGS/HMS-RK/ILLUMINA/TCGA-CV-7183-10A-01D-2317_120710_SN590_0166_AC0VNFACXX_s_1_rg.sorted.bam	4836794522	Illumina HiSeq	HNSC	29276034343	gs://5aa919de-0aa0-43ec-9ec3-288481102b6d/tcga/HNSC/DNA/WGS/HMS-RK/ILLUMINA/TCGA-CV-7183-01A-11D-2317_120710_SN590_0166_AC0VNFACXX_s_7_rg.sorted.bam	gs://5aa919de-0aa0-43ec-9ec3-288481102b6d/tcga/HNSC/DNA/WGS/HMS-RK/ILLUMINA/TCGA-CV-7183-10A-01D-2317_120710_SN590_0166_AC0VNFACXX_s_1_rg.sorted.bam
TCGA-AG-3887	TCGA-AG-3887-01A-01D-1115-02	TCGA-AG-3887-01A-01D-1115-02_IlluminaHiSeq-DNASeq_whole.bam	0041b462-7ad7-4a4d-8fea-1942532341ed	gs://gdc-tcga-phs000178-controlled/READ/DNA/WGS/HMS-RK/ILLUMINA/TCGA-AG-3887-01A-01D-1115-02_IlluminaHiSeq-DNASeq_whole.bam	14414855056	Illumina HiSeq	TCGA-AG-3887-10A-01D-1115-02	TCGA-AG-3887-10A-01D-1115-02_IlluminaHiSeq-DNASeq_whole.bam	aa0d32fd-4a31-43c5-9b23-6a623a285c80	gs://gdc-tcga-phs000178-controlled/READ/DNA/WGS/HMS-RK/ILLUMINA/TCGA-AG-3887-10A-01D-1115-02_IlluminaHiSeq-DNASeq_whole.bam	14861718237	Illumina HiSeq	READ	29276573293	gs://5aa919de-0aa0-43ec-9ec3-288481102b6d/tcga/READ/DNA/WGS/HMS-RK/ILLUMINA/TCGA-AG-3887-01A-01D-1115-02_IlluminaHiSeq-DNASeq_whole.bam	gs://5aa919de-0aa0-43ec-9ec3-288481102b6d/tcga/READ/DNA/WGS/HMS-RK/ILLUMINA/TCGA-AG-3887-10A-01D-1115-02_IlluminaHiSeq-DNASeq_whole.bam
TCGA-ER-A2NC	TCGA-ER-A2NC-06A-11D-A18Y-02	TCGA-ER-A2NC-06A-11D-A18Y_120718_SN208_0415_AC116EACXX_s_2_rg.sorted.bam	903bc6ae-f6d5-44d0-afdf-0b93235b368b	gs://gdc-tcga-phs000178-controlled/SKCM/DNA/WGS/HMS-RK/ILLUMINA/TCGA-ER-A2NC-06A-11D-A18Y_120718_SN208_0415_AC116EACXX_s_2_rg.sorted.bam	10907344054	Illumina HiSeq	TCGA-ER-A2NC-10A-01D-A190-02	TCGA-ER-A2NC-10A-01D-A190_120718_SN208_0415_AC116EACXX_s_6_rg.sorted.bam	d8753ce7-f69f-4ba8-8838-f059baaaf786	gs://gdc-tcga-phs000178-controlled/SKCM/DNA/WGS/HMS-RK/ILLUMINA/TCGA-ER-A2NC-10A-01D-A190_120718_SN208_0415_AC116EACXX_s_6_rg.sorted.bam	18370214391	Illumina HiSeq	SKCM	29277558445	gs://5aa919de-0aa0-43ec-9ec3-288481102b6d/tcga/SKCM/DNA/WGS/HMS-RK/ILLUMINA/TCGA-ER-A2NC-06A-11D-A18Y_120718_SN208_0415_AC116EACXX_s_2_rg.sorted.bam	gs://5aa919de-0aa0-43ec-9ec3-288481102b6d/tcga/SKCM/DNA/WGS/HMS-RK/ILLUMINA/TCGA-ER-A2NC-10A-01D-A190_120718_SN208_0415_AC116EACXX_s_6_rg.sorted.bam
TCGA-BJ-A18Z	TCGA-BJ-A18Z-01A-21D-A13U-02	TCGA-BJ-A18Z-01A-21D-A13U_120712_SN1222_0125_BD13TPACXX_s_1_rg.sorted.bam	a740c90f-9cbc-4ff1-8cad-c78d4dbb92cf	gs://gdc-tcga-phs000178-controlled/THCA/DNA/WGS/HMS-RK/ILLUMINA/TCGA-BJ-A18Z-01A-21D-A13U_120712_SN1222_0125_BD13TPACXX_s_1_rg.sorted.bam	15944455082	Illumina HiSeq	TCGA-BJ-A18Z-10A-01D-A13U-02	TCGA-BJ-A18Z-10A-01D-A13U_120712_SN1222_0125_BD13TPACXX_s_2_rg.sorted.bam	e2be58e6-cbfb-4ba0-acae-d10c09b96f62	gs://gdc-tcga-phs000178-controlled/THCA/DNA/WGS/HMS-RK/ILLUMINA/TCGA-BJ-A18Z-10A-01D-A13U_120712_SN1222_0125_BD13TPACXX_s_2_rg.sorted.bam	13357238266	Illumina HiSeq	THCA	29301693348	gs://5aa919de-0aa0-43ec-9ec3-288481102b6d/tcga/THCA/DNA/WGS/HMS-RK/ILLUMINA/TCGA-BJ-A18Z-01A-21D-A13U_120712_SN1222_0125_BD13TPACXX_s_1_rg.sorted.bam	gs://5aa919de-0aa0-43ec-9ec3-288481102b6d/tcga/THCA/DNA/WGS/HMS-RK/ILLUMINA/TCGA-BJ-A18Z-10A-01D-A13U_120712_SN1222_0125_BD13TPACXX_s_2_rg.sorted.bam
TCGA-BT-A2LD	TCGA-BT-A2LD-01A-12D-A210-26	TCGA-BT-A2LD-01A-12D-A210_120914_SN590_0180_BC19KDACXX_s_5_rg.sorted.bam	205bfe9f-2bc9-4236-930c-a862874ad8e0	gs://gdc-tcga-phs000178-controlled/BLCA/DNA/WGS/HMS-RK/ILLUMINA/TCGA-BT-A2LD-01A-12D-A210_120914_SN590_0180_BC19KDACXX_s_5_rg.sorted.bam	7409424106	Illumina HiSeq	TCGA-BT-A2LD-10A-01D-A210-26	TCGA-BT-A2LD-10A-01D-A210_120914_SN590_0180_BC19KDACXX_s_6_rg.sorted.bam	81838e98-98aa-4bf3-94e0-1819bd2a4c6b	gs://gdc-tcga-phs000178-controlled/BLCA/DNA/WGS/HMS-RK/ILLUMINA/TCGA-BT-A2LD-10A-01D-A210_120914_SN590_0180_BC19KDACXX_s_6_rg.sorted.bam	21920139823	Illumina HiSeq	BLCA	29329563929	gs://5aa919de-0aa0-43ec-9ec3-288481102b6d/tcga/BLCA/DNA/WGS/HMS-RK/ILLUMINA/TCGA-BT-A2LD-01A-12D-A210_120914_SN590_0180_BC19KDACXX_s_5_rg.sorted.bam	gs://5aa919de-0aa0-43ec-9ec3-288481102b6d/tcga/BLCA/DNA/WGS/HMS-RK/ILLUMINA/TCGA-BT-A2LD-10A-01D-A210_120914_SN590_0180_BC19KDACXX_s_6_rg.sorted.bam
TCGA-B5-A0JY	TCGA-B5-A0JY-01A-11D-A101-02	TCGA-B5-A0JY-01A-11D-A101_120330_SN208_0280_AD0UKLACXX_s_6_rg.sorted.bam	e463dbb2-091a-4183-98b6-a90c2e55ffae	gs://gdc-tcga-phs000178-controlled/UCEC/DNA/WGS/HMS-RK/ILLUMINA/TCGA-B5-A0JY-01A-11D-A101_120330_SN208_0280_AD0UKLACXX_s_6_rg.sorted.bam	18724794304	Illumina HiSeq	TCGA-B5-A0JY-10A-01D-A101-02	TCGA-B5-A0JY-10A-01D-A101_120406_SN208_0282_BC0L15ACXX_s_5_rg.sorted.bam	f9b617a6-9bb1-4794-9174-1ee1aa7d653a	gs://gdc-tcga-phs000178-controlled/UCEC/DNA/WGS/HMS-RK/ILLUMINA/TCGA-B5-A0JY-10A-01D-A101_120406_SN208_0282_BC0L15ACXX_s_5_rg.sorted.bam	10681948012	Illumina HiSeq	UCEC	29406742316	gs://5aa919de-0aa0-43ec-9ec3-288481102b6d/tcga/UCEC/DNA/WGS/HMS-RK/ILLUMINA/TCGA-B5-A0JY-01A-11D-A101_120330_SN208_0280_AD0UKLACXX_s_6_rg.sorted.bam	gs://5aa919de-0aa0-43ec-9ec3-288481102b6d/tcga/UCEC/DNA/WGS/HMS-RK/ILLUMINA/TCGA-B5-A0JY-10A-01D-A101_120406_SN208_0282_BC0L15ACXX_s_5_rg.sorted.bam
TCGA-CG-4460	TCGA-CG-4460-01A-01D-1154-02	TCGA-CG-4460-01A-01D-1154_120913_SN208_0429_AC187FACXX_s_8_rg.sorted.bam	1d341d0a-b2f5-4f35-b60d-7c87f2a7dc78	gs://gdc-tcga-phs000178-controlled/STAD/DNA/WGS/HMS-RK/ILLUMINA/TCGA-CG-4460-01A-01D-1154_120913_SN208_0429_AC187FACXX_s_8_rg.sorted.bam	8444794395	Illumina HiSeq	TCGA-CG-4460-10A-01D-1154-02	TCGA-CG-4460-10A-01D-1154_121026_SN1120_0198_BC188JACXX_s_4_rg.sorted.bam	88366088-e644-4828-abfa-01a45fdb23d3	gs://gdc-tcga-phs000178-controlled/STAD/DNA/WGS/HMS-RK/ILLUMINA/TCGA-CG-4460-10A-01D-1154_121026_SN1120_0198_BC188JACXX_s_4_rg.sorted.bam	20964896780	Illumina HiSeq	STAD	29409691175	gs://5aa919de-0aa0-43ec-9ec3-288481102b6d/tcga/STAD/DNA/WGS/HMS-RK/ILLUMINA/TCGA-CG-4460-01A-01D-1154_120913_SN208_0429_AC187FACXX_s_8_rg.sorted.bam	gs://5aa919de-0aa0-43ec-9ec3-288481102b6d/tcga/STAD/DNA/WGS/HMS-RK/ILLUMINA/TCGA-CG-4460-10A-01D-1154_121026_SN1120_0198_BC188JACXX_s_4_rg.sorted.bam
TCGA-AX-A0IW	TCGA-AX-A0IW-01A-11D-A043-02	TCGA-AX-A0IW-01A-11D-A043_120327_SN590_0149_AD0U12ACXX_s_3_rg.sorted.bam	26dfa889-ba7c-4cc0-8adc-59d5eb4e4026	gs://gdc-tcga-phs000178-controlled/UCEC/DNA/WGS/HMS-RK/ILLUMINA/TCGA-AX-A0IW-01A-11D-A043_120327_SN590_0149_AD0U12ACXX_s_3_rg.sorted.bam	8983986717	Illumina HiSeq	TCGA-AX-A0IW-10A-01D-A043-02	TCGA-AX-A0IW-10A-01D-A043_120327_SN590_0149_AD0U12ACXX_s_4_rg.sorted.bam	a874be45-7770-40b7-b171-8acea42f3b9a	gs://gdc-tcga-phs000178-controlled/UCEC/DNA/WGS/HMS-RK/ILLUMINA/TCGA-AX-A0IW-10A-01D-A043_120327_SN590_0149_AD0U12ACXX_s_4_rg.sorted.bam	20433492610	Illumina HiSeq	UCEC	29417479327	gs://5aa919de-0aa0-43ec-9ec3-288481102b6d/tcga/UCEC/DNA/WGS/HMS-RK/ILLUMINA/TCGA-AX-A0IW-01A-11D-A043_120327_SN590_0149_AD0U12ACXX_s_3_rg.sorted.bam	gs://5aa919de-0aa0-43ec-9ec3-288481102b6d/tcga/UCEC/DNA/WGS/HMS-RK/ILLUMINA/TCGA-AX-A0IW-10A-01D-A043_120327_SN590_0149_AD0U12ACXX_s_4_rg.sorted.bam
TCGA-B5-A0K6	TCGA-B5-A0K6-01A-11D-A043-02	TCGA-B5-A0K6-01A-11D-A043_120327_SN590_0149_AD0U12ACXX_s_5_rg.sorted.bam	06cd1c7f-2531-4a07-bf4f-c086f7a954a0	gs://gdc-tcga-phs000178-controlled/UCEC/DNA/WGS/HMS-RK/ILLUMINA/TCGA-B5-A0K6-01A-11D-A043_120327_SN590_0149_AD0U12ACXX_s_5_rg.sorted.bam	16570227980	Illumina HiSeq	TCGA-B5-A0K6-10A-01D-A043-02	TCGA-B5-A0K6-10A-01D-A043_120327_SN590_0149_AD0U12ACXX_s_6_rg.sorted.bam	d89fc39f-4622-4fd1-a54c-7ceeb21064d3	gs://gdc-tcga-phs000178-controlled/UCEC/DNA/WGS/HMS-RK/ILLUMINA/TCGA-B5-A0K6-10A-01D-A043_120327_SN590_0149_AD0U12ACXX_s_6_rg.sorted.bam	12854356653	Illumina HiSeq	UCEC	29424584633	gs://5aa919de-0aa0-43ec-9ec3-288481102b6d/tcga/UCEC/DNA/WGS/HMS-RK/ILLUMINA/TCGA-B5-A0K6-01A-11D-A043_120327_SN590_0149_AD0U12ACXX_s_5_rg.sorted.bam	gs://5aa919de-0aa0-43ec-9ec3-288481102b6d/tcga/UCEC/DNA/WGS/HMS-RK/ILLUMINA/TCGA-B5-A0K6-10A-01D-A043_120327_SN590_0149_AD0U12ACXX_s_6_rg.sorted.bam
TCGA-A5-A0G9	TCGA-A5-A0G9-01A-11D-A043-02	TCGA-A5-A0G9-01A-11D-A043_120318_SN590_0146_AC0KH7ACXX_s_3_rg.sorted.bam	daffebdf-d935-425e-8576-3401ef583860	gs://gdc-tcga-phs000178-controlled/UCEC/DNA/WGS/HMS-RK/ILLUMINA/TCGA-A5-A0G9-01A-11D-A043_120318_SN590_0146_AC0KH7ACXX_s_3_rg.sorted.bam	19810558083	Illumina HiSeq	TCGA-A5-A0G9-10A-01D-A043-02	TCGA-A5-A0G9-10A-01D-A043_120318_SN590_0146_AC0KH7ACXX_s_4_rg.sorted.bam	f3c31c9e-b618-476e-a3aa-2ca4fc7347b1	gs://gdc-tcga-phs000178-controlled/UCEC/DNA/WGS/HMS-RK/ILLUMINA/TCGA-A5-A0G9-10A-01D-A043_120318_SN590_0146_AC0KH7ACXX_s_4_rg.sorted.bam	9733152821	Illumina HiSeq	UCEC	29543710904	gs://5aa919de-0aa0-43ec-9ec3-288481102b6d/tcga/UCEC/DNA/WGS/WUGSC/ILLUMINA/f6f0bc109f78a22318fcd55e02cd9e0e.bam	gs://5aa919de-0aa0-43ec-9ec3-288481102b6d/tcga/UCEC/DNA/WGS/WUGSC/ILLUMINA/95b879a71f7bf9082e2f29544a9a96e5.bam
TCGA-EM-A1YC	TCGA-EM-A1YC-01A-11D-A14U-02	TCGA-EM-A1YC-01A-11D-A14U_120629_SN1120_0167_AC0WMBACXX_s_7_rg.sorted.bam	256cee86-6dd3-4d12-bb0b-e3ab680044aa	gs://gdc-tcga-phs000178-controlled/THCA/DNA/WGS/HMS-RK/ILLUMINA/TCGA-EM-A1YC-01A-11D-A14U_120629_SN1120_0167_AC0WMBACXX_s_7_rg.sorted.bam	15667826712	Illumina HiSeq	TCGA-EM-A1YC-11A-11D-A14U-02	TCGA-EM-A1YC-11A-11D-A14U_120629_SN1120_0167_AC0WMBACXX_s_8_rg.sorted.bam	48ec7cab-ce60-4ef3-af40-8674fd036459	gs://gdc-tcga-phs000178-controlled/THCA/DNA/WGS/HMS-RK/ILLUMINA/TCGA-EM-A1YC-11A-11D-A14U_120629_SN1120_0167_AC0WMBACXX_s_8_rg.sorted.bam	13962100400	Illumina HiSeq	THCA	29629927112	gs://5aa919de-0aa0-43ec-9ec3-288481102b6d/tcga/THCA/DNA/WGS/HMS-RK/ILLUMINA/TCGA-EM-A1YC-01A-11D-A14U_120629_SN1120_0167_AC0WMBACXX_s_7_rg.sorted.bam	gs://5aa919de-0aa0-43ec-9ec3-288481102b6d/tcga/THCA/DNA/WGS/HMS-RK/ILLUMINA/TCGA-EM-A1YC-11A-11D-A14U_120629_SN1120_0167_AC0WMBACXX_s_8_rg.sorted.bam
TCGA-EM-A1YE	TCGA-EM-A1YE-01A-11D-A14U-02	TCGA-EM-A1YE-01A-11D-A14U_120629_SN1222_0120_AC0WKWACXX_s_3_rg.sorted.bam	a16ef214-00f5-4385-81e9-e66da356395c	gs://gdc-tcga-phs000178-controlled/THCA/DNA/WGS/HMS-RK/ILLUMINA/TCGA-EM-A1YE-01A-11D-A14U_120629_SN1222_0120_AC0WKWACXX_s_3_rg.sorted.bam	14340165308	Illumina HiSeq	TCGA-EM-A1YE-11A-11D-A14U-02	TCGA-EM-A1YE-11A-11D-A14U_120629_SN1222_0120_AC0WKWACXX_s_6_rg.sorted.bam	48d31326-3565-4dff-ae01-be3fd0b5ca6c	gs://gdc-tcga-phs000178-controlled/THCA/DNA/WGS/HMS-RK/ILLUMINA/TCGA-EM-A1YE-11A-11D-A14U_120629_SN1222_0120_AC0WKWACXX_s_6_rg.sorted.bam	15292646160	Illumina HiSeq	THCA	29632811468	gs://5aa919de-0aa0-43ec-9ec3-288481102b6d/tcga/THCA/DNA/WGS/HMS-RK/ILLUMINA/TCGA-EM-A1YE-01A-11D-A14U_120629_SN1222_0120_AC0WKWACXX_s_3_rg.sorted.bam	gs://5aa919de-0aa0-43ec-9ec3-288481102b6d/tcga/THCA/DNA/WGS/HMS-RK/ILLUMINA/TCGA-EM-A1YE-11A-11D-A14U_120629_SN1222_0120_AC0WKWACXX_s_6_rg.sorted.bam
TCGA-BG-A0M3	TCGA-BG-A0M3-01A-11D-A101-02	TCGA-BG-A0M3-01A-11D-A101_120330_SN208_0279_BC0L73ACXX_s_8_rg.sorted.bam	d3fa774f-c50e-499c-ad6e-1a5f67dd2be3	gs://gdc-tcga-phs000178-controlled/UCEC/DNA/WGS/HMS-RK/ILLUMINA/TCGA-BG-A0M3-01A-11D-A101_120330_SN208_0279_BC0L73ACXX_s_8_rg.sorted.bam	16719456120	Illumina HiSeq	TCGA-BG-A0M3-10A-01D-A101-02	TCGA-BG-A0M3-10A-01D-A101_120406_SN1120_0130_AD0UKGACXX_s_3_rg.sorted.bam	20d6cb0d-6d0f-4683-8837-180c95258795	gs://gdc-tcga-phs000178-controlled/UCEC/DNA/WGS/HMS-RK/ILLUMINA/TCGA-BG-A0M3-10A-01D-A101_120406_SN1120_0130_AD0UKGACXX_s_3_rg.sorted.bam	12942630644	Illumina HiSeq	UCEC	29662086764	gs://5aa919de-0aa0-43ec-9ec3-288481102b6d/tcga/UCEC/DNA/WGS/HMS-RK/ILLUMINA/TCGA-BG-A0M3-01A-11D-A101_120330_SN208_0279_BC0L73ACXX_s_8_rg.sorted.bam	gs://5aa919de-0aa0-43ec-9ec3-288481102b6d/tcga/UCEC/DNA/WGS/HMS-RK/ILLUMINA/TCGA-BG-A0M3-10A-01D-A101_120406_SN1120_0130_AD0UKGACXX_s_3_rg.sorted.bam
TCGA-CE-A13K	TCGA-CE-A13K-01A-11D-A10R-02	TCGA-CE-A13K-01A-11D-A10R_120616_SN1120_0154_BD142VACXX_s_1_rg.sorted.bam	7f979498-38e3-4b28-b84a-c3eede43fa06	gs://gdc-tcga-phs000178-controlled/THCA/DNA/WGS/HMS-RK/ILLUMINA/TCGA-CE-A13K-01A-11D-A10R_120616_SN1120_0154_BD142VACXX_s_1_rg.sorted.bam	15798085073	Illumina HiSeq	TCGA-CE-A13K-10A-01D-A10R-02	TCGA-CE-A13K-10A-01D-A10R_120616_SN1120_0154_BD142VACXX_s_3_rg.sorted.bam	11f43f2a-bc3e-457f-aa02-8f62d0aa4650	gs://gdc-tcga-phs000178-controlled/THCA/DNA/WGS/HMS-RK/ILLUMINA/TCGA-CE-A13K-10A-01D-A10R_120616_SN1120_0154_BD142VACXX_s_3_rg.sorted.bam	13921228376	Illumina HiSeq	THCA	29719313449	gs://5aa919de-0aa0-43ec-9ec3-288481102b6d/tcga/THCA/DNA/WGS/HMS-RK/ILLUMINA/TCGA-CE-A13K-01A-11D-A10R_120616_SN1120_0154_BD142VACXX_s_1_rg.sorted.bam	gs://5aa919de-0aa0-43ec-9ec3-288481102b6d/tcga/THCA/DNA/WGS/HMS-RK/ILLUMINA/TCGA-CE-A13K-10A-01D-A10R_120616_SN1120_0154_BD142VACXX_s_3_rg.sorted.bam
TCGA-V4-A9EJ	TCGA-V4-A9EJ-01A-11D-A40D-26	TCGA-V4-A9EJ-01A-11D-A40D_140725_SN590_0251_AC41YJACXX_s_7_rg.sorted.bam	9a75e8fd-7cbd-4d0f-a91b-22e52e02c00d	gs://gdc-tcga-phs000178-controlled/UVM/DNA/WGS/HMS-RK/ILLUMINA/TCGA-V4-A9EJ-01A-11D-A40D_140725_SN590_0251_AC41YJACXX_s_7_rg.sorted.bam	8778602985	Illumina HiSeq	TCGA-V4-A9EJ-10A-01D-A40E-26	TCGA-V4-A9EJ-10A-01D-A40E_140725_SN590_0252_BC41HPACXX_s_7_rg.sorted.bam	98c97d86-5953-4ec8-889d-858269e7a3de	gs://gdc-tcga-phs000178-controlled/UVM/DNA/WGS/HMS-RK/ILLUMINA/TCGA-V4-A9EJ-10A-01D-A40E_140725_SN590_0252_BC41HPACXX_s_7_rg.sorted.bam	20969939133	Illumina HiSeq	UVM	29748542118	gs://5aa919de-0aa0-43ec-9ec3-288481102b6d/tcga/UVM/DNA/WGS/HMS-RK/ILLUMINA/TCGA-V4-A9EJ-01A-11D-A40D_140725_SN590_0251_AC41YJACXX_s_7_rg.sorted.bam	gs://5aa919de-0aa0-43ec-9ec3-288481102b6d/tcga/UVM/DNA/WGS/HMS-RK/ILLUMINA/TCGA-V4-A9EJ-10A-01D-A40E_140725_SN590_0252_BC41HPACXX_s_7_rg.sorted.bam
TCGA-BJ-A0Z5	TCGA-BJ-A0Z5-01A-11D-A10R-02	TCGA-BJ-A0Z5-01A-11D-A10R_120616_SN1120_0153_AC0WMJACXX_s_1_rg.sorted.bam	84ec4e2b-c502-4348-b6ce-ae4a912e603c	gs://gdc-tcga-phs000178-controlled/THCA/DNA/WGS/HMS-RK/ILLUMINA/TCGA-BJ-A0Z5-01A-11D-A10R_120616_SN1120_0153_AC0WMJACXX_s_1_rg.sorted.bam	13874601719	Illumina HiSeq	TCGA-BJ-A0Z5-10A-01D-A10R-02	TCGA-BJ-A0Z5-10A-01D-A10R_120616_SN1120_0153_AC0WMJACXX_s_4_rg.sorted.bam	db8a561b-7268-464c-851c-223c161825ed	gs://gdc-tcga-phs000178-controlled/THCA/DNA/WGS/HMS-RK/ILLUMINA/TCGA-BJ-A0Z5-10A-01D-A10R_120616_SN1120_0153_AC0WMJACXX_s_4_rg.sorted.bam	15880335773	Illumina HiSeq	THCA	29754937492	gs://5aa919de-0aa0-43ec-9ec3-288481102b6d/tcga/THCA/DNA/WGS/HMS-RK/ILLUMINA/TCGA-BJ-A0Z5-01A-11D-A10R_120616_SN1120_0153_AC0WMJACXX_s_1_rg.sorted.bam	gs://5aa919de-0aa0-43ec-9ec3-288481102b6d/tcga/THCA/DNA/WGS/HMS-RK/ILLUMINA/TCGA-BJ-A0Z5-10A-01D-A10R_120616_SN1120_0153_AC0WMJACXX_s_4_rg.sorted.bam
TCGA-L5-A43C	TCGA-L5-A43C-01A-11D-A248-26	TCGA-L5-A43C-01A-11D-A248_121207_SN1222_0161_AC1HJ0ACXX_s_1_rg.sorted.bam	f5b917a1-f719-4ee6-b994-c4bc7dbbc159	gs://gdc-tcga-phs000178-controlled/ESCA/DNA/WGS/HMS-RK/ILLUMINA/TCGA-L5-A43C-01A-11D-A248_121207_SN1222_0161_AC1HJ0ACXX_s_1_rg.sorted.bam	16557979676	Illumina HiSeq	TCGA-L5-A43C-11A-11D-A248-26	TCGA-L5-A43C-11A-11D-A248_121207_SN1222_0161_AC1HJ0ACXX_s_2_rg.sorted.bam	3116c1ad-9e0f-46bb-9270-5f8216e359c7	gs://gdc-tcga-phs000178-controlled/ESCA/DNA/WGS/HMS-RK/ILLUMINA/TCGA-L5-A43C-11A-11D-A248_121207_SN1222_0161_AC1HJ0ACXX_s_2_rg.sorted.bam	13237098032	Illumina HiSeq	ESCA	29795077708	gs://5aa919de-0aa0-43ec-9ec3-288481102b6d/tcga/ESCA/DNA/WGS/HMS-RK/ILLUMINA/TCGA-L5-A43C-01A-11D-A248_121207_SN1222_0161_AC1HJ0ACXX_s_1_rg.sorted.bam	gs://5aa919de-0aa0-43ec-9ec3-288481102b6d/tcga/ESCA/DNA/WGS/HMS-RK/ILLUMINA/TCGA-L5-A43C-11A-11D-A248_121207_SN1222_0161_AC1HJ0ACXX_s_2_rg.sorted.bam
TCGA-L5-A4OS	TCGA-L5-A4OS-01A-11D-A28P-26	TCGA-L5-A4OS-01A-11D-A28P_140122_SN1222_0236_BD2CT4ACXX_s_3_rg.sorted.bam	5c0f7af4-2359-4784-8db9-a4acac6fbb09	gs://gdc-tcga-phs000178-controlled/ESCA/DNA/WGS/HMS-RK/ILLUMINA/TCGA-L5-A4OS-01A-11D-A28P_140122_SN1222_0236_BD2CT4ACXX_s_3_rg.sorted.bam	14513458492	Illumina HiSeq	TCGA-L5-A4OS-11A-11D-A28P-26	TCGA-L5-A4OS-11A-11D-A28P_140122_SN1222_0236_BD2CT4ACXX_s_5_rg.sorted.bam	6438914d-a10f-4c4f-85fa-01a639a93627	gs://gdc-tcga-phs000178-controlled/ESCA/DNA/WGS/HMS-RK/ILLUMINA/TCGA-L5-A4OS-11A-11D-A28P_140122_SN1222_0236_BD2CT4ACXX_s_5_rg.sorted.bam	15337302221	Illumina HiSeq	ESCA	29850760713	gs://5aa919de-0aa0-43ec-9ec3-288481102b6d/tcga/ESCA/DNA/WGS/HMS-RK/ILLUMINA/TCGA-L5-A4OS-01A-11D-A28P_140122_SN1222_0236_BD2CT4ACXX_s_3_rg.sorted.bam	gs://5aa919de-0aa0-43ec-9ec3-288481102b6d/tcga/ESCA/DNA/WGS/HMS-RK/ILLUMINA/TCGA-L5-A4OS-11A-11D-A28P_140122_SN1222_0236_BD2CT4ACXX_s_5_rg.sorted.bam
TCGA-D1-A17N	TCGA-D1-A17N-01A-11D-A12F-02	TCGA-D1-A17N-01A-11D-A12F_120413_SN1120_0132_AD0T6RACXX_s_6_rg.sorted.bam	610d595a-df00-4af9-9644-d750501c1737	gs://gdc-tcga-phs000178-controlled/UCEC/DNA/WGS/HMS-RK/ILLUMINA/TCGA-D1-A17N-01A-11D-A12F_120413_SN1120_0132_AD0T6RACXX_s_6_rg.sorted.bam	15854486301	Illumina HiSeq	TCGA-D1-A17N-10A-01D-A12F-02	TCGA-D1-A17N-10A-01D-A12F_120413_SN1120_0133_BC0J8UACXX_s_4_rg.sorted.bam	f78748fd-fd4c-4684-9f8e-ad983533175d	gs://gdc-tcga-phs000178-controlled/UCEC/DNA/WGS/HMS-RK/ILLUMINA/TCGA-D1-A17N-10A-01D-A12F_120413_SN1120_0133_BC0J8UACXX_s_4_rg.sorted.bam	14001030634	Illumina HiSeq	UCEC	29855516935	gs://5aa919de-0aa0-43ec-9ec3-288481102b6d/tcga/UCEC/DNA/WGS/HMS-RK/ILLUMINA/TCGA-D1-A17N-01A-11D-A12F_120413_SN1120_0132_AD0T6RACXX_s_6_rg.sorted.bam	gs://5aa919de-0aa0-43ec-9ec3-288481102b6d/tcga/UCEC/DNA/WGS/HMS-RK/ILLUMINA/TCGA-D1-A17N-10A-01D-A12F_120413_SN1120_0133_BC0J8UACXX_s_4_rg.sorted.bam
TCGA-LN-A49S	TCGA-LN-A49S-01A-11D-A248-26	TCGA-LN-A49S-01A-11D-A248_121207_SN1222_0162_BD1MA7ACXX_s_5_rg.sorted.bam	f173addf-1b74-441d-b167-5eb17cdfe1c3	gs://gdc-tcga-phs000178-controlled/ESCA/DNA/WGS/HMS-RK/ILLUMINA/TCGA-LN-A49S-01A-11D-A248_121207_SN1222_0162_BD1MA7ACXX_s_5_rg.sorted.bam	14884328906	Illumina HiSeq	TCGA-LN-A49S-10A-01D-A248-26	TCGA-LN-A49S-10A-01D-A248_121207_SN1222_0162_BD1MA7ACXX_s_6_rg.sorted.bam	a7ead9a6-0126-423e-9883-34764ed611ea	gs://gdc-tcga-phs000178-controlled/ESCA/DNA/WGS/HMS-RK/ILLUMINA/TCGA-LN-A49S-10A-01D-A248_121207_SN1222_0162_BD1MA7ACXX_s_6_rg.sorted.bam	14988084251	Illumina HiSeq	ESCA	29872413157	gs://5aa919de-0aa0-43ec-9ec3-288481102b6d/tcga/ESCA/DNA/WGS/HMS-RK/ILLUMINA/TCGA-LN-A49S-01A-11D-A248_121207_SN1222_0162_BD1MA7ACXX_s_5_rg.sorted.bam	gs://5aa919de-0aa0-43ec-9ec3-288481102b6d/tcga/ESCA/DNA/WGS/HMS-RK/ILLUMINA/TCGA-LN-A49S-10A-01D-A248_121207_SN1222_0162_BD1MA7ACXX_s_6_rg.sorted.bam
TCGA-G9-6496	TCGA-G9-6496-01A-11D-1784-02	TCGA-G9-6496-01A-11D-1784_130131_SN1120_0234_AD1PVUACXX_s_3_rg.sorted.bam	9bf9f3ef-b79e-4a93-8df6-ab2b9a3f24aa	gs://gdc-tcga-phs000178-controlled/PRAD/DNA/WGS/HMS-RK/ILLUMINA/TCGA-G9-6496-01A-11D-1784_130131_SN1120_0234_AD1PVUACXX_s_3_rg.sorted.bam	16166678842	Illumina HiSeq	TCGA-G9-6496-10A-01D-1784-02	TCGA-G9-6496-10A-01D-1784_130131_SN1120_0234_AD1PVUACXX_s_4_rg.sorted.bam	6bf8c890-7563-4945-80e3-504f41b07661	gs://gdc-tcga-phs000178-controlled/PRAD/DNA/WGS/HMS-RK/ILLUMINA/TCGA-G9-6496-10A-01D-1784_130131_SN1120_0234_AD1PVUACXX_s_4_rg.sorted.bam	13726242862	Illumina HiSeq	PRAD	29892921704	gs://5aa919de-0aa0-43ec-9ec3-288481102b6d/tcga/PRAD/DNA/WGS/HMS-RK/ILLUMINA/TCGA-G9-6496-01A-11D-1784_130131_SN1120_0234_AD1PVUACXX_s_3_rg.sorted.bam	gs://5aa919de-0aa0-43ec-9ec3-288481102b6d/tcga/PRAD/DNA/WGS/HMS-RK/ILLUMINA/TCGA-G9-6496-10A-01D-1784_130131_SN1120_0234_AD1PVUACXX_s_4_rg.sorted.bam
TCGA-L5-A4OP	TCGA-L5-A4OP-01A-11D-A267-26	TCGA-L5-A4OP-01A-11D-A267_131001_SN1120_0280_BD2FDEACXX_s_1_rg.sorted.bam	940f64ee-414a-4190-9fc9-c697ad112dfe	gs://gdc-tcga-phs000178-controlled/ESCA/DNA/WGS/HMS-RK/ILLUMINA/TCGA-L5-A4OP-01A-11D-A267_131001_SN1120_0280_BD2FDEACXX_s_1_rg.sorted.bam	14962344594	Illumina HiSeq	TCGA-L5-A4OP-11A-11D-A267-26	TCGA-L5-A4OP-11A-11D-A267_131001_SN1120_0280_BD2FDEACXX_s_2_rg.sorted.bam	6e4456e2-e01b-4589-8383-79dff4c0bf2b	gs://gdc-tcga-phs000178-controlled/ESCA/DNA/WGS/HMS-RK/ILLUMINA/TCGA-L5-A4OP-11A-11D-A267_131001_SN1120_0280_BD2FDEACXX_s_2_rg.sorted.bam	14940672129	Illumina HiSeq	ESCA	29903016723	gs://5aa919de-0aa0-43ec-9ec3-288481102b6d/tcga/ESCA/DNA/WGS/HMS-RK/ILLUMINA/TCGA-L5-A4OP-01A-11D-A267_131001_SN1120_0280_BD2FDEACXX_s_1_rg.sorted.bam	gs://5aa919de-0aa0-43ec-9ec3-288481102b6d/tcga/ESCA/DNA/WGS/HMS-RK/ILLUMINA/TCGA-L5-A4OP-11A-11D-A267_131001_SN1120_0280_BD2FDEACXX_s_2_rg.sorted.bam
TCGA-V4-A9F7	TCGA-V4-A9F7-01A-11D-A40D-26	TCGA-V4-A9F7-01A-11D-A40D_140716_SN208_0519_BC5946ACXX_s_2_rg.sorted.bam	8388df36-e4c1-4450-bc87-acc118ce705e	gs://gdc-tcga-phs000178-controlled/UVM/DNA/WGS/HMS-RK/ILLUMINA/TCGA-V4-A9F7-01A-11D-A40D_140716_SN208_0519_BC5946ACXX_s_2_rg.sorted.bam	17186203165	Illumina HiSeq	TCGA-V4-A9F7-10A-01D-A40E-26	TCGA-V4-A9F7-10A-01D-A40E_140716_SN208_0519_BC5946ACXX_s_6_rg.sorted.bam	0ecf7ed8-da8c-4cc5-b32d-57ebd27f429f	gs://gdc-tcga-phs000178-controlled/UVM/DNA/WGS/HMS-RK/ILLUMINA/TCGA-V4-A9F7-10A-01D-A40E_140716_SN208_0519_BC5946ACXX_s_6_rg.sorted.bam	12744436771	Illumina HiSeq	UVM	29930639936	gs://5aa919de-0aa0-43ec-9ec3-288481102b6d/tcga/UVM/DNA/WGS/HMS-RK/ILLUMINA/TCGA-V4-A9F7-01A-11D-A40D_140716_SN208_0519_BC5946ACXX_s_2_rg.sorted.bam	gs://5aa919de-0aa0-43ec-9ec3-288481102b6d/tcga/UVM/DNA/WGS/HMS-RK/ILLUMINA/TCGA-V4-A9F7-10A-01D-A40E_140716_SN208_0519_BC5946ACXX_s_6_rg.sorted.bam
TCGA-50-5045	TCGA-50-5045-01A-01D-1623-02	TCGA-50-5045-01A-01D-1623_120205_SN590_0136_BD0LRYACXX_s_1_rg.sorted.bam	e3bc7a3f-c296-412c-8974-8c21cf01dbfb	gs://gdc-tcga-phs000178-controlled/LUAD/DNA/WGS/HMS-RK/ILLUMINA/TCGA-50-5045-01A-01D-1623_120205_SN590_0136_BD0LRYACXX_s_1_rg.sorted.bam	19993468977	Illumina HiSeq	TCGA-50-5045-10A-01D-1623-02	TCGA-50-5045-10A-01D-1623_120205_SN590_0136_BD0LRYACXX_s_2_rg.sorted.bam	425edc83-a2c5-4ada-be24-0e87cc319fbe	gs://gdc-tcga-phs000178-controlled/LUAD/DNA/WGS/HMS-RK/ILLUMINA/TCGA-50-5045-10A-01D-1623_120205_SN590_0136_BD0LRYACXX_s_2_rg.sorted.bam	9965885250	Illumina HiSeq	LUAD	29959354227	gs://5aa919de-0aa0-43ec-9ec3-288481102b6d/tcga/LUAD/DNA/WGS/HMS-RK/ILLUMINA/TCGA-50-5045-01A-01D-1623_120205_SN590_0136_BD0LRYACXX_s_1_rg.sorted.bam	gs://5aa919de-0aa0-43ec-9ec3-288481102b6d/tcga/LUAD/DNA/WGS/HMS-RK/ILLUMINA/TCGA-50-5045-10A-01D-1623_120205_SN590_0136_BD0LRYACXX_s_2_rg.sorted.bam
TCGA-50-5051	TCGA-50-5051-01A-21D-1853-02	TCGA-50-5051-01A-21D-1853_120322_SN208_0277_AD0PL1ACXX_s_7_rg.sorted.bam	fd2a1c20-3ed6-4057-8fb5-4027ce0eec74	gs://gdc-tcga-phs000178-controlled/LUAD/DNA/WGS/HMS-RK/ILLUMINA/TCGA-50-5051-01A-21D-1853_120322_SN208_0277_AD0PL1ACXX_s_7_rg.sorted.bam	17038893187	Illumina HiSeq	TCGA-50-5051-10A-01D-1853-02	TCGA-50-5051-10A-01D-1853_120322_SN208_0277_AD0PL1ACXX_s_8_rg.sorted.bam	8d384520-9763-4a0c-ba5d-b99274779d43	gs://gdc-tcga-phs000178-controlled/LUAD/DNA/WGS/HMS-RK/ILLUMINA/TCGA-50-5051-10A-01D-1853_120322_SN208_0277_AD0PL1ACXX_s_8_rg.sorted.bam	12925257069	Illumina HiSeq	LUAD	29964150256	gs://5aa919de-0aa0-43ec-9ec3-288481102b6d/tcga/LUAD/DNA/WGS/HMS-RK/ILLUMINA/TCGA-50-5051-01A-21D-1853_120322_SN208_0277_AD0PL1ACXX_s_7_rg.sorted.bam	gs://5aa919de-0aa0-43ec-9ec3-288481102b6d/tcga/LUAD/DNA/WGS/HMS-RK/ILLUMINA/TCGA-50-5051-10A-01D-1853_120322_SN208_0277_AD0PL1ACXX_s_8_rg.sorted.bam
TCGA-G9-6373	TCGA-G9-6373-01A-11D-1784-02	TCGA-G9-6373-01A-11D-1784_130301_SN590_0217_BC1UHMACXX_s_1_rg.sorted.bam	b8d1f15f-e927-4a6e-8154-620ccb08e6f5	gs://gdc-tcga-phs000178-controlled/PRAD/DNA/WGS/HMS-RK/ILLUMINA/TCGA-G9-6373-01A-11D-1784_130301_SN590_0217_BC1UHMACXX_s_1_rg.sorted.bam	16258154058	Illumina HiSeq	TCGA-G9-6373-10A-01D-1784-02	TCGA-G9-6373-10A-01D-1784_130301_SN590_0217_BC1UHMACXX_s_2_rg.sorted.bam	245d306c-0874-4b09-84db-125f16769148	gs://gdc-tcga-phs000178-controlled/PRAD/DNA/WGS/HMS-RK/ILLUMINA/TCGA-G9-6373-10A-01D-1784_130301_SN590_0217_BC1UHMACXX_s_2_rg.sorted.bam	13767133390	Illumina HiSeq	PRAD	30025287448	gs://5aa919de-0aa0-43ec-9ec3-288481102b6d/tcga/PRAD/DNA/WGS/HMS-RK/ILLUMINA/TCGA-G9-6373-01A-11D-1784_130301_SN590_0217_BC1UHMACXX_s_1_rg.sorted.bam	gs://5aa919de-0aa0-43ec-9ec3-288481102b6d/tcga/PRAD/DNA/WGS/HMS-RK/ILLUMINA/TCGA-G9-6373-10A-01D-1784_130301_SN590_0217_BC1UHMACXX_s_2_rg.sorted.bam
TCGA-LN-A49K	TCGA-LN-A49K-01A-11D-A248-26	TCGA-LN-A49K-01A-11D-A248_121207_SN1222_0162_BD1MA7ACXX_s_1_rg.sorted.bam	acf1b0d3-d28b-4f31-acbc-52f1f4e5dca1	gs://gdc-tcga-phs000178-controlled/ESCA/DNA/WGS/HMS-RK/ILLUMINA/TCGA-LN-A49K-01A-11D-A248_121207_SN1222_0162_BD1MA7ACXX_s_1_rg.sorted.bam	15040414288	Illumina HiSeq	TCGA-LN-A49K-10A-01D-A248-26	TCGA-LN-A49K-10A-01D-A248_121207_SN1222_0162_BD1MA7ACXX_s_2_rg.sorted.bam	46d097ad-5e48-435e-8808-ee5f3b5cf5d1	gs://gdc-tcga-phs000178-controlled/ESCA/DNA/WGS/HMS-RK/ILLUMINA/TCGA-LN-A49K-10A-01D-A248_121207_SN1222_0162_BD1MA7ACXX_s_2_rg.sorted.bam	15158970543	Illumina HiSeq	ESCA	30199384831	gs://5aa919de-0aa0-43ec-9ec3-288481102b6d/tcga/ESCA/DNA/WGS/HMS-RK/ILLUMINA/TCGA-LN-A49K-01A-11D-A248_121207_SN1222_0162_BD1MA7ACXX_s_1_rg.sorted.bam	gs://5aa919de-0aa0-43ec-9ec3-288481102b6d/tcga/ESCA/DNA/WGS/HMS-RK/ILLUMINA/TCGA-LN-A49K-10A-01D-A248_121207_SN1222_0162_BD1MA7ACXX_s_2_rg.sorted.bam
TCGA-EM-A1YA	TCGA-EM-A1YA-01A-11D-A14U-02	TCGA-EM-A1YA-01A-11D-A14U_120629_SN1222_0121_BD143UACXX_s_2_rg.sorted.bam	69cba75e-7be6-4707-b524-255288547622	gs://gdc-tcga-phs000178-controlled/THCA/DNA/WGS/HMS-RK/ILLUMINA/TCGA-EM-A1YA-01A-11D-A14U_120629_SN1222_0121_BD143UACXX_s_2_rg.sorted.bam	16822406092	Illumina HiSeq	TCGA-EM-A1YA-10A-01D-A14U-02	TCGA-EM-A1YA-10A-01D-A14U_120629_SN1222_0121_BD143UACXX_s_5_rg.sorted.bam	d9bc79ac-a106-484a-88cf-2401b2a13b25	gs://gdc-tcga-phs000178-controlled/THCA/DNA/WGS/HMS-RK/ILLUMINA/TCGA-EM-A1YA-10A-01D-A14U_120629_SN1222_0121_BD143UACXX_s_5_rg.sorted.bam	13475359142	Illumina HiSeq	THCA	30297765234	gs://5aa919de-0aa0-43ec-9ec3-288481102b6d/tcga/THCA/DNA/WGS/HMS-RK/ILLUMINA/TCGA-EM-A1YA-01A-11D-A14U_120629_SN1222_0121_BD143UACXX_s_2_rg.sorted.bam	gs://5aa919de-0aa0-43ec-9ec3-288481102b6d/tcga/THCA/DNA/WGS/HMS-RK/ILLUMINA/TCGA-EM-A1YA-10A-01D-A14U_120629_SN1222_0121_BD143UACXX_s_5_rg.sorted.bam
TCGA-FS-A1ZC	TCGA-FS-A1ZC-06A-11D-A18Y-02	TCGA-FS-A1ZC-06A-11D-A18Y_120609_SN208_0343_BC0WVWACXX_s_3_rg.sorted.bam	446e73e5-004b-4ac5-9413-27d76ce8fad0	gs://gdc-tcga-phs000178-controlled/SKCM/DNA/WGS/HMS-RK/ILLUMINA/TCGA-FS-A1ZC-06A-11D-A18Y_120609_SN208_0343_BC0WVWACXX_s_3_rg.sorted.bam	17546527814	Illumina HiSeq	TCGA-FS-A1ZC-10A-01D-A190-02	TCGA-FS-A1ZC-10A-01D-A190_120609_SN208_0343_BC0WVWACXX_s_7_rg.sorted.bam	05f8afcc-0825-4cb1-b5fa-c947afc82409	gs://gdc-tcga-phs000178-controlled/SKCM/DNA/WGS/HMS-RK/ILLUMINA/TCGA-FS-A1ZC-10A-01D-A190_120609_SN208_0343_BC0WVWACXX_s_7_rg.sorted.bam	12757769223	Illumina HiSeq	SKCM	30304297037	gs://5aa919de-0aa0-43ec-9ec3-288481102b6d/tcga/SKCM/DNA/WGS/HMS-RK/ILLUMINA/TCGA-FS-A1ZC-06A-11D-A18Y_120609_SN208_0343_BC0WVWACXX_s_3_rg.sorted.bam	gs://5aa919de-0aa0-43ec-9ec3-288481102b6d/tcga/SKCM/DNA/WGS/HMS-RK/ILLUMINA/TCGA-FS-A1ZC-10A-01D-A190_120609_SN208_0343_BC0WVWACXX_s_7_rg.sorted.bam
TCGA-B5-A0K7	TCGA-B5-A0K7-01A-11D-A101-02	TCGA-B5-A0K7-01A-11D-A101_120330_SN208_0280_AD0UKLACXX_s_8_rg.sorted.bam	b1ac8e27-775c-4d91-8a4d-9d096cde589d	gs://gdc-tcga-phs000178-controlled/UCEC/DNA/WGS/HMS-RK/ILLUMINA/TCGA-B5-A0K7-01A-11D-A101_120330_SN208_0280_AD0UKLACXX_s_8_rg.sorted.bam	17672263430	Illumina HiSeq	TCGA-B5-A0K7-10A-02D-A101-02	TCGA-B5-A0K7-10A-02D-A101_120406_SN208_0282_BC0L15ACXX_s_7_rg.sorted.bam	75f5b2c3-8f25-414e-ba05-28be0f8f09af	gs://gdc-tcga-phs000178-controlled/UCEC/DNA/WGS/HMS-RK/ILLUMINA/TCGA-B5-A0K7-10A-02D-A101_120406_SN208_0282_BC0L15ACXX_s_7_rg.sorted.bam	12673569648	Illumina HiSeq	UCEC	30345833078	gs://5aa919de-0aa0-43ec-9ec3-288481102b6d/tcga/UCEC/DNA/WGS/HMS-RK/ILLUMINA/TCGA-B5-A0K7-01A-11D-A101_120330_SN208_0280_AD0UKLACXX_s_8_rg.sorted.bam	gs://5aa919de-0aa0-43ec-9ec3-288481102b6d/tcga/UCEC/DNA/WGS/HMS-RK/ILLUMINA/TCGA-B5-A0K7-10A-02D-A101_120406_SN208_0282_BC0L15ACXX_s_7_rg.sorted.bam
TCGA-V4-A9ET	TCGA-V4-A9ET-01A-11D-A40D-26	TCGA-V4-A9ET-01A-11D-A40D_140808_SN590_0253_AC499NACXX_s_5_rg.sorted.bam	98f43560-a2c1-4edb-a936-9c84114cf0c2	gs://gdc-tcga-phs000178-controlled/UVM/DNA/WGS/HMS-RK/ILLUMINA/TCGA-V4-A9ET-01A-11D-A40D_140808_SN590_0253_AC499NACXX_s_5_rg.sorted.bam	16274650939	Illumina HiSeq	TCGA-V4-A9ET-10A-01D-A40E-26	TCGA-V4-A9ET-10A-01D-A40E_140808_SN590_0254_BC49WNACXX_s_5_rg.sorted.bam	2fd12512-d94f-4122-a28c-d8b12a51b5e3	gs://gdc-tcga-phs000178-controlled/UVM/DNA/WGS/HMS-RK/ILLUMINA/TCGA-V4-A9ET-10A-01D-A40E_140808_SN590_0254_BC49WNACXX_s_5_rg.sorted.bam	14075486574	Illumina HiSeq	UVM	30350137513	gs://5aa919de-0aa0-43ec-9ec3-288481102b6d/tcga/UVM/DNA/WGS/HMS-RK/ILLUMINA/TCGA-V4-A9ET-01A-11D-A40D_140808_SN590_0253_AC499NACXX_s_5_rg.sorted.bam	gs://5aa919de-0aa0-43ec-9ec3-288481102b6d/tcga/UVM/DNA/WGS/HMS-RK/ILLUMINA/TCGA-V4-A9ET-10A-01D-A40E_140808_SN590_0254_BC49WNACXX_s_5_rg.sorted.bam
TCGA-AA-A01X	TCGA-AA-A01X-01A-21D-A079-02	TCGA-AA-A01X-01A-21D-A079-02_IlluminaHiSeq-DNASeq_whole.bam	af90767e-e270-4e30-ac0a-7b2af2d87d26	gs://gdc-tcga-phs000178-controlled/COAD/DNA/WGS/HMS-RK/ILLUMINA/TCGA-AA-A01X-01A-21D-A079-02_IlluminaHiSeq-DNASeq_whole.bam	11716399104	Illumina HiSeq	TCGA-AA-A01X-11A-11D-A079-02	TCGA-AA-A01X-11A-11D-A079-02_IlluminaHiSeq-DNASeq_whole.bam	95a2f5a6-e084-4235-87c5-5b3a0605dcba	gs://gdc-tcga-phs000178-controlled/COAD/DNA/WGS/HMS-RK/ILLUMINA/TCGA-AA-A01X-11A-11D-A079-02_IlluminaHiSeq-DNASeq_whole.bam	18653940313	Illumina HiSeq	COAD	30370339417	gs://5aa919de-0aa0-43ec-9ec3-288481102b6d/tcga/COAD/DNA/WGS/BCM/ILLUMINA/TCGA-AA-A01X-01A-21D-A17O-10_wgs_Illumina.bam	gs://5aa919de-0aa0-43ec-9ec3-288481102b6d/tcga/COAD/DNA/WGS/BCM/ILLUMINA/TCGA-AA-A01X-11A-11D-A17O-10_wgs_Illumina.bam
TCGA-EE-A29B	TCGA-EE-A29B-06A-11D-A18Y-02	TCGA-EE-A29B-06A-11D-A18Y_120807_SN590_0173_AC0VN5ACXX_s_1_rg.sorted.bam	0d511b2e-752b-43a4-b27f-81a205cac15e	gs://gdc-tcga-phs000178-controlled/SKCM/DNA/WGS/HMS-RK/ILLUMINA/TCGA-EE-A29B-06A-11D-A18Y_120807_SN590_0173_AC0VN5ACXX_s_1_rg.sorted.bam	16170725622	Illumina HiSeq	TCGA-EE-A29B-10A-01D-A190-02	TCGA-EE-A29B-10A-01D-A190_120807_SN590_0173_AC0VN5ACXX_s_3_rg.sorted.bam	628ddf51-45ee-4b67-891e-132909689e76	gs://gdc-tcga-phs000178-controlled/SKCM/DNA/WGS/HMS-RK/ILLUMINA/TCGA-EE-A29B-10A-01D-A190_120807_SN590_0173_AC0VN5ACXX_s_3_rg.sorted.bam	14244643185	Illumina HiSeq	SKCM	30415368807	gs://5aa919de-0aa0-43ec-9ec3-288481102b6d/tcga/SKCM/DNA/WGS/HMS-RK/ILLUMINA/TCGA-EE-A29B-06A-11D-A18Y_120807_SN590_0173_AC0VN5ACXX_s_1_rg.sorted.bam	gs://5aa919de-0aa0-43ec-9ec3-288481102b6d/tcga/SKCM/DNA/WGS/BI/ILLUMINA/G32545.TCGA-EE-A29B-10A-01D-A199-08.1.bam
TCGA-BA-4078	TCGA-BA-4078-01A-01D-1431-02	TCGA-BA-4078-01A-01D-1431_120423_SN590_0154_AC0JBHACXX_s_1_rg.sorted.bam	aaa9123e-a827-4226-9b51-0b04709fadb2	gs://gdc-tcga-phs000178-controlled/HNSC/DNA/WGS/HMS-RK/ILLUMINA/TCGA-BA-4078-01A-01D-1431_120423_SN590_0154_AC0JBHACXX_s_1_rg.sorted.bam	13700354881	Illumina HiSeq	TCGA-BA-4078-10A-01D-1431-02	TCGA-BA-4078-10A-01D-1431_120423_SN590_0154_AC0JBHACXX_s_2_rg.sorted.bam	9f383e84-52bd-4beb-b916-e1c652c45e27	gs://gdc-tcga-phs000178-controlled/HNSC/DNA/WGS/HMS-RK/ILLUMINA/TCGA-BA-4078-10A-01D-1431_120612_SN590_0161_AC0VUTACXX_s_6_rg.sorted.bam	16723251450	Illumina HiSeq	HNSC	30423606331	gs://5aa919de-0aa0-43ec-9ec3-288481102b6d/tcga/HNSC/DNA/WGS/HMS-RK/ILLUMINA/TCGA-BA-4078-01A-01D-1431_120612_SN590_0161_AC0VUTACXX_s_5_rg.sorted.bam	gs://5aa919de-0aa0-43ec-9ec3-288481102b6d/tcga/HNSC/DNA/WGS/HMS-RK/ILLUMINA/TCGA-BA-4078-10A-01D-1431_120612_SN590_0161_AC0VUTACXX_s_6_rg.sorted.bam
TCGA-FS-A1ZR	TCGA-FS-A1ZR-06A-21D-A18Y-02	TCGA-FS-A1ZR-06A-21D-A18Y_120602_SN208_0304_BC0WTWACXX_s_7_rg.sorted.bam	3dc9427b-527d-465c-bfd9-7593de78af96	gs://gdc-tcga-phs000178-controlled/SKCM/DNA/WGS/HMS-RK/ILLUMINA/TCGA-FS-A1ZR-06A-21D-A18Y_120602_SN208_0304_BC0WTWACXX_s_7_rg.sorted.bam	13868799459	Illumina HiSeq	TCGA-FS-A1ZR-10A-01D-A190-02	TCGA-FS-A1ZR-10A-01D-A190_120602_SN208_0304_BC0WTWACXX_s_8_rg.sorted.bam	474ef1b0-6baa-490c-a7db-37e3d083bc3b	gs://gdc-tcga-phs000178-controlled/SKCM/DNA/WGS/HMS-RK/ILLUMINA/TCGA-FS-A1ZR-10A-01D-A190_120602_SN208_0304_BC0WTWACXX_s_8_rg.sorted.bam	16563530964	Illumina HiSeq	SKCM	30432330423	gs://5aa919de-0aa0-43ec-9ec3-288481102b6d/tcga/SKCM/DNA/WGS/HMS-RK/ILLUMINA/TCGA-FS-A1ZR-06A-21D-A18Y_120602_SN208_0304_BC0WTWACXX_s_7_rg.sorted.bam	gs://5aa919de-0aa0-43ec-9ec3-288481102b6d/tcga/SKCM/DNA/WGS/HMS-RK/ILLUMINA/TCGA-FS-A1ZR-10A-01D-A190_120602_SN208_0304_BC0WTWACXX_s_8_rg.sorted.bam
TCGA-V4-A9F5	TCGA-V4-A9F5-01A-11D-A40D-26	TCGA-V4-A9F5-01A-11D-A40D_140716_SN208_0519_BC5946ACXX_s_1_rg.sorted.bam	11ec05e6-4b9a-4abf-8b47-45f259c5eaf3	gs://gdc-tcga-phs000178-controlled/UVM/DNA/WGS/HMS-RK/ILLUMINA/TCGA-V4-A9F5-01A-11D-A40D_140716_SN208_0519_BC5946ACXX_s_1_rg.sorted.bam	14564971935	Illumina HiSeq	TCGA-V4-A9F5-10A-01D-A40E-26	TCGA-V4-A9F5-10A-01D-A40E_140716_SN208_0519_BC5946ACXX_s_5_rg.sorted.bam	33f50b70-0a01-4be3-8b48-20c7ba37721e	gs://gdc-tcga-phs000178-controlled/UVM/DNA/WGS/HMS-RK/ILLUMINA/TCGA-V4-A9F5-10A-01D-A40E_140716_SN208_0519_BC5946ACXX_s_5_rg.sorted.bam	15921119410	Illumina HiSeq	UVM	30486091345	gs://5aa919de-0aa0-43ec-9ec3-288481102b6d/tcga/UVM/DNA/WGS/HMS-RK/ILLUMINA/TCGA-V4-A9F5-01A-11D-A40D_140716_SN208_0519_BC5946ACXX_s_1_rg.sorted.bam	gs://5aa919de-0aa0-43ec-9ec3-288481102b6d/tcga/UVM/DNA/WGS/HMS-RK/ILLUMINA/TCGA-V4-A9F5-10A-01D-A40E_140716_SN208_0519_BC5946ACXX_s_5_rg.sorted.bam
TCGA-FG-6689	TCGA-FG-6689-01A-11D-1891-02	TCGA-FG-6689-01A-11D-1891_130923_SN1222_0220_BC2DUUACXX_s_1_rg.sorted.bam	9e07a7ab-1033-43c4-a4f4-49ba35319fea	gs://gdc-tcga-phs000178-controlled/LGG/DNA/WGS/HMS-RK/ILLUMINA/TCGA-FG-6689-01A-11D-1891_130923_SN1222_0220_BC2DUUACXX_s_1_rg.sorted.bam	12547618546	Illumina HiSeq	TCGA-FG-6689-10A-01D-1891-02	TCGA-FG-6689-10A-01D-1891_130919_SN590_0239_BC2N06ACXX_s_4_rg.sorted.bam	08b74256-79b2-4fe1-81c5-28cc122988ca	gs://gdc-tcga-phs000178-controlled/LGG/DNA/WGS/HMS-RK/ILLUMINA/TCGA-FG-6689-10A-01D-1891_130919_SN590_0239_BC2N06ACXX_s_4_rg.sorted.bam	18004731328	Illumina HiSeq	LGG	30552349874	gs://5aa919de-0aa0-43ec-9ec3-288481102b6d/tcga/LGG/DNA/WGS/HMS-RK/ILLUMINA/TCGA-FG-6689-01A-11D-1891_130923_SN1222_0220_BC2DUUACXX_s_1_rg.sorted.bam	gs://5aa919de-0aa0-43ec-9ec3-288481102b6d/tcga/LGG/DNA/WGS/HMS-RK/ILLUMINA/TCGA-FG-6689-10A-01D-1891_130919_SN590_0239_BC2N06ACXX_s_4_rg.sorted.bam
TCGA-06-0137	TCGA-06-0137-01A-03D-0513-10	TCGA-06-0137-01A-03D-0513-10_454.bam	1286ef49-042e-4c20-9b78-b5ce9f59d998	gs://gdc-tcga-phs000178-controlled/d570bacc-b2c6-4a79-a790-87ef2902f24b/TCGA-06-0137-01A-03D-0513-10_SOLiD.bam	15255610641	LS 454	TCGA-06-0137-10A-01D-0513-10	TCGA-06-0137-10A-01D-0513-10_454.bam	84ead185-c1a6-4e5d-86f2-f7b55ff06429	gs://gdc-tcga-phs000178-controlled/836d0e4b-b030-49ac-b7bd-1cae395c1101/TCGA-06-0137-10A-01D-0513-10_SOLiD.bam	15301826564	LS 454	GBM	30557437205	gs://7008814a-277f-4fd4-aa61-flattened/d570bacc-b2c6-4a79-a790-87ef2902f24b/TCGA-06-0137-01A-03D-0513-10_SOLiD.bam	gs://7008814a-277f-4fd4-aa61-flattened/836d0e4b-b030-49ac-b7bd-1cae395c1101/TCGA-06-0137-10A-01D-0513-10_SOLiD.bam
TCGA-BJ-A0ZE	TCGA-BJ-A0ZE-01A-11D-A10R-02	TCGA-BJ-A0ZE-01A-11D-A10R_120617_SN1222_0117_BD1414ACXX_s_4_rg.sorted.bam	b215d9c2-6a64-45cf-8e4b-0e2b87207119	gs://gdc-tcga-phs000178-controlled/THCA/DNA/WGS/HMS-RK/ILLUMINA/TCGA-BJ-A0ZE-01A-11D-A10R_120617_SN1222_0117_BD1414ACXX_s_4_rg.sorted.bam	14694474098	Illumina HiSeq	TCGA-BJ-A0ZE-10A-01D-A10R-02	TCGA-BJ-A0ZE-10A-01D-A10R_120617_SN1222_0117_BD1414ACXX_s_7_rg.sorted.bam	4568433f-6965-4efc-8d70-3369d6a70e72	gs://gdc-tcga-phs000178-controlled/THCA/DNA/WGS/HMS-RK/ILLUMINA/TCGA-BJ-A0ZE-10A-01D-A10R_120617_SN1222_0117_BD1414ACXX_s_7_rg.sorted.bam	15883294996	Illumina HiSeq	THCA	30577769094	gs://5aa919de-0aa0-43ec-9ec3-288481102b6d/tcga/THCA/DNA/WGS/HMS-RK/ILLUMINA/TCGA-BJ-A0ZE-01A-11D-A10R_120617_SN1222_0117_BD1414ACXX_s_4_rg.sorted.bam	gs://5aa919de-0aa0-43ec-9ec3-288481102b6d/tcga/THCA/DNA/WGS/HMS-RK/ILLUMINA/TCGA-BJ-A0ZE-10A-01D-A10R_120617_SN1222_0117_BD1414ACXX_s_7_rg.sorted.bam
TCGA-A6-2671	TCGA-A6-2671-01A-01D-1405-02	TCGA-A6-2671-01A-01D-1405-02_IlluminaHiSeq-DNASeq_whole.bam	866dc7b9-86cd-4842-ad2f-1d5e7c714ccb	gs://gdc-tcga-phs000178-controlled/COAD/DNA/WGS/HMS-RK/ILLUMINA/TCGA-A6-2671-01A-01D-1405-02_IlluminaHiSeq-DNASeq_whole.bam	15717366579	Illumina HiSeq	TCGA-A6-2671-10A-01D-1405-02	TCGA-A6-2671-10A-01D-1405-02_IlluminaHiSeq-DNASeq_whole.bam	6743db0e-7f17-4758-a3ff-6ca3e2297764	gs://gdc-tcga-phs000178-controlled/COAD/DNA/WGS/HMS-RK/ILLUMINA/TCGA-A6-2671-10A-01D-1405-02_IlluminaHiSeq-DNASeq_whole.bam	14861935001	Illumina HiSeq	COAD	30579301580	gs://5aa919de-0aa0-43ec-9ec3-288481102b6d/tcga/COAD/DNA/WGS/HMS-RK/ILLUMINA/TCGA-A6-2671-01A-01D-1405-02_IlluminaHiSeq-DNASeq_whole.bam	gs://5aa919de-0aa0-43ec-9ec3-288481102b6d/tcga/COAD/DNA/WGS/HMS-RK/ILLUMINA/TCGA-A6-2671-10A-01D-1405-02_IlluminaHiSeq-DNASeq_whole.bam
TCGA-B5-A0JS	TCGA-B5-A0JS-01A-11D-A101-02	TCGA-B5-A0JS-01A-11D-A101_120330_SN208_0280_AD0UKLACXX_s_4_rg.sorted.bam	06607d3e-b9f0-4332-aee8-7001d26e7d12	gs://gdc-tcga-phs000178-controlled/UCEC/DNA/WGS/HMS-RK/ILLUMINA/TCGA-B5-A0JS-01A-11D-A101_120330_SN208_0280_AD0UKLACXX_s_4_rg.sorted.bam	15874817766	Illumina HiSeq	TCGA-B5-A0JS-10A-01D-A101-02	TCGA-B5-A0JS-10A-01D-A101_120406_SN208_0282_BC0L15ACXX_s_3_rg.sorted.bam	c0a0da0a-9cca-4ed6-915b-59f87d57f0b6	gs://gdc-tcga-phs000178-controlled/UCEC/DNA/WGS/HMS-RK/ILLUMINA/TCGA-B5-A0JS-10A-01D-A101_120406_SN208_0282_BC0L15ACXX_s_3_rg.sorted.bam	14754948596	Illumina HiSeq	UCEC	30629766362	gs://5aa919de-0aa0-43ec-9ec3-288481102b6d/tcga/UCEC/DNA/WGS/HMS-RK/ILLUMINA/TCGA-B5-A0JS-01A-11D-A101_120330_SN208_0280_AD0UKLACXX_s_4_rg.sorted.bam	gs://5aa919de-0aa0-43ec-9ec3-288481102b6d/tcga/UCEC/DNA/WGS/HMS-RK/ILLUMINA/TCGA-B5-A0JS-10A-01D-A101_120406_SN208_0282_BC0L15ACXX_s_3_rg.sorted.bam
TCGA-DK-A3IK	TCGA-DK-A3IK-01A-32D-A21C-26	TCGA-DK-A3IK-01A-32D-A21C_120914_SN590_0179_AD13PPACXX_s_3_rg.sorted.bam	6c286798-955c-487f-b541-72f253866ada	gs://gdc-tcga-phs000178-controlled/BLCA/DNA/WGS/HMS-RK/ILLUMINA/TCGA-DK-A3IK-01A-32D-A21C_120914_SN590_0179_AD13PPACXX_s_3_rg.sorted.bam	14358506396	Illumina HiSeq	TCGA-DK-A3IK-10A-01D-A21C-26	TCGA-DK-A3IK-10A-01D-A21C_120914_SN590_0179_AD13PPACXX_s_4_rg.sorted.bam	7044d689-15dd-4f2a-ab94-f0e69c9f157a	gs://gdc-tcga-phs000178-controlled/BLCA/DNA/WGS/HMS-RK/ILLUMINA/TCGA-DK-A3IK-10A-01D-A21C_120914_SN590_0179_AD13PPACXX_s_4_rg.sorted.bam	16281365657	Illumina HiSeq	BLCA	30639872053	gs://5aa919de-0aa0-43ec-9ec3-288481102b6d/tcga/BLCA/DNA/WGS/HMS-RK/ILLUMINA/TCGA-DK-A3IK-01A-32D-A21C_120914_SN590_0179_AD13PPACXX_s_3_rg.sorted.bam	gs://5aa919de-0aa0-43ec-9ec3-288481102b6d/tcga/BLCA/DNA/WGS/HMS-RK/ILLUMINA/TCGA-DK-A3IK-10A-01D-A21C_120914_SN590_0179_AD13PPACXX_s_4_rg.sorted.bam
TCGA-05-4382	TCGA-05-4382-01A-01D-1203-02	TCGA-05-4382-01A-01D-1203_120318_SN1120_0124_AC0HNPACXX_s_3_rg.sorted.bam	42d76c95-55a7-4160-b22f-4338315e6146	gs://gdc-tcga-phs000178-controlled/LUAD/DNA/WGS/HMS-RK/ILLUMINA/TCGA-05-4382-01A-01D-1203_120318_SN1120_0124_AC0HNPACXX_s_3_rg.sorted.bam	16720931484	Illumina HiSeq	TCGA-05-4382-10A-01D-1203-02	TCGA-05-4382-10A-01D-1203_120318_SN1120_0124_AC0HNPACXX_s_4_rg.sorted.bam	12d07a36-94e0-4d6d-8625-86f383684a7d	gs://gdc-tcga-phs000178-controlled/LUAD/DNA/WGS/HMS-RK/ILLUMINA/TCGA-05-4382-10A-01D-1203_120318_SN1120_0124_AC0HNPACXX_s_4_rg.sorted.bam	13928657844	Illumina HiSeq	LUAD	30649589328	gs://5aa919de-0aa0-43ec-9ec3-288481102b6d/tcga/LUAD/DNA/WGS/HMS-RK/ILLUMINA/TCGA-05-4382-01A-01D-1203_120318_SN1120_0124_AC0HNPACXX_s_3_rg.sorted.bam	gs://5aa919de-0aa0-43ec-9ec3-288481102b6d/tcga/LUAD/DNA/WGS/HMS-RK/ILLUMINA/TCGA-05-4382-10A-01D-1203_120318_SN1120_0124_AC0HNPACXX_s_4_rg.sorted.bam
TCGA-G9-6365	TCGA-G9-6365-01A-11D-1784-02	TCGA-G9-6365-01A-11D-1784_130215_SN590_0212_BC1NP2ACXX_s_1_rg.sorted.bam	9d7979c6-8197-4347-806d-4bb667d5cb2b	gs://gdc-tcga-phs000178-controlled/PRAD/DNA/WGS/HMS-RK/ILLUMINA/TCGA-G9-6365-01A-11D-1784_130215_SN590_0212_BC1NP2ACXX_s_1_rg.sorted.bam	11357341773	Illumina HiSeq	TCGA-G9-6365-10A-01D-1784-02	TCGA-G9-6365-10A-01D-1784_130215_SN590_0212_BC1NP2ACXX_s_2_rg.sorted.bam	cc8dcea7-b44b-4a7d-a9ef-f98a23c37e9a	gs://gdc-tcga-phs000178-controlled/PRAD/DNA/WGS/HMS-RK/ILLUMINA/TCGA-G9-6365-10A-01D-1784_130215_SN590_0212_BC1NP2ACXX_s_2_rg.sorted.bam	19312918526	Illumina HiSeq	PRAD	30670260299	gs://5aa919de-0aa0-43ec-9ec3-288481102b6d/tcga/PRAD/DNA/WGS/BI/ILLUMINA/G37566.TCGA-G9-6365-01A-11D-1786-08.1.bam	gs://5aa919de-0aa0-43ec-9ec3-288481102b6d/tcga/PRAD/DNA/WGS/BI/ILLUMINA/G37566.TCGA-G9-6365-10A-01D-1786-08.1.bam
TCGA-D1-A16Q	TCGA-D1-A16Q-01A-12D-A12F-02	TCGA-D1-A16Q-01A-12D-A12F_120511_SN208_0299_BD12J9ACXX_s_5_rg.sorted.bam	c23e5f4d-d7be-44b1-a19e-c949819d58c9	gs://gdc-tcga-phs000178-controlled/UCEC/DNA/WGS/HMS-RK/ILLUMINA/TCGA-D1-A16Q-01A-12D-A12F_120511_SN208_0299_BD12J9ACXX_s_5_rg.sorted.bam	16403284951	Illumina HiSeq	TCGA-D1-A16Q-10A-01D-A12F-02	TCGA-D1-A16Q-10A-01D-A12F_120511_SN208_0299_BD12J9ACXX_s_6_rg.sorted.bam	5a60f363-a607-4fc0-9cac-d1c33bcacd05	gs://gdc-tcga-phs000178-controlled/UCEC/DNA/WGS/HMS-RK/ILLUMINA/TCGA-D1-A16Q-10A-01D-A12F_120511_SN208_0299_BD12J9ACXX_s_6_rg.sorted.bam	14286570825	Illumina HiSeq	UCEC	30689855776	gs://5aa919de-0aa0-43ec-9ec3-288481102b6d/tcga/UCEC/DNA/WGS/HMS-RK/ILLUMINA/TCGA-D1-A16Q-01A-12D-A12F_120511_SN208_0299_BD12J9ACXX_s_5_rg.sorted.bam	gs://5aa919de-0aa0-43ec-9ec3-288481102b6d/tcga/UCEC/DNA/WGS/HMS-RK/ILLUMINA/TCGA-D1-A16Q-10A-01D-A12F_120511_SN208_0299_BD12J9ACXX_s_6_rg.sorted.bam
TCGA-LN-A49M	TCGA-LN-A49M-01A-21D-A267-26	TCGA-LN-A49M-01A-21D-A267_131001_SN1222_0222_BC2CN2ACXX_s_1_rg.sorted.bam	821eaabe-92ee-4e30-9254-77b2ce89ea42	gs://gdc-tcga-phs000178-controlled/ESCA/DNA/WGS/HMS-RK/ILLUMINA/TCGA-LN-A49M-01A-21D-A267_131001_SN1222_0222_BC2CN2ACXX_s_1_rg.sorted.bam	13899760375	Illumina HiSeq	TCGA-LN-A49M-10A-01D-A267-26	TCGA-LN-A49M-10A-01D-A267_131001_SN1222_0222_BC2CN2ACXX_s_2_rg.sorted.bam	86fd7937-c4db-479b-adbe-410e6559701f	gs://gdc-tcga-phs000178-controlled/ESCA/DNA/WGS/HMS-RK/ILLUMINA/TCGA-LN-A49M-10A-01D-A267_131001_SN1222_0222_BC2CN2ACXX_s_2_rg.sorted.bam	16864520081	Illumina HiSeq	ESCA	30764280456	gs://5aa919de-0aa0-43ec-9ec3-288481102b6d/tcga/ESCA/DNA/WGS/HMS-RK/ILLUMINA/TCGA-LN-A49M-01A-21D-A267_131001_SN1222_0222_BC2CN2ACXX_s_1_rg.sorted.bam	gs://5aa919de-0aa0-43ec-9ec3-288481102b6d/tcga/ESCA/DNA/WGS/WUGSC/ILLUMINA/8f2c8e6bf56e22fe6e78a3ba7ca4e259.bam
TCGA-DJ-A1QF	TCGA-DJ-A1QF-01A-12D-A14U-02	TCGA-DJ-A1QF-01A-12D-A14U_120629_SN1120_0167_AC0WMBACXX_s_4_rg.sorted.bam	267d7caa-22fc-41bc-8ea9-ee910a0ac510	gs://gdc-tcga-phs000178-controlled/THCA/DNA/WGS/HMS-RK/ILLUMINA/TCGA-DJ-A1QF-01A-12D-A14U_120629_SN1120_0167_AC0WMBACXX_s_4_rg.sorted.bam	12045886733	Illumina HiSeq	TCGA-DJ-A1QF-10A-01D-A14U-02	TCGA-DJ-A1QF-10A-01D-A14U_120629_SN1120_0167_AC0WMBACXX_s_6_rg.sorted.bam	f9c3adcc-b52e-4ce1-bede-54362599ed2f	gs://gdc-tcga-phs000178-controlled/THCA/DNA/WGS/HMS-RK/ILLUMINA/TCGA-DJ-A1QF-10A-01D-A14U_120629_SN1120_0167_AC0WMBACXX_s_6_rg.sorted.bam	18820526651	Illumina HiSeq	THCA	30866413384	gs://5aa919de-0aa0-43ec-9ec3-288481102b6d/tcga/THCA/DNA/WGS/HMS-RK/ILLUMINA/TCGA-DJ-A1QF-01A-12D-A14U_120629_SN1120_0167_AC0WMBACXX_s_4_rg.sorted.bam	gs://5aa919de-0aa0-43ec-9ec3-288481102b6d/tcga/THCA/DNA/WGS/HMS-RK/ILLUMINA/TCGA-DJ-A1QF-10A-01D-A14U_120629_SN1120_0167_AC0WMBACXX_s_6_rg.sorted.bam
TCGA-DK-A3IV	TCGA-DK-A3IV-01A-22D-A21C-26	TCGA-DK-A3IV-01A-22D-A21C_120830_SN590_0177_BD141PACXX_s_7_rg.sorted.bam	5bf5cb9d-7592-4967-8440-fe80dfe9c2a6	gs://gdc-tcga-phs000178-controlled/BLCA/DNA/WGS/HMS-RK/ILLUMINA/TCGA-DK-A3IV-01A-22D-A21C_120830_SN590_0177_BD141PACXX_s_7_rg.sorted.bam	16026213613	Illumina HiSeq	TCGA-DK-A3IV-10A-01D-A21C-26	TCGA-DK-A3IV-10A-01D-A21C_120830_SN590_0177_BD141PACXX_s_8_rg.sorted.bam	0e2f8cf4-b42d-4b2c-a2f1-68e364dd633d	gs://gdc-tcga-phs000178-controlled/BLCA/DNA/WGS/HMS-RK/ILLUMINA/TCGA-DK-A3IV-10A-01D-A21C_120830_SN590_0177_BD141PACXX_s_8_rg.sorted.bam	14865546794	Illumina HiSeq	BLCA	30891760407	gs://5aa919de-0aa0-43ec-9ec3-288481102b6d/tcga/BLCA/DNA/WGS/HMS-RK/ILLUMINA/TCGA-DK-A3IV-01A-22D-A21C_120830_SN590_0177_BD141PACXX_s_7_rg.sorted.bam	gs://5aa919de-0aa0-43ec-9ec3-288481102b6d/tcga/BLCA/DNA/WGS/HMS-RK/ILLUMINA/TCGA-DK-A3IV-10A-01D-A21C_120830_SN590_0177_BD141PACXX_s_8_rg.sorted.bam
TCGA-64-5781	TCGA-64-5781-01A-01D-1623-02	TCGA-64-5781-01A-01D-1623_110824_SN208_0222_BB0164ACXX_s_7_rg.sorted.bam	901f4776-2659-4626-abec-5a9323e6f75e	gs://gdc-tcga-phs000178-controlled/LUAD/DNA/WGS/HMS-RK/ILLUMINA/TCGA-64-5781-01A-01D-1623_110824_SN208_0222_BB0164ACXX_s_7_rg.sorted.bam	14499964911	Illumina HiSeq	TCGA-64-5781-10A-01D-1623-02	TCGA-64-5781-10A-01D-1623_110824_SN208_0222_BB0164ACXX_s_8_rg.sorted.bam	ef6d1a20-4c6f-43f4-96c3-26a38a678e60	gs://gdc-tcga-phs000178-controlled/LUAD/DNA/WGS/HMS-RK/ILLUMINA/TCGA-64-5781-10A-01D-1623_110824_SN208_0222_BB0164ACXX_s_8_rg.sorted.bam	16418883560	Illumina HiSeq	LUAD	30918848471	gs://5aa919de-0aa0-43ec-9ec3-288481102b6d/tcga/LUAD/DNA/WGS/HMS-RK/ILLUMINA/TCGA-64-5781-01A-01D-1623_110824_SN208_0222_BB0164ACXX_s_7_rg.sorted.bam	gs://5aa919de-0aa0-43ec-9ec3-288481102b6d/tcga/LUAD/DNA/WGS/HMS-RK/ILLUMINA/TCGA-64-5781-10A-01D-1623_110824_SN208_0222_BB0164ACXX_s_8_rg.sorted.bam
TCGA-BR-4363	TCGA-BR-4363-01A-01D-1154-02	TCGA-BR-4363-01A-01D-1154_130815_VM001_0001_VMR0001CXX_s_7_rg.sorted.bam	ab5af808-6239-48fa-ba17-b80aa3fc5e14	gs://gdc-tcga-phs000178-controlled/STAD/DNA/WGS/HMS-RK/ILLUMINA/TCGA-BR-4363-01A-01D-1154_130815_VM001_0001_VMR0001CXX_s_7_rg.sorted.bam	12888951495	Illumina HiSeq	TCGA-BR-4363-11A-01D-1154-02	TCGA-BR-4363-11A-01D-1154_130815_VM001_0001_VMR0001CXX_s_8_rg.sorted.bam	06da121c-66ee-44be-8a1c-58e736f82e55	gs://gdc-tcga-phs000178-controlled/STAD/DNA/WGS/HMS-RK/ILLUMINA/TCGA-BR-4363-11A-01D-1154_130815_VM001_0001_VMR0001CXX_s_8_rg.sorted.bam	18065005363	Illumina HiSeq	STAD	30953956858	gs://5aa919de-0aa0-43ec-9ec3-288481102b6d/tcga/STAD/DNA/WGS/HMS-RK/ILLUMINA/TCGA-BR-4363-01A-01D-1154_130815_VM001_0001_VMR0001CXX_s_7_rg.sorted.bam	gs://5aa919de-0aa0-43ec-9ec3-288481102b6d/tcga/STAD/DNA/WGS/HMS-RK/ILLUMINA/TCGA-BR-4363-11A-01D-1154_130815_VM001_0001_VMR0001CXX_s_8_rg.sorted.bam
TCGA-V4-A9F2	TCGA-V4-A9F2-01A-11D-A40D-26	TCGA-V4-A9F2-01A-11D-A40D_140715_SN1440_0193_BC4K41ACXX_s_2_rg.sorted.bam	c4fcd1a4-5246-4a6b-b5b0-45b8b838edf2	gs://gdc-tcga-phs000178-controlled/UVM/DNA/WGS/HMS-RK/ILLUMINA/TCGA-V4-A9F2-01A-11D-A40D_140715_SN1440_0193_BC4K41ACXX_s_2_rg.sorted.bam	14654040893	Illumina HiSeq	TCGA-V4-A9F2-10A-01D-A40E-26	TCGA-V4-A9F2-10A-01D-A40E_140715_SN1440_0193_BC4K41ACXX_s_6_rg.sorted.bam	06d52331-c1e3-4a25-87d6-44b4f0983c53	gs://gdc-tcga-phs000178-controlled/UVM/DNA/WGS/HMS-RK/ILLUMINA/TCGA-V4-A9F2-10A-01D-A40E_140715_SN1440_0193_BC4K41ACXX_s_6_rg.sorted.bam	16340976173	Illumina HiSeq	UVM	30995017066	gs://5aa919de-0aa0-43ec-9ec3-288481102b6d/tcga/UVM/DNA/WGS/HMS-RK/ILLUMINA/TCGA-V4-A9F2-01A-11D-A40D_140715_SN1440_0193_BC4K41ACXX_s_2_rg.sorted.bam	gs://5aa919de-0aa0-43ec-9ec3-288481102b6d/tcga/UVM/DNA/WGS/HMS-RK/ILLUMINA/TCGA-V4-A9F2-10A-01D-A40E_140715_SN1440_0193_BC4K41ACXX_s_6_rg.sorted.bam
TCGA-DJ-A13P	TCGA-DJ-A13P-01A-11D-A10R-02	TCGA-DJ-A13P-01A-11D-A10R_120617_SN1222_0117_BD1414ACXX_s_5_rg.sorted.bam	5d993dc5-0dfb-4f12-bd8b-c21a2c64577d	gs://gdc-tcga-phs000178-controlled/THCA/DNA/WGS/HMS-RK/ILLUMINA/TCGA-DJ-A13P-01A-11D-A10R_120617_SN1222_0117_BD1414ACXX_s_5_rg.sorted.bam	13556469085	Illumina HiSeq	TCGA-DJ-A13P-10A-01D-A10R-02	TCGA-DJ-A13P-10A-01D-A10R_120617_SN1222_0117_BD1414ACXX_s_8_rg.sorted.bam	3ad8b774-daba-42c2-8cab-709a65bf8803	gs://gdc-tcga-phs000178-controlled/THCA/DNA/WGS/HMS-RK/ILLUMINA/TCGA-DJ-A13P-10A-01D-A10R_120617_SN1222_0117_BD1414ACXX_s_8_rg.sorted.bam	17515191365	Illumina HiSeq	THCA	31071660450	gs://5aa919de-0aa0-43ec-9ec3-288481102b6d/tcga/THCA/DNA/WGS/HMS-RK/ILLUMINA/TCGA-DJ-A13P-01A-11D-A10R_120617_SN1222_0117_BD1414ACXX_s_5_rg.sorted.bam	gs://5aa919de-0aa0-43ec-9ec3-288481102b6d/tcga/THCA/DNA/WGS/HMS-RK/ILLUMINA/TCGA-DJ-A13P-10A-01D-A10R_120617_SN1222_0117_BD1414ACXX_s_8_rg.sorted.bam
TCGA-DJ-A13U	TCGA-DJ-A13U-01A-11D-A10R-02	TCGA-DJ-A13U-01A-11D-A10R_120616_SN1120_0153_AC0WMJACXX_s_3_rg.sorted.bam	c717fac6-b3b3-4335-8ee8-5862d742ea16	gs://gdc-tcga-phs000178-controlled/THCA/DNA/WGS/HMS-RK/ILLUMINA/TCGA-DJ-A13U-01A-11D-A10R_120616_SN1120_0153_AC0WMJACXX_s_3_rg.sorted.bam	12592264892	Illumina HiSeq	TCGA-DJ-A13U-10A-01D-A10R-02	TCGA-DJ-A13U-10A-01D-A10R_120616_SN1120_0153_AC0WMJACXX_s_6_rg.sorted.bam	6b567a7f-04e1-4dfb-97cc-0c569f787f04	gs://gdc-tcga-phs000178-controlled/THCA/DNA/WGS/HMS-RK/ILLUMINA/TCGA-DJ-A13U-10A-01D-A10R_120616_SN1120_0153_AC0WMJACXX_s_6_rg.sorted.bam	18498641785	Illumina HiSeq	THCA	31090906677	gs://5aa919de-0aa0-43ec-9ec3-288481102b6d/tcga/THCA/DNA/WGS/HMS-RK/ILLUMINA/TCGA-DJ-A13U-01A-11D-A10R_120616_SN1120_0153_AC0WMJACXX_s_3_rg.sorted.bam	gs://5aa919de-0aa0-43ec-9ec3-288481102b6d/tcga/THCA/DNA/WGS/HMS-RK/ILLUMINA/TCGA-DJ-A13U-10A-01D-A10R_120616_SN1120_0153_AC0WMJACXX_s_6_rg.sorted.bam
TCGA-AP-A0LT	TCGA-AP-A0LT-01A-11D-A043-02	TCGA-AP-A0LT-01A-11D-A043_120327_SN590_0149_AD0U12ACXX_s_1_rg.sorted.bam	42ca121f-f3b0-4b47-acb4-f1294f88eb39	gs://gdc-tcga-phs000178-controlled/UCEC/DNA/WGS/HMS-RK/ILLUMINA/TCGA-AP-A0LT-01A-11D-A043_120327_SN590_0149_AD0U12ACXX_s_1_rg.sorted.bam	20074225495	Illumina HiSeq	TCGA-AP-A0LT-10A-01D-A043-02	TCGA-AP-A0LT-10A-01D-A043_120327_SN590_0149_AD0U12ACXX_s_2_rg.sorted.bam	9984e9fd-d5fa-4d3d-928b-43d15de26280	gs://gdc-tcga-phs000178-controlled/UCEC/DNA/WGS/HMS-RK/ILLUMINA/TCGA-AP-A0LT-10A-01D-A043_120327_SN590_0149_AD0U12ACXX_s_2_rg.sorted.bam	11042159647	Illumina HiSeq	UCEC	31116385142	gs://5aa919de-0aa0-43ec-9ec3-288481102b6d/tcga/UCEC/DNA/WGS/HMS-RK/ILLUMINA/TCGA-AP-A0LT-01A-11D-A043_120327_SN590_0149_AD0U12ACXX_s_1_rg.sorted.bam	gs://5aa919de-0aa0-43ec-9ec3-288481102b6d/tcga/UCEC/DNA/WGS/HMS-RK/ILLUMINA/TCGA-AP-A0LT-10A-01D-A043_120327_SN590_0149_AD0U12ACXX_s_2_rg.sorted.bam
TCGA-HT-7472	TCGA-HT-7472-01A-11D-2022-02	TCGA-HT-7472-01A-11D-2022_130911_SN1222_0218_BC2A1NACXX_s_7_rg.sorted.bam	518f9b23-97da-447f-90e5-a03c5ae09642	gs://gdc-tcga-phs000178-controlled/LGG/DNA/WGS/HMS-RK/ILLUMINA/TCGA-HT-7472-01A-11D-2022_130911_SN1222_0218_BC2A1NACXX_s_7_rg.sorted.bam	15974265972	Illumina HiSeq	TCGA-HT-7472-10A-01D-2022-02	TCGA-HT-7472-10A-01D-2022_130911_SN1222_0218_BC2A1NACXX_s_8_rg.sorted.bam	480868bd-a33a-4c42-855e-c6bfafe22ecb	gs://gdc-tcga-phs000178-controlled/LGG/DNA/WGS/HMS-RK/ILLUMINA/TCGA-HT-7472-10A-01D-2022_130911_SN1222_0218_BC2A1NACXX_s_8_rg.sorted.bam	15144381835	Illumina HiSeq	LGG	31118647807	gs://5aa919de-0aa0-43ec-9ec3-288481102b6d/tcga/LGG/DNA/WGS/HMS-RK/ILLUMINA/TCGA-HT-7472-01A-11D-2022_130911_SN1222_0218_BC2A1NACXX_s_7_rg.sorted.bam	gs://5aa919de-0aa0-43ec-9ec3-288481102b6d/tcga/LGG/DNA/WGS/HMS-RK/ILLUMINA/TCGA-HT-7472-10A-01D-2022_130911_SN1222_0218_BC2A1NACXX_s_8_rg.sorted.bam
TCGA-CF-A3MG	TCGA-CF-A3MG-01A-11D-A210-26	TCGA-CF-A3MG-01A-11D-A210_120914_SN590_0180_BC19KDACXX_s_7_rg.sorted.bam	695ed631-423c-4381-ae8f-4a70fd6266b9	gs://gdc-tcga-phs000178-controlled/BLCA/DNA/WGS/HMS-RK/ILLUMINA/TCGA-CF-A3MG-01A-11D-A210_120914_SN590_0180_BC19KDACXX_s_7_rg.sorted.bam	15355780003	Illumina HiSeq	TCGA-CF-A3MG-10A-01D-A210-26	TCGA-CF-A3MG-10A-01D-A210_120914_SN590_0180_BC19KDACXX_s_8_rg.sorted.bam	1385e047-6123-41fc-bd33-96122ff0e918	gs://gdc-tcga-phs000178-controlled/BLCA/DNA/WGS/HMS-RK/ILLUMINA/TCGA-CF-A3MG-10A-01D-A210_120914_SN590_0180_BC19KDACXX_s_8_rg.sorted.bam	15786318958	Illumina HiSeq	BLCA	31142098961	gs://5aa919de-0aa0-43ec-9ec3-288481102b6d/tcga/BLCA/DNA/WGS/HMS-RK/ILLUMINA/TCGA-CF-A3MG-01A-11D-A210_120914_SN590_0180_BC19KDACXX_s_7_rg.sorted.bam	gs://5aa919de-0aa0-43ec-9ec3-288481102b6d/tcga/BLCA/DNA/WGS/HMS-RK/ILLUMINA/TCGA-CF-A3MG-10A-01D-A210_120914_SN590_0180_BC19KDACXX_s_8_rg.sorted.bam
TCGA-FI-A2D0	TCGA-FI-A2D0-01A-11D-A17E-02	TCGA-FI-A2D0-01A-11D-A17E_120511_SN1120_0140_AD12J0ACXX_s_3_rg.sorted.bam	5d8357bd-6f87-41b8-af0f-a2bdcb483e07	gs://gdc-tcga-phs000178-controlled/UCEC/DNA/WGS/HMS-RK/ILLUMINA/TCGA-FI-A2D0-01A-11D-A17E_120511_SN1120_0140_AD12J0ACXX_s_3_rg.sorted.bam	15269061437	Illumina HiSeq	TCGA-FI-A2D0-10A-01D-A17E-02	TCGA-FI-A2D0-10A-01D-A17E_120511_SN1120_0140_AD12J0ACXX_s_4_rg.sorted.bam	452078a9-1e91-4915-9a31-397391041482	gs://gdc-tcga-phs000178-controlled/UCEC/DNA/WGS/HMS-RK/ILLUMINA/TCGA-FI-A2D0-10A-01D-A17E_120511_SN1120_0140_AD12J0ACXX_s_4_rg.sorted.bam	15941952926	Illumina HiSeq	UCEC	31211014363	gs://5aa919de-0aa0-43ec-9ec3-288481102b6d/tcga/UCEC/DNA/WGS/HMS-RK/ILLUMINA/TCGA-FI-A2D0-01A-11D-A17E_120511_SN1120_0140_AD12J0ACXX_s_3_rg.sorted.bam	gs://5aa919de-0aa0-43ec-9ec3-288481102b6d/tcga/UCEC/DNA/WGS/HMS-RK/ILLUMINA/TCGA-FI-A2D0-10A-01D-A17E_120511_SN1120_0140_AD12J0ACXX_s_4_rg.sorted.bam
TCGA-CM-4750	TCGA-CM-4750-01A-01D-1405-02	TCGA-CM-4750-01A-01D-1405-02_IlluminaHiSeq-DNASeq_whole.bam	eae74e76-b630-469d-9ad7-549fbfe64297	gs://gdc-tcga-phs000178-controlled/COAD/DNA/WGS/HMS-RK/ILLUMINA/TCGA-CM-4750-01A-01D-1405-02_IlluminaHiSeq-DNASeq_whole.bam	14297727733	Illumina HiSeq	TCGA-CM-4750-10A-01D-1405-02	TCGA-CM-4750-10A-01D-1405-02_IlluminaHiSeq-DNASeq_whole.bam	ec4b40d2-142c-4754-8825-4cdae52c5b9b	gs://gdc-tcga-phs000178-controlled/COAD/DNA/WGS/HMS-RK/ILLUMINA/TCGA-CM-4750-10A-01D-1405-02_IlluminaHiSeq-DNASeq_whole.bam	17030756971	Illumina HiSeq	COAD	31328484704	gs://5aa919de-0aa0-43ec-9ec3-288481102b6d/tcga/COAD/DNA/WGS/HMS-RK/ILLUMINA/TCGA-CM-4750-01A-01D-1405-02_IlluminaHiSeq-DNASeq_whole.bam	gs://5aa919de-0aa0-43ec-9ec3-288481102b6d/tcga/COAD/DNA/WGS/HMS-RK/ILLUMINA/TCGA-CM-4750-10A-01D-1405-02_IlluminaHiSeq-DNASeq_whole.bam
TCGA-JX-A3Q8	TCGA-JX-A3Q8-01A-11D-A245-26	TCGA-JX-A3Q8-01A-11D-A245_140206_SN1222_0239_BC2RAKACXX_s_3_rg.sorted.bam	e8f02d77-0077-4817-a34b-ab4ddd64bbd5	gs://gdc-tcga-phs000178-controlled/CESC/DNA/WGS/HMS-RK/ILLUMINA/TCGA-JX-A3Q8-01A-11D-A245_140206_SN1222_0239_BC2RAKACXX_s_3_rg.sorted.bam	10493152541	Illumina HiSeq	TCGA-JX-A3Q8-10A-01D-A245-26	TCGA-JX-A3Q8-10A-01D-A245_140206_SN1222_0239_BC2RAKACXX_s_4_rg.sorted.bam	638ee124-3225-4587-944a-aff7c7759987	gs://gdc-tcga-phs000178-controlled/CESC/DNA/WGS/HMS-RK/ILLUMINA/TCGA-JX-A3Q8-10A-01D-A245_140206_SN1222_0239_BC2RAKACXX_s_4_rg.sorted.bam	20895427729	Illumina HiSeq	CESC	31388580270	gs://5aa919de-0aa0-43ec-9ec3-288481102b6d/tcga/CESC/DNA/WGS/HMS-RK/ILLUMINA/TCGA-JX-A3Q8-01A-11D-A245_140206_SN1222_0239_BC2RAKACXX_s_3_rg.sorted.bam	gs://5aa919de-0aa0-43ec-9ec3-288481102b6d/tcga/CESC/DNA/WGS/HMS-RK/ILLUMINA/TCGA-JX-A3Q8-10A-01D-A245_140206_SN1222_0239_BC2RAKACXX_s_4_rg.sorted.bam
TCGA-BA-5151	TCGA-BA-5151-01A-01D-1431-02	TCGA-BA-5151-01A-01D-1431_120423_SN590_0154_AC0JBHACXX_s_3_rg.sorted.bam	d1067ce4-863a-49f4-9061-d2e677695382	gs://gdc-tcga-phs000178-controlled/HNSC/DNA/WGS/HMS-RK/ILLUMINA/TCGA-BA-5151-01A-01D-1431_120423_SN590_0154_AC0JBHACXX_s_3_rg.sorted.bam	14693002192	Illumina HiSeq	TCGA-BA-5151-10A-01D-1431-02	TCGA-BA-5151-10A-01D-1431_120423_SN590_0154_AC0JBHACXX_s_4_rg.sorted.bam	fe120e7f-b67b-43e6-9502-3878c982d056	gs://gdc-tcga-phs000178-controlled/HNSC/DNA/WGS/HMS-RK/ILLUMINA/TCGA-BA-5151-10A-01D-1431_120423_SN590_0154_AC0JBHACXX_s_4_rg.sorted.bam	16724467088	Illumina HiSeq	HNSC	31417469280	gs://5aa919de-0aa0-43ec-9ec3-288481102b6d/tcga/HNSC/DNA/WGS/HMS-RK/ILLUMINA/TCGA-BA-5151-01A-01D-1431_120423_SN590_0154_AC0JBHACXX_s_3_rg.sorted.bam	gs://5aa919de-0aa0-43ec-9ec3-288481102b6d/tcga/HNSC/DNA/WGS/HMS-RK/ILLUMINA/TCGA-BA-5151-10A-01D-1431_120423_SN590_0154_AC0JBHACXX_s_4_rg.sorted.bam
TCGA-L5-A4OT	TCGA-L5-A4OT-01A-11D-A28P-26	TCGA-L5-A4OT-01A-11D-A28P_140122_SN1222_0236_BD2CT4ACXX_s_7_rg.sorted.bam	7d4e10aa-fe0f-4c18-800f-98fde94f819b	gs://gdc-tcga-phs000178-controlled/ESCA/DNA/WGS/HMS-RK/ILLUMINA/TCGA-L5-A4OT-01A-11D-A28P_140122_SN1222_0236_BD2CT4ACXX_s_7_rg.sorted.bam	14847755187	Illumina HiSeq	TCGA-L5-A4OT-11A-11D-A28P-26	TCGA-L5-A4OT-11A-11D-A28P_140122_SN1222_0236_BD2CT4ACXX_s_8_rg.sorted.bam	2a181c5e-e4ca-4351-aeec-3b3141bdedd2	gs://gdc-tcga-phs000178-controlled/ESCA/DNA/WGS/HMS-RK/ILLUMINA/TCGA-L5-A4OT-11A-11D-A28P_140122_SN1222_0236_BD2CT4ACXX_s_8_rg.sorted.bam	16600130790	Illumina HiSeq	ESCA	31447885977	gs://5aa919de-0aa0-43ec-9ec3-288481102b6d/tcga/ESCA/DNA/WGS/HMS-RK/ILLUMINA/TCGA-L5-A4OT-01A-11D-A28P_140122_SN1222_0236_BD2CT4ACXX_s_7_rg.sorted.bam	gs://5aa919de-0aa0-43ec-9ec3-288481102b6d/tcga/ESCA/DNA/WGS/HMS-RK/ILLUMINA/TCGA-L5-A4OT-11A-11D-A28P_140122_SN1222_0236_BD2CT4ACXX_s_8_rg.sorted.bam
TCGA-AG-3999	TCGA-AG-3999-01A-01D-1115-02	TCGA-AG-3999-01A-01D-1115-02_IlluminaHiSeq-DNASeq_whole.bam	3d30dbe4-9c61-402a-afcd-c869123af4c6	gs://gdc-tcga-phs000178-controlled/READ/DNA/WGS/HMS-RK/ILLUMINA/TCGA-AG-3999-01A-01D-1115-02_IlluminaHiSeq-DNASeq_whole.bam	12917578095	Illumina HiSeq	TCGA-AG-3999-10A-01D-1115-02	TCGA-AG-3999-10A-01D-1115-02_IlluminaHiSeq-DNASeq_whole.bam	f639d084-d99e-4579-aeae-2edb77da3a8e	gs://gdc-tcga-phs000178-controlled/READ/DNA/WGS/HMS-RK/ILLUMINA/TCGA-AG-3999-10A-01D-1115-02_IlluminaHiSeq-DNASeq_whole.bam	18661083448	Illumina HiSeq	READ	31578661543	gs://5aa919de-0aa0-43ec-9ec3-288481102b6d/tcga/READ/DNA/WGS/HMS-RK/ILLUMINA/TCGA-AG-3999-01A-01D-1115-02_IlluminaHiSeq-DNASeq_whole.bam	gs://5aa919de-0aa0-43ec-9ec3-288481102b6d/tcga/READ/DNA/WGS/HMS-RK/ILLUMINA/TCGA-AG-3999-10A-01D-1115-02_IlluminaHiSeq-DNASeq_whole.bam
TCGA-BG-A0M8	TCGA-BG-A0M8-01A-12D-A101-02	TCGA-BG-A0M8-01A-12D-A101_120330_SN1120_0129_BD0UCLACXX_s_3_rg.sorted.bam	f354958c-ea56-472d-b145-a7e2895af8e2	gs://gdc-tcga-phs000178-controlled/UCEC/DNA/WGS/HMS-RK/ILLUMINA/TCGA-BG-A0M8-01A-12D-A101_120330_SN1120_0129_BD0UCLACXX_s_3_rg.sorted.bam	20522719824	Illumina HiSeq	TCGA-BG-A0M8-10A-01D-A101-02	TCGA-BG-A0M8-10A-01D-A101_120406_SN1120_0130_AD0UKGACXX_s_6_rg.sorted.bam	59c03a66-dea6-47f6-a91b-d3d200938b26	gs://gdc-tcga-phs000178-controlled/UCEC/DNA/WGS/HMS-RK/ILLUMINA/TCGA-BG-A0M8-10A-01D-A101_120406_SN1120_0130_AD0UKGACXX_s_6_rg.sorted.bam	11120100401	Illumina HiSeq	UCEC	31642820225	gs://5aa919de-0aa0-43ec-9ec3-288481102b6d/tcga/UCEC/DNA/WGS/HMS-RK/ILLUMINA/TCGA-BG-A0M8-01A-12D-A101_120330_SN1120_0129_BD0UCLACXX_s_3_rg.sorted.bam	gs://5aa919de-0aa0-43ec-9ec3-288481102b6d/tcga/UCEC/DNA/WGS/HMS-RK/ILLUMINA/TCGA-BG-A0M8-10A-01D-A101_120406_SN1120_0130_AD0UKGACXX_s_6_rg.sorted.bam
TCGA-DE-A0Y2	TCGA-DE-A0Y2-01A-11D-A10R-02	TCGA-DE-A0Y2-01A-11D-A10R_120617_SN1222_0116_AC0WMMACXX_s_3_rg.sorted.bam	eaf940db-08d0-4dc4-b390-0576523fb2f5	gs://gdc-tcga-phs000178-controlled/THCA/DNA/WGS/HMS-RK/ILLUMINA/TCGA-DE-A0Y2-01A-11D-A10R_120617_SN1222_0116_AC0WMMACXX_s_3_rg.sorted.bam	15102158763	Illumina HiSeq	TCGA-DE-A0Y2-10A-01D-A10R-02	TCGA-DE-A0Y2-10A-01D-A10R_120617_SN1222_0116_AC0WMMACXX_s_6_rg.sorted.bam	49e7891f-4770-48d9-819b-603aec748234	gs://gdc-tcga-phs000178-controlled/THCA/DNA/WGS/HMS-RK/ILLUMINA/TCGA-DE-A0Y2-10A-01D-A10R_120617_SN1222_0116_AC0WMMACXX_s_6_rg.sorted.bam	16574061552	Illumina HiSeq	THCA	31676220315	gs://5aa919de-0aa0-43ec-9ec3-288481102b6d/tcga/THCA/DNA/WGS/HMS-RK/ILLUMINA/TCGA-DE-A0Y2-01A-11D-A10R_120617_SN1222_0116_AC0WMMACXX_s_3_rg.sorted.bam	gs://5aa919de-0aa0-43ec-9ec3-288481102b6d/tcga/THCA/DNA/WGS/HMS-RK/ILLUMINA/TCGA-DE-A0Y2-10A-01D-A10R_120617_SN1222_0116_AC0WMMACXX_s_6_rg.sorted.bam
TCGA-GN-A265	TCGA-GN-A265-06A-21D-A18Y-02	TCGA-GN-A265-06A-21D-A18Y_120602_SN208_0304_BC0WTWACXX_s_2_rg.sorted.bam	95729723-84b0-4360-acd5-b7f42668ae18	gs://gdc-tcga-phs000178-controlled/SKCM/DNA/WGS/HMS-RK/ILLUMINA/TCGA-GN-A265-06A-21D-A18Y_120602_SN208_0304_BC0WTWACXX_s_2_rg.sorted.bam	14167987666	Illumina HiSeq	TCGA-GN-A265-10A-01D-A190-02	TCGA-GN-A265-10A-01D-A190_120602_SN208_0304_BC0WTWACXX_s_5_rg.sorted.bam	8ad44bb1-82fb-42de-8306-68b2e86c747f	gs://gdc-tcga-phs000178-controlled/SKCM/DNA/WGS/HMS-RK/ILLUMINA/TCGA-GN-A265-10A-01D-A190_120602_SN208_0304_BC0WTWACXX_s_5_rg.sorted.bam	17531301466	Illumina HiSeq	SKCM	31699289132	gs://5aa919de-0aa0-43ec-9ec3-288481102b6d/tcga/SKCM/DNA/WGS/HMS-RK/ILLUMINA/TCGA-GN-A265-06A-21D-A18Y_120602_SN208_0304_BC0WTWACXX_s_2_rg.sorted.bam	gs://5aa919de-0aa0-43ec-9ec3-288481102b6d/tcga/SKCM/DNA/WGS/HMS-RK/ILLUMINA/TCGA-GN-A265-10A-01D-A190_120602_SN208_0304_BC0WTWACXX_s_5_rg.sorted.bam
TCGA-G2-A2EL	TCGA-G2-A2EL-01A-12D-A18D-02	TCGA-G2-A2EL-01A-12D-A18D_120912_SN1222_0148_AC188PACXX_s_5_rg.sorted.bam	15128dae-4500-4372-9676-d23d4c116527	gs://gdc-tcga-phs000178-controlled/BLCA/DNA/WGS/HMS-RK/ILLUMINA/TCGA-G2-A2EL-01A-12D-A18D_120912_SN1222_0148_AC188PACXX_s_5_rg.sorted.bam	23030950113	Illumina HiSeq	TCGA-G2-A2EL-10A-01D-A18D-02	TCGA-G2-A2EL-10A-01D-A18D_120912_SN1222_0148_AC188PACXX_s_6_rg.sorted.bam	9b81589b-68e2-4101-b77c-a356f255eb95	gs://gdc-tcga-phs000178-controlled/BLCA/DNA/WGS/HMS-RK/ILLUMINA/TCGA-G2-A2EL-10A-01D-A18D_120912_SN1222_0148_AC188PACXX_s_6_rg.sorted.bam	8706322785	Illumina HiSeq	BLCA	31737272898	gs://5aa919de-0aa0-43ec-9ec3-288481102b6d/tcga/BLCA/DNA/WGS/HMS-RK/ILLUMINA/TCGA-G2-A2EL-01A-12D-A18D_120912_SN1222_0148_AC188PACXX_s_5_rg.sorted.bam	gs://5aa919de-0aa0-43ec-9ec3-288481102b6d/tcga/BLCA/DNA/WGS/HMS-RK/ILLUMINA/TCGA-G2-A2EL-10A-01D-A18D_120912_SN1222_0148_AC188PACXX_s_6_rg.sorted.bam
TCGA-B5-A0JV	TCGA-B5-A0JV-01A-11D-A101-02	TCGA-B5-A0JV-01A-11D-A101_120330_SN208_0280_AD0UKLACXX_s_5_rg.sorted.bam	2c99d5d5-1f92-452e-9370-59486a6d7bce	gs://gdc-tcga-phs000178-controlled/UCEC/DNA/WGS/HMS-RK/ILLUMINA/TCGA-B5-A0JV-01A-11D-A101_120330_SN208_0280_AD0UKLACXX_s_5_rg.sorted.bam	18554334720	Illumina HiSeq	TCGA-B5-A0JV-10A-01D-A101-02	TCGA-B5-A0JV-10A-01D-A101_120406_SN208_0282_BC0L15ACXX_s_4_rg.sorted.bam	2c067c19-fda2-4331-8fc7-1e59ff81b137	gs://gdc-tcga-phs000178-controlled/UCEC/DNA/WGS/HMS-RK/ILLUMINA/TCGA-B5-A0JV-10A-01D-A101_120406_SN208_0282_BC0L15ACXX_s_4_rg.sorted.bam	13239069951	Illumina HiSeq	UCEC	31793404671	gs://5aa919de-0aa0-43ec-9ec3-288481102b6d/tcga/UCEC/DNA/WGS/HMS-RK/ILLUMINA/TCGA-B5-A0JV-01A-11D-A101_120330_SN208_0280_AD0UKLACXX_s_5_rg.sorted.bam	gs://5aa919de-0aa0-43ec-9ec3-288481102b6d/tcga/UCEC/DNA/WGS/HMS-RK/ILLUMINA/TCGA-B5-A0JV-10A-01D-A101_120406_SN208_0282_BC0L15ACXX_s_4_rg.sorted.bam
TCGA-BG-A0M4	TCGA-BG-A0M4-01A-11D-A101-02	TCGA-BG-A0M4-01A-11D-A101_120330_SN1120_0129_BD0UCLACXX_s_1_rg.sorted.bam	6f34976e-c9a0-4b3f-afb6-d476e4d9f22d	gs://gdc-tcga-phs000178-controlled/UCEC/DNA/WGS/HMS-RK/ILLUMINA/TCGA-BG-A0M4-01A-11D-A101_120330_SN1120_0129_BD0UCLACXX_s_1_rg.sorted.bam	18972949685	Illumina HiSeq	TCGA-BG-A0M4-10A-02D-A101-02	TCGA-BG-A0M4-10A-02D-A101_120406_SN1120_0130_AD0UKGACXX_s_4_rg.sorted.bam	948469de-ebaf-429d-b96b-b4d48cc57e3f	gs://gdc-tcga-phs000178-controlled/UCEC/DNA/WGS/HMS-RK/ILLUMINA/TCGA-BG-A0M4-10A-02D-A101_120406_SN1120_0130_AD0UKGACXX_s_4_rg.sorted.bam	12860278221	Illumina HiSeq	UCEC	31833227906	gs://5aa919de-0aa0-43ec-9ec3-288481102b6d/tcga/UCEC/DNA/WGS/HMS-RK/ILLUMINA/TCGA-BG-A0M4-01A-11D-A101_120330_SN1120_0129_BD0UCLACXX_s_1_rg.sorted.bam	gs://5aa919de-0aa0-43ec-9ec3-288481102b6d/tcga/UCEC/DNA/WGS/HMS-RK/ILLUMINA/TCGA-BG-A0M4-10A-02D-A101_120406_SN1120_0130_AD0UKGACXX_s_4_rg.sorted.bam
TCGA-BG-A0MO	TCGA-BG-A0MO-01A-11D-A043-02	TCGA-BG-A0MO-01A-11D-A043_120327_SN590_0148_BC0LM8ACXX_s_1_rg.sorted.bam	e165d17d-a860-4111-9ae9-3fb19605cd21	gs://gdc-tcga-phs000178-controlled/UCEC/DNA/WGS/HMS-RK/ILLUMINA/TCGA-BG-A0MO-01A-11D-A043_120327_SN590_0148_BC0LM8ACXX_s_1_rg.sorted.bam	11303830128	Illumina HiSeq	TCGA-BG-A0MO-10A-01D-A043-02	TCGA-BG-A0MO-10A-01D-A043_120327_SN590_0148_BC0LM8ACXX_s_2_rg.sorted.bam	1d255a62-a9f0-4075-b7cf-b09d3e044a24	gs://gdc-tcga-phs000178-controlled/UCEC/DNA/WGS/HMS-RK/ILLUMINA/TCGA-BG-A0MO-10A-01D-A043_120327_SN590_0148_BC0LM8ACXX_s_2_rg.sorted.bam	20643970287	Illumina HiSeq	UCEC	31947800415	gs://5aa919de-0aa0-43ec-9ec3-288481102b6d/tcga/UCEC/DNA/WGS/HMS-RK/ILLUMINA/TCGA-BG-A0MO-01A-11D-A043_120327_SN590_0148_BC0LM8ACXX_s_1_rg.sorted.bam	gs://5aa919de-0aa0-43ec-9ec3-288481102b6d/tcga/UCEC/DNA/WGS/HMS-RK/ILLUMINA/TCGA-BG-A0MO-10A-01D-A043_120327_SN590_0148_BC0LM8ACXX_s_2_rg.sorted.bam
TCGA-BG-A0M0	TCGA-BG-A0M0-01A-11D-A101-02	TCGA-BG-A0M0-01A-11D-A101_120330_SN208_0279_BC0L73ACXX_s_6_rg.sorted.bam	bedca351-a4f7-4fbd-af8e-d49f3d9b2c37	gs://gdc-tcga-phs000178-controlled/UCEC/DNA/WGS/HMS-RK/ILLUMINA/TCGA-BG-A0M0-01A-11D-A101_120330_SN208_0279_BC0L73ACXX_s_6_rg.sorted.bam	17540095155	Illumina HiSeq	TCGA-BG-A0M0-10A-01D-A101-02	TCGA-BG-A0M0-10A-01D-A101_120406_SN1120_0130_AD0UKGACXX_s_1_rg.sorted.bam	131e2c60-ce89-4bf3-8c00-24e790507005	gs://gdc-tcga-phs000178-controlled/UCEC/DNA/WGS/HMS-RK/ILLUMINA/TCGA-BG-A0M0-10A-01D-A101_120406_SN1120_0130_AD0UKGACXX_s_1_rg.sorted.bam	14419901843	Illumina HiSeq	UCEC	31959996998	gs://5aa919de-0aa0-43ec-9ec3-288481102b6d/tcga/UCEC/DNA/WGS/HMS-RK/ILLUMINA/TCGA-BG-A0M0-01A-11D-A101_120330_SN208_0279_BC0L73ACXX_s_6_rg.sorted.bam	gs://5aa919de-0aa0-43ec-9ec3-288481102b6d/tcga/UCEC/DNA/WGS/HMS-RK/ILLUMINA/TCGA-BG-A0M0-10A-01D-A101_120406_SN1120_0130_AD0UKGACXX_s_1_rg.sorted.bam
TCGA-DK-A3WX	TCGA-DK-A3WX-01A-22D-A233-26	TCGA-DK-A3WX-01A-22D-A233_120829_SN1120_0183_AC18U8ACXX_s_5_rg.sorted.bam	12365344-0a7a-4ef2-a651-2f1f3a15f6a1	gs://gdc-tcga-phs000178-controlled/BLCA/DNA/WGS/HMS-RK/ILLUMINA/TCGA-DK-A3WX-01A-22D-A233_120829_SN1120_0183_AC18U8ACXX_s_5_rg.sorted.bam	15713138020	Illumina HiSeq	TCGA-DK-A3WX-10A-01D-A233-26	TCGA-DK-A3WX-10A-01D-A233_120829_SN1120_0183_AC18U8ACXX_s_6_rg.sorted.bam	bed65641-3cb7-440c-a595-ed3f210f52a2	gs://gdc-tcga-phs000178-controlled/BLCA/DNA/WGS/HMS-RK/ILLUMINA/TCGA-DK-A3WX-10A-01D-A233_120829_SN1120_0183_AC18U8ACXX_s_6_rg.sorted.bam	16329446153	Illumina HiSeq	BLCA	32042584173	gs://5aa919de-0aa0-43ec-9ec3-288481102b6d/tcga/BLCA/DNA/WGS/HMS-RK/ILLUMINA/TCGA-DK-A3WX-01A-22D-A233_120829_SN1120_0183_AC18U8ACXX_s_5_rg.sorted.bam	gs://5aa919de-0aa0-43ec-9ec3-288481102b6d/tcga/BLCA/DNA/WGS/HMS-RK/ILLUMINA/TCGA-DK-A3WX-10A-01D-A233_120829_SN1120_0183_AC18U8ACXX_s_6_rg.sorted.bam
TCGA-BG-A0MG	TCGA-BG-A0MG-01A-21D-A101-02	TCGA-BG-A0MG-01A-21D-A101_120330_SN1120_0129_BD0UCLACXX_s_5_rg.sorted.bam	30b3e5f5-4066-401d-9cf3-5ee64b9014ef	gs://gdc-tcga-phs000178-controlled/UCEC/DNA/WGS/HMS-RK/ILLUMINA/TCGA-BG-A0MG-01A-21D-A101_120330_SN1120_0129_BD0UCLACXX_s_5_rg.sorted.bam	19681871979	Illumina HiSeq	TCGA-BG-A0MG-10A-01D-A101-02	TCGA-BG-A0MG-10A-01D-A101_120406_SN1120_0130_AD0UKGACXX_s_7_rg.sorted.bam	9079f7a8-53e7-4675-b3c6-f6c7b3f81eba	gs://gdc-tcga-phs000178-controlled/UCEC/DNA/WGS/HMS-RK/ILLUMINA/TCGA-BG-A0MG-10A-01D-A101_120406_SN1120_0130_AD0UKGACXX_s_7_rg.sorted.bam	12398027284	Illumina HiSeq	UCEC	32079899263	gs://5aa919de-0aa0-43ec-9ec3-288481102b6d/tcga/UCEC/DNA/WGS/HMS-RK/ILLUMINA/TCGA-BG-A0MG-01A-21D-A101_120330_SN1120_0129_BD0UCLACXX_s_5_rg.sorted.bam	gs://5aa919de-0aa0-43ec-9ec3-288481102b6d/tcga/UCEC/DNA/WGS/HMS-RK/ILLUMINA/TCGA-BG-A0MG-10A-01D-A101_120406_SN1120_0130_AD0UKGACXX_s_7_rg.sorted.bam
TCGA-AA-A01G	TCGA-AA-A01G-01A-01D-A077-02	TCGA-AA-A01G-01A-01D-A077-02_IlluminaHiSeq-DNASeq_whole.bam	efd511ca-ff06-4cbe-afe2-2c025120233e	gs://gdc-tcga-phs000178-controlled/COAD/DNA/WGS/HMS-RK/ILLUMINA/TCGA-AA-A01G-01A-01D-A077-02_IlluminaHiSeq-DNASeq_whole.bam	16809174026	Illumina HiSeq	TCGA-AA-A01G-10A-01D-A078-02	TCGA-AA-A01G-10A-01D-A078_110326_SN590_0061_B702DPABXX_s_2_rg.sorted.bam	032cb2e6-9cac-4851-bf1b-448209aceb57	gs://gdc-tcga-phs000178-controlled/COAD/DNA/WGS/HMS-RK/ILLUMINA/TCGA-AA-A01G-10A-01D-A078_110326_SN590_0061_B702DPABXX_s_2_rg.sorted.bam	15294442446	Illumina HiSeq	COAD	32103616472	gs://5aa919de-0aa0-43ec-9ec3-288481102b6d/tcga/COAD/DNA/WGS/HMS-RK/ILLUMINA/TCGA-AA-A01G-01A-01D-A077-02_IlluminaHiSeq-DNASeq_whole.bam	gs://5aa919de-0aa0-43ec-9ec3-288481102b6d/tcga/COAD/DNA/WGS/HMS-RK/ILLUMINA/TCGA-AA-A01G-10A-01D-A078_110326_SN590_0061_B702DPABXX_s_2_rg.sorted.bam
TCGA-B5-A0K0	TCGA-B5-A0K0-01A-11D-A043-02	TCGA-B5-A0K0-01A-11D-A043_120209_SN1120_0114_BC0DFVACXX_s_7_rg.sorted.bam	e5550bf6-3edf-480e-9dc5-6d590e837e5e	gs://gdc-tcga-phs000178-controlled/UCEC/DNA/WGS/HMS-RK/ILLUMINA/TCGA-B5-A0K0-01A-11D-A043_120209_SN1120_0114_BC0DFVACXX_s_7_rg.sorted.bam	12082352108	Illumina HiSeq	TCGA-B5-A0K0-10A-01D-A043-02	TCGA-B5-A0K0-10A-01D-A043_120209_SN1120_0114_BC0DFVACXX_s_8_rg.sorted.bam	967c5a49-ca2a-4d26-bd4a-840a16998e01	gs://gdc-tcga-phs000178-controlled/UCEC/DNA/WGS/HMS-RK/ILLUMINA/TCGA-B5-A0K0-10A-01D-A043_120322_SN208_0278_BD0RB0ACXX_s_5_rg.sorted.bam	20062405808	Illumina HiSeq	UCEC	32144757916	gs://5aa919de-0aa0-43ec-9ec3-288481102b6d/tcga/UCEC/DNA/WGS/HMS-RK/ILLUMINA/TCGA-B5-A0K0-01A-11D-A043_120209_SN1120_0114_BC0DFVACXX_s_7_rg.sorted.bam	gs://5aa919de-0aa0-43ec-9ec3-288481102b6d/tcga/UCEC/DNA/WGS/HMS-RK/ILLUMINA/TCGA-B5-A0K0-10A-01D-A043_120209_SN1120_0114_BC0DFVACXX_s_8_rg.sorted.bam
TCGA-V4-A9F8	TCGA-V4-A9F8-01A-11D-A40D-26	TCGA-V4-A9F8-01A-11D-A40D_140716_SN208_0519_BC5946ACXX_s_3_rg.sorted.bam	05bff1f2-adb9-4252-892d-c86207753ca1	gs://gdc-tcga-phs000178-controlled/UVM/DNA/WGS/HMS-RK/ILLUMINA/TCGA-V4-A9F8-01A-11D-A40D_140716_SN208_0519_BC5946ACXX_s_3_rg.sorted.bam	16516268212	Illumina HiSeq	TCGA-V4-A9F8-10A-01D-A40E-26	TCGA-V4-A9F8-10A-01D-A40E_140716_SN208_0519_BC5946ACXX_s_7_rg.sorted.bam	f07890a3-2a55-40df-b5d5-c3c2fe47fd3e	gs://gdc-tcga-phs000178-controlled/UVM/DNA/WGS/HMS-RK/ILLUMINA/TCGA-V4-A9F8-10A-01D-A40E_140716_SN208_0519_BC5946ACXX_s_7_rg.sorted.bam	15717876175	Illumina HiSeq	UVM	32234144387	gs://5aa919de-0aa0-43ec-9ec3-288481102b6d/tcga/UVM/DNA/WGS/HMS-RK/ILLUMINA/TCGA-V4-A9F8-01A-11D-A40D_140716_SN208_0519_BC5946ACXX_s_3_rg.sorted.bam	gs://5aa919de-0aa0-43ec-9ec3-288481102b6d/tcga/UVM/DNA/WGS/HMS-RK/ILLUMINA/TCGA-V4-A9F8-10A-01D-A40E_140716_SN208_0519_BC5946ACXX_s_7_rg.sorted.bam
TCGA-BR-6456	TCGA-BR-6456-01A-11D-1798-02	TCGA-BR-6456-01A-11D-1798_130116_SN208_0448_AC1J58ACXX_s_1_rg.sorted.bam	a772744a-8f77-4f03-adaf-cbd5db4ba399	gs://gdc-tcga-phs000178-controlled/STAD/DNA/WGS/HMS-RK/ILLUMINA/TCGA-BR-6456-01A-11D-1798_130116_SN208_0448_AC1J58ACXX_s_1_rg.sorted.bam	14105031345	Illumina HiSeq	TCGA-BR-6456-10A-01D-1798-02	TCGA-BR-6456-10A-01D-1798_130116_SN208_0448_AC1J58ACXX_s_2_rg.sorted.bam	4fcd3184-8cb8-4097-8550-b9905d13adb4	gs://gdc-tcga-phs000178-controlled/STAD/DNA/WGS/HMS-RK/ILLUMINA/TCGA-BR-6456-10A-01D-1798_130116_SN208_0448_AC1J58ACXX_s_2_rg.sorted.bam	18184343159	Illumina HiSeq	STAD	32289374504	gs://5aa919de-0aa0-43ec-9ec3-288481102b6d/tcga/STAD/DNA/WGS/BI/ILLUMINA/G39020.TCGA-BR-6456-01A-11D-1800-08.3.bam	gs://5aa919de-0aa0-43ec-9ec3-288481102b6d/tcga/STAD/DNA/WGS/BI/ILLUMINA/G39020.TCGA-BR-6456-10A-01D-1800-08.3.bam
TCGA-D1-A2G6	TCGA-D1-A2G6-01A-11D-A17E-02	TCGA-D1-A2G6-01A-11D-A17E_120511_SN208_0299_BD12J9ACXX_s_7_rg.sorted.bam	4ac2b259-f781-4a71-b271-2d326472c965	gs://gdc-tcga-phs000178-controlled/UCEC/DNA/WGS/HMS-RK/ILLUMINA/TCGA-D1-A2G6-01A-11D-A17E_120511_SN208_0299_BD12J9ACXX_s_7_rg.sorted.bam	15878378459	Illumina HiSeq	TCGA-D1-A2G6-10A-01D-A17E-02	TCGA-D1-A2G6-10A-01D-A17E_120511_SN208_0299_BD12J9ACXX_s_8_rg.sorted.bam	88a27a1c-460f-45a8-8579-5e7a02138395	gs://gdc-tcga-phs000178-controlled/UCEC/DNA/WGS/HMS-RK/ILLUMINA/TCGA-D1-A2G6-10A-01D-A17E_120511_SN208_0299_BD12J9ACXX_s_8_rg.sorted.bam	16456497297	Illumina HiSeq	UCEC	32334875756	gs://5aa919de-0aa0-43ec-9ec3-288481102b6d/tcga/UCEC/DNA/WGS/HMS-RK/ILLUMINA/TCGA-D1-A2G6-01A-11D-A17E_120511_SN208_0299_BD12J9ACXX_s_7_rg.sorted.bam	gs://5aa919de-0aa0-43ec-9ec3-288481102b6d/tcga/UCEC/DNA/WGS/HMS-RK/ILLUMINA/TCGA-D1-A2G6-10A-01D-A17E_120511_SN208_0299_BD12J9ACXX_s_8_rg.sorted.bam
TCGA-EM-A3FR	TCGA-EM-A3FR-01A-11D-A221-26	TCGA-EM-A3FR-01A-11D-A221_120610_SN1120_0152_BD13TDACXX_s_6_rg.sorted.bam	0430ed44-5b5d-4b22-b78a-9b9ecd259736	gs://gdc-tcga-phs000178-controlled/THCA/DNA/WGS/HMS-RK/ILLUMINA/TCGA-EM-A3FR-01A-11D-A221_120610_SN1120_0152_BD13TDACXX_s_6_rg.sorted.bam	18330495832	Illumina HiSeq	TCGA-EM-A3FR-10A-01D-A221-26	TCGA-EM-A3FR-10A-01D-A221_120610_SN1120_0152_BD13TDACXX_s_3_rg.sorted.bam	e514d668-eadd-47c2-8cb2-67681432cc75	gs://gdc-tcga-phs000178-controlled/THCA/DNA/WGS/HMS-RK/ILLUMINA/TCGA-EM-A3FR-10A-01D-A221_120610_SN1120_0152_BD13TDACXX_s_3_rg.sorted.bam	14009341362	Illumina HiSeq	THCA	32339837194	gs://5aa919de-0aa0-43ec-9ec3-288481102b6d/tcga/THCA/DNA/WGS/HMS-RK/ILLUMINA/TCGA-EM-A3FR-01A-11D-A221_120610_SN1120_0152_BD13TDACXX_s_6_rg.sorted.bam	gs://5aa919de-0aa0-43ec-9ec3-288481102b6d/tcga/THCA/DNA/WGS/BI/ILLUMINA/G49537.TCGA-EM-A3FR-10A-01D-A21Z-08.1.bam
TCGA-AA-A01I	TCGA-AA-A01I-01A-02D-A077-02	TCGA-AA-A01I-01A-02D-A077-02_IlluminaHiSeq-DNASeq_whole.bam	397e6c0b-1bf2-43ff-b659-15147ee8be30	gs://gdc-tcga-phs000178-controlled/COAD/DNA/WGS/HMS-RK/ILLUMINA/TCGA-AA-A01I-01A-02D-A077-02_IlluminaHiSeq-DNASeq_whole.bam	16178541616	Illumina HiSeq	TCGA-AA-A01I-10A-01D-A078-02	TCGA-AA-A01I-10A-01D-A078_110326_SN590_0061_B702DPABXX_s_4_rg.sorted.bam	4c584f48-2e93-4b94-91b6-ee509cff0531	gs://gdc-tcga-phs000178-controlled/COAD/DNA/WGS/HMS-RK/ILLUMINA/TCGA-AA-A01I-10A-01D-A078_110326_SN590_0061_B702DPABXX_s_4_rg.sorted.bam	16171209458	Illumina HiSeq	COAD	32349751074	gs://5aa919de-0aa0-43ec-9ec3-288481102b6d/tcga/COAD/DNA/WGS/HMS-RK/ILLUMINA/TCGA-AA-A01I-01A-02D-A077-02_IlluminaHiSeq-DNASeq_whole.bam	gs://5aa919de-0aa0-43ec-9ec3-288481102b6d/tcga/COAD/DNA/WGS/HMS-RK/ILLUMINA/TCGA-AA-A01I-10A-01D-A078_110326_SN590_0061_B702DPABXX_s_4_rg.sorted.bam
TCGA-38-4628	TCGA-38-4628-01A-01D-1203-02	TCGA-38-4628-01A-01D-1203_110804_SN208_0217_BC03EKABXX_s_8_rg.sorted.bam	f215f323-8551-4bdc-bce7-17bc9bd45bf4	gs://gdc-tcga-phs000178-controlled/LUAD/DNA/WGS/HMS-RK/ILLUMINA/TCGA-38-4628-01A-01D-1203_110804_SN208_0217_BC03EKABXX_s_8_rg.sorted.bam	21226993156	Illumina HiSeq	TCGA-38-4628-11A-01D-1203-02	TCGA-38-4628-11A-01D-1203_120305_SN1120_0119_BD0REAACXX_s_7_rg.sorted.bam	afa5b5e6-b6c7-42c3-9267-97e6d760c86c	gs://gdc-tcga-phs000178-controlled/LUAD/DNA/WGS/HMS-RK/ILLUMINA/TCGA-38-4628-11A-01D-1203_120305_SN1120_0119_BD0REAACXX_s_7_rg.sorted.bam	11158386405	Illumina HiSeq	LUAD	32385379561	gs://5aa919de-0aa0-43ec-9ec3-288481102b6d/tcga/LUAD/DNA/WGS/BI/ILLUMINA/G14854.TCGA-38-4628-01A-01D-1931-08.5.bam	gs://5aa919de-0aa0-43ec-9ec3-288481102b6d/tcga/LUAD/DNA/WGS/HMS-RK/ILLUMINA/TCGA-38-4628-11A-01D-1203_120305_SN1120_0119_BD0REAACXX_s_7_rg.sorted.bam
TCGA-G9-6367	TCGA-G9-6367-01A-11D-1784-02	TCGA-G9-6367-01A-11D-1784_130215_SN590_0212_BC1NP2ACXX_s_3_rg.sorted.bam	d4203e0e-c16e-4638-a239-378ffed98124	gs://gdc-tcga-phs000178-controlled/PRAD/DNA/WGS/HMS-RK/ILLUMINA/TCGA-G9-6367-01A-11D-1784_130215_SN590_0212_BC1NP2ACXX_s_3_rg.sorted.bam	15257799295	Illumina HiSeq	TCGA-G9-6367-10A-01D-1784-02	TCGA-G9-6367-10A-01D-1784_130215_SN590_0212_BC1NP2ACXX_s_4_rg.sorted.bam	0c245fbb-c69b-4134-9b5f-883401c73269	gs://gdc-tcga-phs000178-controlled/PRAD/DNA/WGS/HMS-RK/ILLUMINA/TCGA-G9-6367-10A-01D-1784_130215_SN590_0212_BC1NP2ACXX_s_4_rg.sorted.bam	17147240551	Illumina HiSeq	PRAD	32405039846	gs://5aa919de-0aa0-43ec-9ec3-288481102b6d/tcga/PRAD/DNA/WGS/HMS-RK/ILLUMINA/TCGA-G9-6367-01A-11D-1784_130215_SN590_0212_BC1NP2ACXX_s_3_rg.sorted.bam	gs://5aa919de-0aa0-43ec-9ec3-288481102b6d/tcga/PRAD/DNA/WGS/HMS-RK/ILLUMINA/TCGA-G9-6367-10A-01D-1784_130215_SN590_0212_BC1NP2ACXX_s_4_rg.sorted.bam
TCGA-V4-A9F4	TCGA-V4-A9F4-01A-11D-A40D-26	TCGA-V4-A9F4-01A-11D-A40D_140715_SN1440_0193_BC4K41ACXX_s_4_rg.sorted.bam	1f82d81a-7827-4bb8-89b2-fc4bd009cdde	gs://gdc-tcga-phs000178-controlled/UVM/DNA/WGS/HMS-RK/ILLUMINA/TCGA-V4-A9F4-01A-11D-A40D_140715_SN1440_0193_BC4K41ACXX_s_4_rg.sorted.bam	19075375667	Illumina HiSeq	TCGA-V4-A9F4-10A-01D-A40E-26	TCGA-V4-A9F4-10A-01D-A40E_140715_SN1440_0193_BC4K41ACXX_s_8_rg.sorted.bam	6e4d47f8-ee26-4117-9c28-2815eb3d97f8	gs://gdc-tcga-phs000178-controlled/UVM/DNA/WGS/HMS-RK/ILLUMINA/TCGA-V4-A9F4-10A-01D-A40E_140715_SN1440_0193_BC4K41ACXX_s_8_rg.sorted.bam	13425689975	Illumina HiSeq	UVM	32501065642	gs://5aa919de-0aa0-43ec-9ec3-288481102b6d/tcga/UVM/DNA/WGS/HMS-RK/ILLUMINA/TCGA-V4-A9F4-01A-11D-A40D_140715_SN1440_0193_BC4K41ACXX_s_4_rg.sorted.bam	gs://5aa919de-0aa0-43ec-9ec3-288481102b6d/tcga/UVM/DNA/WGS/HMS-RK/ILLUMINA/TCGA-V4-A9F4-10A-01D-A40E_140715_SN1440_0193_BC4K41ACXX_s_8_rg.sorted.bam
TCGA-49-6744	TCGA-49-6744-01A-11D-1853-02	TCGA-49-6744-01A-11D-1853_111218_SN208_0258_C054RACXX_s_5_rg.sorted.bam	8290093a-0193-41fa-8e87-71960e0e640e	gs://gdc-tcga-phs000178-controlled/LUAD/DNA/WGS/HMS-RK/ILLUMINA/TCGA-49-6744-01A-11D-1853_111218_SN208_0258_C054RACXX_s_5_rg.sorted.bam	17113019114	Illumina HiSeq	TCGA-49-6744-11A-01D-1853-02	TCGA-49-6744-11A-01D-1853_111218_SN208_0258_C054RACXX_s_6_rg.sorted.bam	f185e615-65c6-4c02-aa8a-77c17e89e5e5	gs://gdc-tcga-phs000178-controlled/LUAD/DNA/WGS/HMS-RK/ILLUMINA/TCGA-49-6744-11A-01D-1853_111218_SN208_0258_C054RACXX_s_6_rg.sorted.bam	15440742380	Illumina HiSeq	LUAD	32553761494	gs://5aa919de-0aa0-43ec-9ec3-288481102b6d/tcga/LUAD/DNA/WGS/HMS-RK/ILLUMINA/TCGA-49-6744-01A-11D-1853_111218_SN208_0258_C054RACXX_s_5_rg.sorted.bam	gs://5aa919de-0aa0-43ec-9ec3-288481102b6d/tcga/LUAD/DNA/WGS/HMS-RK/ILLUMINA/TCGA-49-6744-11A-01D-1853_111218_SN208_0258_C054RACXX_s_6_rg.sorted.bam
TCGA-CS-6186	TCGA-CS-6186-01A-12D-2022-02	TCGA-CS-6186-01A-12D-2022_130910_SN208_0494_AC2A1DACXX_s_3_rg.sorted.bam	5660aee8-60eb-40d1-9083-d4fc781e8ddc	gs://gdc-tcga-phs000178-controlled/LGG/DNA/WGS/HMS-RK/ILLUMINA/TCGA-CS-6186-01A-12D-2022_130910_SN208_0494_AC2A1DACXX_s_3_rg.sorted.bam	16606025488	Illumina HiSeq	TCGA-CS-6186-10A-01D-2022-02	TCGA-CS-6186-10A-01D-2022_130910_SN208_0494_AC2A1DACXX_s_4_rg.sorted.bam	e995755c-602f-4204-8174-82c097701e8a	gs://gdc-tcga-phs000178-controlled/LGG/DNA/WGS/HMS-RK/ILLUMINA/TCGA-CS-6186-10A-01D-2022_130910_SN208_0494_AC2A1DACXX_s_4_rg.sorted.bam	16001232644	Illumina HiSeq	LGG	32607258132	gs://5aa919de-0aa0-43ec-9ec3-288481102b6d/tcga/LGG/DNA/WGS/BI/ILLUMINA/G35154.TCGA-CS-6186-01A-12D-A461-08.2.bam	gs://5aa919de-0aa0-43ec-9ec3-288481102b6d/tcga/LGG/DNA/WGS/BI/ILLUMINA/G35154.TCGA-CS-6186-10A-01D-2024-08.2.bam
TCGA-FE-A233	TCGA-FE-A233-01A-11D-A14U-02	TCGA-FE-A233-01A-11D-A14U_120629_SN1222_0121_BD143UACXX_s_3_rg.sorted.bam	3609a0f8-b027-4392-adea-96eab2e1d78f	gs://gdc-tcga-phs000178-controlled/THCA/DNA/WGS/HMS-RK/ILLUMINA/TCGA-FE-A233-01A-11D-A14U_120629_SN1222_0121_BD143UACXX_s_3_rg.sorted.bam	13605407111	Illumina HiSeq	TCGA-FE-A233-10A-01D-A14U-02	TCGA-FE-A233-10A-01D-A14U_120629_SN1222_0121_BD143UACXX_s_6_rg.sorted.bam	42951f67-0d38-478d-8f8d-86556244b29d	gs://gdc-tcga-phs000178-controlled/THCA/DNA/WGS/HMS-RK/ILLUMINA/TCGA-FE-A233-10A-01D-A14U_120629_SN1222_0121_BD143UACXX_s_6_rg.sorted.bam	19021393425	Illumina HiSeq	THCA	32626800536	gs://5aa919de-0aa0-43ec-9ec3-288481102b6d/tcga/THCA/DNA/WGS/HMS-RK/ILLUMINA/TCGA-FE-A233-01A-11D-A14U_120629_SN1222_0121_BD143UACXX_s_3_rg.sorted.bam	gs://5aa919de-0aa0-43ec-9ec3-288481102b6d/tcga/THCA/DNA/WGS/HMS-RK/ILLUMINA/TCGA-FE-A233-10A-01D-A14U_120629_SN1222_0121_BD143UACXX_s_6_rg.sorted.bam
TCGA-GF-A2C7	TCGA-GF-A2C7-01A-11D-A18Y-02	TCGA-GF-A2C7-01A-11D-A18Y_120602_SN208_0304_BC0WTWACXX_s_3_rg.sorted.bam	9e0dd24f-4e97-44c0-916f-03fc02fc29ac	gs://gdc-tcga-phs000178-controlled/SKCM/DNA/WGS/HMS-RK/ILLUMINA/TCGA-GF-A2C7-01A-11D-A18Y_120602_SN208_0304_BC0WTWACXX_s_3_rg.sorted.bam	17030733161	Illumina HiSeq	TCGA-GF-A2C7-10A-01D-A190-02	TCGA-GF-A2C7-10A-01D-A190_120602_SN208_0304_BC0WTWACXX_s_6_rg.sorted.bam	eb7c9c39-ce72-4d12-ad47-16a2553d134f	gs://gdc-tcga-phs000178-controlled/SKCM/DNA/WGS/HMS-RK/ILLUMINA/TCGA-GF-A2C7-10A-01D-A190_120602_SN208_0304_BC0WTWACXX_s_6_rg.sorted.bam	15693367322	Illumina HiSeq	SKCM	32724100483	gs://5aa919de-0aa0-43ec-9ec3-288481102b6d/tcga/SKCM/DNA/WGS/HMS-RK/ILLUMINA/TCGA-GF-A2C7-01A-11D-A18Y_120602_SN208_0304_BC0WTWACXX_s_3_rg.sorted.bam	gs://5aa919de-0aa0-43ec-9ec3-288481102b6d/tcga/SKCM/DNA/WGS/HMS-RK/ILLUMINA/TCGA-GF-A2C7-10A-01D-A190_120602_SN208_0304_BC0WTWACXX_s_6_rg.sorted.bam
TCGA-DK-A2I1	TCGA-DK-A2I1-01A-11D-A17R-02	TCGA-DK-A2I1-01A-11D-A17R_120927_SN208_0433_BD1D5JACXX_s_1_rg.sorted.bam	724308ea-3fa9-4762-9800-445a044e94f2	gs://gdc-tcga-phs000178-controlled/BLCA/DNA/WGS/HMS-RK/ILLUMINA/TCGA-DK-A2I1-01A-11D-A17R_120927_SN208_0433_BD1D5JACXX_s_1_rg.sorted.bam	25890157863	Illumina HiSeq	TCGA-DK-A2I1-10A-01D-A17R-02	TCGA-DK-A2I1-10A-01D-A17R_120927_SN208_0433_BD1D5JACXX_s_2_rg.sorted.bam	7f2d5952-2a08-48c4-b4c9-5773f777866e	gs://gdc-tcga-phs000178-controlled/BLCA/DNA/WGS/HMS-RK/ILLUMINA/TCGA-DK-A2I1-10A-01D-A17R_120927_SN208_0433_BD1D5JACXX_s_2_rg.sorted.bam	6839716496	Illumina HiSeq	BLCA	32729874359	gs://5aa919de-0aa0-43ec-9ec3-288481102b6d/tcga/BLCA/DNA/WGS/HMS-RK/ILLUMINA/TCGA-DK-A2I1-01A-11D-A17R_120927_SN208_0433_BD1D5JACXX_s_1_rg.sorted.bam	gs://5aa919de-0aa0-43ec-9ec3-288481102b6d/tcga/BLCA/DNA/WGS/HMS-RK/ILLUMINA/TCGA-DK-A2I1-10A-01D-A17R_120927_SN208_0433_BD1D5JACXX_s_2_rg.sorted.bam
TCGA-V4-A9EX	TCGA-V4-A9EX-01A-11D-A40D-26	TCGA-V4-A9EX-01A-11D-A40D_140714_SN1440_0192_AC3RUUACXX_s_1_rg.sorted.bam	9f56ee51-fd1c-43d8-9e64-faacd67069e0	gs://gdc-tcga-phs000178-controlled/UVM/DNA/WGS/HMS-RK/ILLUMINA/TCGA-V4-A9EX-01A-11D-A40D_140714_SN1440_0192_AC3RUUACXX_s_1_rg.sorted.bam	19466519801	Illumina HiSeq	TCGA-V4-A9EX-10A-01D-A40E-26	TCGA-V4-A9EX-10A-01D-A40E_140714_SN1440_0192_AC3RUUACXX_s_5_rg.sorted.bam	4e8e6d0d-524b-4120-8948-607043612fe3	gs://gdc-tcga-phs000178-controlled/UVM/DNA/WGS/HMS-RK/ILLUMINA/TCGA-V4-A9EX-10A-01D-A40E_140714_SN1440_0192_AC3RUUACXX_s_5_rg.sorted.bam	13335238123	Illumina HiSeq	UVM	32801757924	gs://5aa919de-0aa0-43ec-9ec3-288481102b6d/tcga/UVM/DNA/WGS/HMS-RK/ILLUMINA/TCGA-V4-A9EX-01A-11D-A40D_140714_SN1440_0192_AC3RUUACXX_s_1_rg.sorted.bam	gs://5aa919de-0aa0-43ec-9ec3-288481102b6d/tcga/UVM/DNA/WGS/HMS-RK/ILLUMINA/TCGA-V4-A9EX-10A-01D-A40E_140714_SN1440_0192_AC3RUUACXX_s_5_rg.sorted.bam
TCGA-ER-A19L	TCGA-ER-A19L-06A-12D-A18Y-02	TCGA-ER-A19L-06A-12D-A18Y_120718_SN208_0416_BD140PACXX_s_4_rg.sorted.bam	1db4cf92-091c-4a30-996d-ce04e7c3f2e2	gs://gdc-tcga-phs000178-controlled/SKCM/DNA/WGS/HMS-RK/ILLUMINA/TCGA-ER-A19L-06A-12D-A18Y_120718_SN208_0416_BD140PACXX_s_4_rg.sorted.bam	16289501303	Illumina HiSeq	TCGA-ER-A19L-10A-01D-A190-02	TCGA-ER-A19L-10A-01D-A190_120718_SN208_0416_BD140PACXX_s_8_rg.sorted.bam	656f4bf4-fed8-4e7c-b480-6387636bd29b	gs://gdc-tcga-phs000178-controlled/SKCM/DNA/WGS/HMS-RK/ILLUMINA/TCGA-ER-A19L-10A-01D-A190_120718_SN208_0416_BD140PACXX_s_8_rg.sorted.bam	16527499172	Illumina HiSeq	SKCM	32817000475	gs://5aa919de-0aa0-43ec-9ec3-288481102b6d/tcga/SKCM/DNA/WGS/HMS-RK/ILLUMINA/TCGA-ER-A19L-06A-12D-A18Y_120718_SN208_0416_BD140PACXX_s_4_rg.sorted.bam	gs://5aa919de-0aa0-43ec-9ec3-288481102b6d/tcga/SKCM/DNA/WGS/BI/ILLUMINA/G39019.TCGA-ER-A19L-10A-01D-A199-08.2.bam
TCGA-BR-4191	TCGA-BR-4191-01A-02D-1128-02	TCGA-BR-4191-01A-02D-1128_120805_SN1222_0143_BD172BACXX_s_3_rg.sorted.bam	d71fa3ea-a7fb-40af-a7b9-64ceca39e135	gs://gdc-tcga-phs000178-controlled/STAD/DNA/WGS/HMS-RK/ILLUMINA/TCGA-BR-4191-01A-02D-1128_120805_SN1222_0143_BD172BACXX_s_3_rg.sorted.bam	14875249257	Illumina HiSeq	TCGA-BR-4191-11A-01D-1128-02	TCGA-BR-4191-11A-01D-1128_120805_SN1222_0143_BD172BACXX_s_6_rg.sorted.bam	78b2b7ff-d302-4923-bfa4-f8d169667d90	gs://gdc-tcga-phs000178-controlled/STAD/DNA/WGS/HMS-RK/ILLUMINA/TCGA-BR-4191-11A-01D-1128_120805_SN1222_0143_BD172BACXX_s_6_rg.sorted.bam	17974687103	Illumina HiSeq	STAD	32849936360	gs://5aa919de-0aa0-43ec-9ec3-288481102b6d/tcga/STAD/DNA/WGS/HMS-RK/ILLUMINA/TCGA-BR-4191-01A-02D-1128_120805_SN1222_0143_BD172BACXX_s_3_rg.sorted.bam	gs://5aa919de-0aa0-43ec-9ec3-288481102b6d/tcga/STAD/DNA/WGS/HMS-RK/ILLUMINA/TCGA-BR-4191-11A-01D-1128_120805_SN1222_0143_BD172BACXX_s_6_rg.sorted.bam
TCGA-BG-A0M2	TCGA-BG-A0M2-01A-11D-A101-02	TCGA-BG-A0M2-01A-11D-A101_120330_SN208_0279_BC0L73ACXX_s_7_rg.sorted.bam	9dcd7360-a8dc-49cb-bf13-8fb36c436e30	gs://gdc-tcga-phs000178-controlled/UCEC/DNA/WGS/HMS-RK/ILLUMINA/TCGA-BG-A0M2-01A-11D-A101_120330_SN208_0279_BC0L73ACXX_s_7_rg.sorted.bam	18019831837	Illumina HiSeq	TCGA-BG-A0M2-10A-02D-A101-02	TCGA-BG-A0M2-10A-02D-A101_120406_SN1120_0130_AD0UKGACXX_s_2_rg.sorted.bam	b02fc796-b592-46f5-8222-5a702393c7cb	gs://gdc-tcga-phs000178-controlled/UCEC/DNA/WGS/HMS-RK/ILLUMINA/TCGA-BG-A0M2-10A-02D-A101_120406_SN1120_0130_AD0UKGACXX_s_2_rg.sorted.bam	14867264853	Illumina HiSeq	UCEC	32887096690	gs://5aa919de-0aa0-43ec-9ec3-288481102b6d/tcga/UCEC/DNA/WGS/HMS-RK/ILLUMINA/TCGA-BG-A0M2-01A-11D-A101_120330_SN208_0279_BC0L73ACXX_s_7_rg.sorted.bam	gs://5aa919de-0aa0-43ec-9ec3-288481102b6d/tcga/UCEC/DNA/WGS/HMS-RK/ILLUMINA/TCGA-BG-A0M2-10A-02D-A101_120406_SN1120_0130_AD0UKGACXX_s_2_rg.sorted.bam
TCGA-CQ-5330	TCGA-CQ-5330-01A-01D-1681-02	TCGA-CQ-5330-01A-01D-1681_120425_SN1222_0100_BD0T1VACXX_s_4_rg.sorted.bam	a37f15ec-e0df-4bcd-8275-88312d0a1566	gs://gdc-tcga-phs000178-controlled/HNSC/DNA/WGS/HMS-RK/ILLUMINA/TCGA-CQ-5330-01A-01D-1681_120425_SN1222_0100_BD0T1VACXX_s_4_rg.sorted.bam	14937129158	Illumina HiSeq	TCGA-CQ-5330-10A-01D-1681-02	TCGA-CQ-5330-10A-01D-1681_120425_SN1222_0100_BD0T1VACXX_s_8_rg.sorted.bam	583ffff7-e647-470a-ac1d-3d6bab206e8a	gs://gdc-tcga-phs000178-controlled/HNSC/DNA/WGS/HMS-RK/ILLUMINA/TCGA-CQ-5330-10A-01D-1681_120425_SN1222_0100_BD0T1VACXX_s_8_rg.sorted.bam	17965647219	Illumina HiSeq	HNSC	32902776377	gs://5aa919de-0aa0-43ec-9ec3-288481102b6d/tcga/HNSC/DNA/WGS/HMS-RK/ILLUMINA/TCGA-CQ-5330-01A-01D-1681_120425_SN1222_0100_BD0T1VACXX_s_4_rg.sorted.bam	gs://5aa919de-0aa0-43ec-9ec3-288481102b6d/tcga/HNSC/DNA/WGS/HMS-RK/ILLUMINA/TCGA-CQ-5330-10A-01D-1681_120425_SN1222_0100_BD0T1VACXX_s_8_rg.sorted.bam
TCGA-BA-5153	TCGA-BA-5153-01A-01D-1431-02	TCGA-BA-5153-01A-01D-1431_120423_SN590_0154_AC0JBHACXX_s_5_rg.sorted.bam	3bd56918-8f2b-4486-86ea-e479c2cab413	gs://gdc-tcga-phs000178-controlled/HNSC/DNA/WGS/HMS-RK/ILLUMINA/TCGA-BA-5153-01A-01D-1431_120423_SN590_0154_AC0JBHACXX_s_5_rg.sorted.bam	15821425512	Illumina HiSeq	TCGA-BA-5153-10A-01D-1431-02	TCGA-BA-5153-10A-01D-1431_120423_SN590_0154_AC0JBHACXX_s_6_rg.sorted.bam	246bc4c7-cd66-439e-b78e-15222d1efba7	gs://gdc-tcga-phs000178-controlled/HNSC/DNA/WGS/HMS-RK/ILLUMINA/TCGA-BA-5153-10A-01D-1431_120423_SN590_0154_AC0JBHACXX_s_6_rg.sorted.bam	17122849925	Illumina HiSeq	HNSC	32944275437	gs://5aa919de-0aa0-43ec-9ec3-288481102b6d/tcga/HNSC/DNA/WGS/BI/ILLUMINA/G23065.TCGA_BA_5153_01A_01D_2268_08.1.bam	gs://5aa919de-0aa0-43ec-9ec3-288481102b6d/tcga/HNSC/DNA/WGS/BI/ILLUMINA/G23065.TCGA_BA_5153_10A_01D_2268_08.1.bam
TCGA-FY-A3ON	TCGA-FY-A3ON-01A-11D-A221-26	TCGA-FY-A3ON-01A-11D-A221_120610_SN1120_0152_BD13TDACXX_s_1_rg.sorted.bam	276539e6-e471-4dc2-96e7-0c80fb486af1	gs://gdc-tcga-phs000178-controlled/THCA/DNA/WGS/HMS-RK/ILLUMINA/TCGA-FY-A3ON-01A-11D-A221_120610_SN1120_0152_BD13TDACXX_s_1_rg.sorted.bam	16164915450	Illumina HiSeq	TCGA-FY-A3ON-10A-01D-A221-26	TCGA-FY-A3ON-10A-01D-A221_120610_SN1120_0152_BD13TDACXX_s_4_rg.sorted.bam	a641c1e1-a490-4f51-9cdc-7e1b0e7e4cbd	gs://gdc-tcga-phs000178-controlled/THCA/DNA/WGS/HMS-RK/ILLUMINA/TCGA-FY-A3ON-10A-01D-A221_120610_SN1120_0152_BD13TDACXX_s_4_rg.sorted.bam	16790093802	Illumina HiSeq	THCA	32955009252	gs://5aa919de-0aa0-43ec-9ec3-288481102b6d/tcga/THCA/DNA/WGS/HMS-RK/ILLUMINA/TCGA-FY-A3ON-01A-11D-A221_120610_SN1120_0152_BD13TDACXX_s_1_rg.sorted.bam	gs://5aa919de-0aa0-43ec-9ec3-288481102b6d/tcga/THCA/DNA/WGS/HMS-RK/ILLUMINA/TCGA-FY-A3ON-10A-01D-A221_120610_SN1120_0152_BD13TDACXX_s_4_rg.sorted.bam
TCGA-05-4396	TCGA-05-4396-01A-21D-1853-02	TCGA-05-4396-01A-21D-1853_111204_SN208_0256_C0562ACXX_s_1_rg.sorted.bam	61bb72a1-5c87-411d-af04-3e058c2beab2	gs://gdc-tcga-phs000178-controlled/LUAD/DNA/WGS/HMS-RK/ILLUMINA/TCGA-05-4396-01A-21D-1853_111204_SN208_0256_C0562ACXX_s_1_rg.sorted.bam	21575690782	Illumina HiSeq	TCGA-05-4396-10A-01D-1853-02	TCGA-05-4396-10A-01D-1853_120228_SN1120_0116_AD0KRVACXX_s_2_rg.sorted.bam	65a4aa5b-a7ca-4c50-a08f-ef176cfb2ff3	gs://gdc-tcga-phs000178-controlled/LUAD/DNA/WGS/HMS-RK/ILLUMINA/TCGA-05-4396-10A-01D-1853_120228_SN1120_0116_AD0KRVACXX_s_2_rg.sorted.bam	11396082111	Illumina HiSeq	LUAD	32971772893	gs://5aa919de-0aa0-43ec-9ec3-288481102b6d/tcga/LUAD/DNA/WGS/HMS-RK/ILLUMINA/TCGA-05-4396-01A-21D-1853_111204_SN208_0256_C0562ACXX_s_1_rg.sorted.bam	gs://5aa919de-0aa0-43ec-9ec3-288481102b6d/tcga/LUAD/DNA/WGS/HMS-RK/ILLUMINA/TCGA-05-4396-10A-01D-1853_120228_SN1120_0116_AD0KRVACXX_s_2_rg.sorted.bam
TCGA-EE-A29C	TCGA-EE-A29C-06A-21D-A18Y-02	TCGA-EE-A29C-06A-21D-A18Y_120807_SN590_0173_AC0VN5ACXX_s_2_rg.sorted.bam	ad8de103-2a4c-4260-a774-90e01027128e	gs://gdc-tcga-phs000178-controlled/SKCM/DNA/WGS/HMS-RK/ILLUMINA/TCGA-EE-A29C-06A-21D-A18Y_120807_SN590_0173_AC0VN5ACXX_s_2_rg.sorted.bam	13543802711	Illumina HiSeq	TCGA-EE-A29C-10A-01D-A190-02	TCGA-EE-A29C-10A-01D-A190_120807_SN590_0173_AC0VN5ACXX_s_4_rg.sorted.bam	dc2f1c6e-824c-4c84-8733-8ec69a47d878	gs://gdc-tcga-phs000178-controlled/SKCM/DNA/WGS/HMS-RK/ILLUMINA/TCGA-EE-A29C-10A-01D-A190_120807_SN590_0173_AC0VN5ACXX_s_4_rg.sorted.bam	19428331110	Illumina HiSeq	SKCM	32972133821	gs://5aa919de-0aa0-43ec-9ec3-288481102b6d/tcga/SKCM/DNA/WGS/HMS-RK/ILLUMINA/TCGA-EE-A29C-06A-21D-A18Y_120807_SN590_0173_AC0VN5ACXX_s_2_rg.sorted.bam	gs://5aa919de-0aa0-43ec-9ec3-288481102b6d/tcga/SKCM/DNA/WGS/HMS-RK/ILLUMINA/TCGA-EE-A29C-10A-01D-A190_120807_SN590_0173_AC0VN5ACXX_s_4_rg.sorted.bam
TCGA-49-4510	TCGA-49-4510-01A-01D-1203-02	TCGA-49-4510-01A-01D-1203-02_IlluminaHiSeq-DNASeq_whole.bam	abe8920d-80b9-4fc8-a249-5bf0a4a06ac7	gs://gdc-tcga-phs000178-controlled/LUAD/DNA/WGS/HMS-RK/ILLUMINA/TCGA-49-4510-01A-01D-1203-02_IlluminaHiSeq-DNASeq_whole.bam	16342055783	Illumina HiSeq	TCGA-49-4510-11A-01D-1203-02	TCGA-49-4510-11A-01D-1203-02_IlluminaHiSeq-DNASeq_whole.bam	b8bf16ce-9774-4ef9-a278-487ae6ec947e	gs://gdc-tcga-phs000178-controlled/LUAD/DNA/WGS/HMS-RK/ILLUMINA/TCGA-49-4510-11A-01D-1203-02_IlluminaHiSeq-DNASeq_whole.bam	16637691400	Illumina HiSeq	LUAD	32979747183	gs://5aa919de-0aa0-43ec-9ec3-288481102b6d/tcga/LUAD/DNA/WGS/HMS-RK/ILLUMINA/TCGA-49-4510-01A-01D-1203-02_IlluminaHiSeq-DNASeq_whole.bam	gs://5aa919de-0aa0-43ec-9ec3-288481102b6d/tcga/LUAD/DNA/WGS/BI/ILLUMINA/G14852.TCGA-49-4510-11A-01D-1931-08.3.bam
TCGA-BJ-A0Z9	TCGA-BJ-A0Z9-01A-11D-A10R-02	TCGA-BJ-A0Z9-01A-11D-A10R_120616_SN1120_0153_AC0WMJACXX_s_7_rg.sorted.bam	2fcaeaf0-3a03-4b60-975a-31ac8afe58aa	gs://gdc-tcga-phs000178-controlled/THCA/DNA/WGS/HMS-RK/ILLUMINA/TCGA-BJ-A0Z9-01A-11D-A10R_120616_SN1120_0153_AC0WMJACXX_s_7_rg.sorted.bam	13532713709	Illumina HiSeq	TCGA-BJ-A0Z9-10A-01D-A10R-02	TCGA-BJ-A0Z9-10A-01D-A10R_120616_SN1120_0153_AC0WMJACXX_s_8_rg.sorted.bam	3336e590-f910-4bf5-935b-509f5f84d860	gs://gdc-tcga-phs000178-controlled/THCA/DNA/WGS/HMS-RK/ILLUMINA/TCGA-BJ-A0Z9-10A-01D-A10R_120616_SN1120_0153_AC0WMJACXX_s_8_rg.sorted.bam	19561910055	Illumina HiSeq	THCA	33094623764	gs://5aa919de-0aa0-43ec-9ec3-288481102b6d/tcga/THCA/DNA/WGS/HMS-RK/ILLUMINA/TCGA-BJ-A0Z9-01A-11D-A10R_120616_SN1120_0153_AC0WMJACXX_s_7_rg.sorted.bam	gs://5aa919de-0aa0-43ec-9ec3-288481102b6d/tcga/THCA/DNA/WGS/HMS-RK/ILLUMINA/TCGA-BJ-A0Z9-10A-01D-A10R_120616_SN1120_0153_AC0WMJACXX_s_8_rg.sorted.bam
TCGA-50-6592	TCGA-50-6592-01A-11D-1751-02	TCGA-50-6592-01A-11D-1751_111111_SN208_0254_B0160ACXX_s_7_rg.sorted.bam	207da806-7a0b-406f-aaa6-b5bb17f7f28a	gs://gdc-tcga-phs000178-controlled/LUAD/DNA/WGS/HMS-RK/ILLUMINA/TCGA-50-6592-01A-11D-1751_111111_SN208_0254_B0160ACXX_s_7_rg.sorted.bam	16600990789	Illumina HiSeq	TCGA-50-6592-11A-01D-1751-02	TCGA-50-6592-11A-01D-1751_111111_SN208_0254_B0160ACXX_s_8_rg.sorted.bam	e1284c11-5577-48dd-b880-07c391fb1cc6	gs://gdc-tcga-phs000178-controlled/LUAD/DNA/WGS/HMS-RK/ILLUMINA/TCGA-50-6592-11A-01D-1751_111111_SN208_0254_B0160ACXX_s_8_rg.sorted.bam	16509925831	Illumina HiSeq	LUAD	33110916620	gs://5aa919de-0aa0-43ec-9ec3-288481102b6d/tcga/LUAD/DNA/WGS/HMS-RK/ILLUMINA/TCGA-50-6592-01A-11D-1751_111111_SN208_0254_B0160ACXX_s_7_rg.sorted.bam	gs://5aa919de-0aa0-43ec-9ec3-288481102b6d/tcga/LUAD/DNA/WGS/HMS-RK/ILLUMINA/TCGA-50-6592-11A-01D-1751_111111_SN208_0254_B0160ACXX_s_8_rg.sorted.bam
TCGA-AP-A0LQ	TCGA-AP-A0LQ-01A-12D-A101-02	TCGA-AP-A0LQ-01A-12D-A101_120330_SN208_0279_BC0L73ACXX_s_5_rg.sorted.bam	cf355e19-2857-4830-9be8-5053dc9c4d0a	gs://gdc-tcga-phs000178-controlled/UCEC/DNA/WGS/HMS-RK/ILLUMINA/TCGA-AP-A0LQ-01A-12D-A101_120330_SN208_0279_BC0L73ACXX_s_5_rg.sorted.bam	19021455309	Illumina HiSeq	TCGA-AP-A0LQ-10A-01D-A101-02	TCGA-AP-A0LQ-10A-01D-A101_120406_SN208_0282_BC0L15ACXX_s_8_rg.sorted.bam	2883876d-43eb-49aa-8484-a338e112d898	gs://gdc-tcga-phs000178-controlled/UCEC/DNA/WGS/HMS-RK/ILLUMINA/TCGA-AP-A0LQ-10A-01D-A101_120406_SN208_0282_BC0L15ACXX_s_8_rg.sorted.bam	14120280431	Illumina HiSeq	UCEC	33141735740	gs://5aa919de-0aa0-43ec-9ec3-288481102b6d/tcga/UCEC/DNA/WGS/HMS-RK/ILLUMINA/TCGA-AP-A0LQ-01A-12D-A101_120330_SN208_0279_BC0L73ACXX_s_5_rg.sorted.bam	gs://5aa919de-0aa0-43ec-9ec3-288481102b6d/tcga/UCEC/DNA/WGS/HMS-RK/ILLUMINA/TCGA-AP-A0LQ-10A-01D-A101_120406_SN208_0282_BC0L15ACXX_s_8_rg.sorted.bam
TCGA-D1-A16D	TCGA-D1-A16D-01A-11D-A12F-02	TCGA-D1-A16D-01A-11D-A12F_120511_SN208_0299_BD12J9ACXX_s_3_rg.sorted.bam	c72febd1-cbf3-4ba1-9e3e-35d65e99aa5e	gs://gdc-tcga-phs000178-controlled/UCEC/DNA/WGS/HMS-RK/ILLUMINA/TCGA-D1-A16D-01A-11D-A12F_120511_SN208_0299_BD12J9ACXX_s_3_rg.sorted.bam	17557627731	Illumina HiSeq	TCGA-D1-A16D-10A-01D-A12F-02	TCGA-D1-A16D-10A-01D-A12F_120511_SN208_0299_BD12J9ACXX_s_4_rg.sorted.bam	1632a50b-463d-4306-a663-2af6737ce5c8	gs://gdc-tcga-phs000178-controlled/UCEC/DNA/WGS/HMS-RK/ILLUMINA/TCGA-D1-A16D-10A-01D-A12F_120511_SN208_0299_BD12J9ACXX_s_4_rg.sorted.bam	15613173587	Illumina HiSeq	UCEC	33170801318	gs://5aa919de-0aa0-43ec-9ec3-288481102b6d/tcga/UCEC/DNA/WGS/HMS-RK/ILLUMINA/TCGA-D1-A16D-01A-11D-A12F_120511_SN208_0299_BD12J9ACXX_s_3_rg.sorted.bam	gs://5aa919de-0aa0-43ec-9ec3-288481102b6d/tcga/UCEC/DNA/WGS/HMS-RK/ILLUMINA/TCGA-D1-A16D-10A-01D-A12F_120511_SN208_0299_BD12J9ACXX_s_4_rg.sorted.bam
TCGA-BG-A0RY	TCGA-BG-A0RY-01A-11D-A101-02	TCGA-BG-A0RY-01A-11D-A101_120403_SN1222_0093_AC0L7VACXX_s_7_rg.sorted.bam	5464e1b6-9efc-49a0-bd5b-4fcd152a7718	gs://gdc-tcga-phs000178-controlled/UCEC/DNA/WGS/HMS-RK/ILLUMINA/TCGA-BG-A0RY-01A-11D-A101_120403_SN1222_0093_AC0L7VACXX_s_7_rg.sorted.bam	14994700227	Illumina HiSeq	TCGA-BG-A0RY-10A-02D-A101-02	TCGA-BG-A0RY-10A-02D-A101_120409_SN1222_0096_BD0VA2ACXX_s_8_rg.sorted.bam	b0821143-56d7-444a-af2f-dafc2980c4d6	gs://gdc-tcga-phs000178-controlled/UCEC/DNA/WGS/HMS-RK/ILLUMINA/TCGA-BG-A0RY-10A-02D-A101_120409_SN1222_0096_BD0VA2ACXX_s_8_rg.sorted.bam	18213151661	Illumina HiSeq	UCEC	33207851888	gs://5aa919de-0aa0-43ec-9ec3-288481102b6d/tcga/UCEC/DNA/WGS/HMS-RK/ILLUMINA/TCGA-BG-A0RY-01A-11D-A101_120403_SN1222_0093_AC0L7VACXX_s_7_rg.sorted.bam	gs://5aa919de-0aa0-43ec-9ec3-288481102b6d/tcga/UCEC/DNA/WGS/HMS-RK/ILLUMINA/TCGA-BG-A0RY-10A-02D-A101_120409_SN1222_0096_BD0VA2ACXX_s_8_rg.sorted.bam
TCGA-CU-A3YL	TCGA-CU-A3YL-01A-11D-A233-26	TCGA-CU-A3YL-01A-11D-A233_120829_SN1120_0183_AC18U8ACXX_s_3_rg.sorted.bam	8753d7f5-4d92-4781-8d19-d44710fa4f45	gs://gdc-tcga-phs000178-controlled/BLCA/DNA/WGS/HMS-RK/ILLUMINA/TCGA-CU-A3YL-01A-11D-A233_120829_SN1120_0183_AC18U8ACXX_s_3_rg.sorted.bam	17525178155	Illumina HiSeq	TCGA-CU-A3YL-10A-01D-A233-26	TCGA-CU-A3YL-10A-01D-A233_120829_SN1120_0183_AC18U8ACXX_s_4_rg.sorted.bam	69971830-c186-43e1-a945-c5eb5bd2b1e3	gs://gdc-tcga-phs000178-controlled/BLCA/DNA/WGS/HMS-RK/ILLUMINA/TCGA-CU-A3YL-10A-01D-A233_120829_SN1120_0183_AC18U8ACXX_s_4_rg.sorted.bam	15685154090	Illumina HiSeq	BLCA	33210332245	gs://5aa919de-0aa0-43ec-9ec3-288481102b6d/tcga/BLCA/DNA/WGS/HMS-RK/ILLUMINA/TCGA-CU-A3YL-01A-11D-A233_120829_SN1120_0183_AC18U8ACXX_s_3_rg.sorted.bam	gs://5aa919de-0aa0-43ec-9ec3-288481102b6d/tcga/BLCA/DNA/WGS/HMS-RK/ILLUMINA/TCGA-CU-A3YL-10A-01D-A233_120829_SN1120_0183_AC18U8ACXX_s_4_rg.sorted.bam
TCGA-05-4398	TCGA-05-4398-01A-01D-1203-02	TCGA-05-4398-01A-01D-1203_120316_SN208_0275_BD0PL2ACXX_s_1_rg.sorted.bam	af507e03-fa73-4b22-88ae-8d5d9cee85dc	gs://gdc-tcga-phs000178-controlled/LUAD/DNA/WGS/HMS-RK/ILLUMINA/TCGA-05-4398-01A-01D-1203_120316_SN208_0275_BD0PL2ACXX_s_1_rg.sorted.bam	17833246947	Illumina HiSeq	TCGA-05-4398-10A-01D-1203-02	TCGA-05-4398-10A-01D-1203_120322_SN208_0278_BD0RB0ACXX_s_4_rg.sorted.bam	c5182685-5c5b-42dc-9a85-4c0076ee389a	gs://gdc-tcga-phs000178-controlled/LUAD/DNA/WGS/HMS-RK/ILLUMINA/TCGA-05-4398-10A-01D-1203_120322_SN208_0278_BD0RB0ACXX_s_4_rg.sorted.bam	15387744484	Illumina HiSeq	LUAD	33220991431	gs://5aa919de-0aa0-43ec-9ec3-288481102b6d/tcga/LUAD/DNA/WGS/BI/ILLUMINA/G14848.TCGA-05-4398-01A-01D-1931-08.3.bam	gs://5aa919de-0aa0-43ec-9ec3-288481102b6d/tcga/LUAD/DNA/WGS/BI/ILLUMINA/G14848.TCGA-05-4398-10A-01D-1931-08.3.bam
TCGA-D3-A2J6	TCGA-D3-A2J6-06A-11D-A18Z-02	TCGA-D3-A2J6-06A-11D-A18Z_120517_SN208_0300_BC0VYMACXX_s_4_rg.sorted.bam	27e93d3a-66fc-4038-8b4e-236c996851f2	gs://gdc-tcga-phs000178-controlled/SKCM/DNA/WGS/HMS-RK/ILLUMINA/TCGA-D3-A2J6-06A-11D-A18Z_120517_SN208_0300_BC0VYMACXX_s_4_rg.sorted.bam	12202764281	Illumina HiSeq	TCGA-D3-A2J6-10A-01D-A18Z-02	TCGA-D3-A2J6-10A-01D-A18Z_120517_SN208_0300_BC0VYMACXX_s_7_rg.sorted.bam	097403a5-4887-4f69-9102-7bad4016d96d	gs://gdc-tcga-phs000178-controlled/SKCM/DNA/WGS/HMS-RK/ILLUMINA/TCGA-D3-A2J6-10A-01D-A18Z_120517_SN208_0300_BC0VYMACXX_s_7_rg.sorted.bam	21037405270	Illumina HiSeq	SKCM	33240169551	gs://5aa919de-0aa0-43ec-9ec3-288481102b6d/tcga/SKCM/DNA/WGS/HMS-RK/ILLUMINA/TCGA-D3-A2J6-06A-11D-A18Z_120517_SN208_0300_BC0VYMACXX_s_4_rg.sorted.bam	gs://5aa919de-0aa0-43ec-9ec3-288481102b6d/tcga/SKCM/DNA/WGS/HMS-RK/ILLUMINA/TCGA-D3-A2J6-10A-01D-A18Z_120517_SN208_0300_BC0VYMACXX_s_7_rg.sorted.bam
TCGA-DJ-A13M	TCGA-DJ-A13M-01A-11D-A10R-02	TCGA-DJ-A13M-01A-11D-A10R_120616_SN1120_0154_BD142VACXX_s_6_rg.sorted.bam	6d7b5f3b-5fba-469e-a651-31a4569d7877	gs://gdc-tcga-phs000178-controlled/THCA/DNA/WGS/HMS-RK/ILLUMINA/TCGA-DJ-A13M-01A-11D-A10R_120616_SN1120_0154_BD142VACXX_s_6_rg.sorted.bam	16301450798	Illumina HiSeq	TCGA-DJ-A13M-10A-01D-A10R-02	TCGA-DJ-A13M-10A-01D-A10R_120616_SN1120_0154_BD142VACXX_s_8_rg.sorted.bam	88b57bac-8053-4bda-992c-1bcbae291251	gs://gdc-tcga-phs000178-controlled/THCA/DNA/WGS/HMS-RK/ILLUMINA/TCGA-DJ-A13M-10A-01D-A10R_120616_SN1120_0154_BD142VACXX_s_8_rg.sorted.bam	16940688389	Illumina HiSeq	THCA	33242139187	gs://5aa919de-0aa0-43ec-9ec3-288481102b6d/tcga/THCA/DNA/WGS/HMS-RK/ILLUMINA/TCGA-DJ-A13M-01A-11D-A10R_120616_SN1120_0154_BD142VACXX_s_6_rg.sorted.bam	gs://5aa919de-0aa0-43ec-9ec3-288481102b6d/tcga/THCA/DNA/WGS/HMS-RK/ILLUMINA/TCGA-DJ-A13M-10A-01D-A10R_120616_SN1120_0154_BD142VACXX_s_8_rg.sorted.bam
TCGA-D9-A148	TCGA-D9-A148-06A-11D-A18Z-02	TCGA-D9-A148-06A-11D-A18Z_120626_SN590_0164_BC0VMVACXX_s_1_rg.sorted.bam	5581a0f7-47cd-4369-995b-8c74d2e3d62e	gs://gdc-tcga-phs000178-controlled/SKCM/DNA/WGS/HMS-RK/ILLUMINA/TCGA-D9-A148-06A-11D-A18Z_120626_SN590_0164_BC0VMVACXX_s_1_rg.sorted.bam	16537304277	Illumina HiSeq	TCGA-D9-A148-10A-01D-A18Z-02	TCGA-D9-A148-10A-01D-A18Z_120626_SN590_0164_BC0VMVACXX_s_2_rg.sorted.bam	a0f07bb7-ce52-49fe-83aa-97c4fe2af227	gs://gdc-tcga-phs000178-controlled/SKCM/DNA/WGS/HMS-RK/ILLUMINA/TCGA-D9-A148-10A-01D-A18Z_120626_SN590_0164_BC0VMVACXX_s_2_rg.sorted.bam	16738910608	Illumina HiSeq	SKCM	33276214885	gs://5aa919de-0aa0-43ec-9ec3-288481102b6d/tcga/SKCM/DNA/WGS/HMS-RK/ILLUMINA/TCGA-D9-A148-06A-11D-A18Z_120626_SN590_0164_BC0VMVACXX_s_1_rg.sorted.bam	gs://5aa919de-0aa0-43ec-9ec3-288481102b6d/tcga/SKCM/DNA/WGS/HMS-RK/ILLUMINA/TCGA-D9-A148-10A-01D-A18Z_120626_SN590_0164_BC0VMVACXX_s_2_rg.sorted.bam
TCGA-G9-6494	TCGA-G9-6494-01A-11D-1784-02	TCGA-G9-6494-01A-11D-1784_130131_SN1120_0234_AD1PVUACXX_s_1_rg.sorted.bam	d55338b0-a49a-4c6e-ba7d-757df0a55dfe	gs://gdc-tcga-phs000178-controlled/PRAD/DNA/WGS/HMS-RK/ILLUMINA/TCGA-G9-6494-01A-11D-1784_130131_SN1120_0234_AD1PVUACXX_s_1_rg.sorted.bam	17001429764	Illumina HiSeq	TCGA-G9-6494-10A-01D-1784-02	TCGA-G9-6494-10A-01D-1784_130131_SN1120_0234_AD1PVUACXX_s_2_rg.sorted.bam	b30a02c0-4047-4759-bcc8-ae1a36aec49d	gs://gdc-tcga-phs000178-controlled/PRAD/DNA/WGS/HMS-RK/ILLUMINA/TCGA-G9-6494-10A-01D-1784_130131_SN1120_0234_AD1PVUACXX_s_2_rg.sorted.bam	16287811203	Illumina HiSeq	PRAD	33289240967	gs://5aa919de-0aa0-43ec-9ec3-288481102b6d/tcga/PRAD/DNA/WGS/HMS-RK/ILLUMINA/TCGA-G9-6494-01A-11D-1784_130131_SN1120_0234_AD1PVUACXX_s_1_rg.sorted.bam	gs://5aa919de-0aa0-43ec-9ec3-288481102b6d/tcga/PRAD/DNA/WGS/HMS-RK/ILLUMINA/TCGA-G9-6494-10A-01D-1784_130131_SN1120_0234_AD1PVUACXX_s_2_rg.sorted.bam
TCGA-EE-A29D	TCGA-EE-A29D-06A-11D-A18Y-02	TCGA-EE-A29D-06A-11D-A18Y_120730_SN208_0419_AC13W9ACXX_s_1_rg.sorted.bam	a8d2aa91-891f-4915-ab15-e620b21c436c	gs://gdc-tcga-phs000178-controlled/SKCM/DNA/WGS/HMS-RK/ILLUMINA/TCGA-EE-A29D-06A-11D-A18Y_120730_SN208_0419_AC13W9ACXX_s_1_rg.sorted.bam	15408173553	Illumina HiSeq	TCGA-EE-A29D-10A-01D-A190-02	TCGA-EE-A29D-10A-01D-A190_120730_SN208_0419_AC13W9ACXX_s_2_rg.sorted.bam	1b436706-8b80-4fb0-bf1c-1375bfc4d0f1	gs://gdc-tcga-phs000178-controlled/SKCM/DNA/WGS/HMS-RK/ILLUMINA/TCGA-EE-A29D-10A-01D-A190_120730_SN208_0419_AC13W9ACXX_s_2_rg.sorted.bam	17924422399	Illumina HiSeq	SKCM	33332595952	gs://5aa919de-0aa0-43ec-9ec3-288481102b6d/tcga/SKCM/DNA/WGS/HMS-RK/ILLUMINA/TCGA-EE-A29D-06A-11D-A18Y_120730_SN208_0419_AC13W9ACXX_s_1_rg.sorted.bam	gs://5aa919de-0aa0-43ec-9ec3-288481102b6d/tcga/SKCM/DNA/WGS/HMS-RK/ILLUMINA/TCGA-EE-A29D-10A-01D-A190_120730_SN208_0419_AC13W9ACXX_s_2_rg.sorted.bam
TCGA-73-4659	TCGA-73-4659-01A-01D-1203-02	TCGA-73-4659-01A-01D-1203-02_IlluminaHiSeq-DNASeq_whole.bam	37276b21-3a00-4b58-b1df-cc2199584cb0	gs://gdc-tcga-phs000178-controlled/LUAD/DNA/WGS/HMS-RK/ILLUMINA/TCGA-73-4659-01A-01D-1203-02_IlluminaHiSeq-DNASeq_whole.bam	17477717440	Illumina HiSeq	TCGA-73-4659-11A-01D-1203-02	TCGA-73-4659-11A-01D-1203-02_IlluminaHiSeq-DNASeq_whole.bam	b8f31350-d0a7-4223-90f8-280be07f9351	gs://gdc-tcga-phs000178-controlled/LUAD/DNA/WGS/HMS-RK/ILLUMINA/TCGA-73-4659-11A-01D-1203-02_IlluminaHiSeq-DNASeq_whole.bam	15858772403	Illumina HiSeq	LUAD	33336489843	gs://5aa919de-0aa0-43ec-9ec3-288481102b6d/tcga/LUAD/DNA/WGS/BI/ILLUMINA/G14858.TCGA-73-4659-01A-01D-1931-08.3.bam	gs://5aa919de-0aa0-43ec-9ec3-288481102b6d/tcga/LUAD/DNA/WGS/BI/ILLUMINA/G14858.TCGA-73-4659-11A-01D-1931-08.2.bam
TCGA-DU-7018	TCGA-DU-7018-01A-11D-2022-02	TCGA-DU-7018-01A-11D-2022_130910_SN208_0495_BD2FGNACXX_s_5_rg.sorted.bam	2736e751-ccc3-4721-b516-238f987ad26f	gs://gdc-tcga-phs000178-controlled/LGG/DNA/WGS/HMS-RK/ILLUMINA/TCGA-DU-7018-01A-11D-2022_130910_SN208_0495_BD2FGNACXX_s_5_rg.sorted.bam	15631738421	Illumina HiSeq	TCGA-DU-7018-10A-01D-2022-02	TCGA-DU-7018-10A-01D-2022_130910_SN208_0495_BD2FGNACXX_s_6_rg.sorted.bam	7ee7f69e-1fcd-495d-bbfa-f262e711b4a6	gs://gdc-tcga-phs000178-controlled/LGG/DNA/WGS/HMS-RK/ILLUMINA/TCGA-DU-7018-10A-01D-2022_130910_SN208_0495_BD2FGNACXX_s_6_rg.sorted.bam	17724976208	Illumina HiSeq	LGG	33356714629	gs://5aa919de-0aa0-43ec-9ec3-288481102b6d/tcga/LGG/DNA/WGS/HMS-RK/ILLUMINA/TCGA-DU-7018-01A-11D-2022_130910_SN208_0495_BD2FGNACXX_s_5_rg.sorted.bam	gs://5aa919de-0aa0-43ec-9ec3-288481102b6d/tcga/LGG/DNA/WGS/HMS-RK/ILLUMINA/TCGA-DU-7018-10A-01D-2022_130910_SN208_0495_BD2FGNACXX_s_6_rg.sorted.bam
TCGA-DU-7290	TCGA-DU-7290-01A-11D-2022-02	TCGA-DU-7290-01A-11D-2022_130910_SN208_0495_BD2FGNACXX_s_7_rg.sorted.bam	827baf09-e242-460a-8d97-75059c6c3a98	gs://gdc-tcga-phs000178-controlled/LGG/DNA/WGS/HMS-RK/ILLUMINA/TCGA-DU-7290-01A-11D-2022_130910_SN208_0495_BD2FGNACXX_s_7_rg.sorted.bam	17207826527	Illumina HiSeq	TCGA-DU-7290-10A-01D-2022-02	TCGA-DU-7290-10A-01D-2022_130910_SN208_0495_BD2FGNACXX_s_8_rg.sorted.bam	3a7ec773-52e2-4eed-bd70-2dc1f059a2ec	gs://gdc-tcga-phs000178-controlled/LGG/DNA/WGS/HMS-RK/ILLUMINA/TCGA-DU-7290-10A-01D-2022_130910_SN208_0495_BD2FGNACXX_s_8_rg.sorted.bam	16161352886	Illumina HiSeq	LGG	33369179413	gs://5aa919de-0aa0-43ec-9ec3-288481102b6d/tcga/LGG/DNA/WGS/HMS-RK/ILLUMINA/TCGA-DU-7290-01A-11D-2022_130910_SN208_0495_BD2FGNACXX_s_7_rg.sorted.bam	gs://5aa919de-0aa0-43ec-9ec3-288481102b6d/tcga/LGG/DNA/WGS/HMS-RK/ILLUMINA/TCGA-DU-7290-10A-01D-2022_130910_SN208_0495_BD2FGNACXX_s_8_rg.sorted.bam
TCGA-CG-4304	TCGA-CG-4304-01A-01D-A326-26	TCGA-CG-4304-01A-01D-A326_131002_SN208_0497_AC2CLVACXX_s_3_rg.sorted.bam	4fbdbad3-32cb-45de-990a-1337f32a25fa	gs://gdc-tcga-phs000178-controlled/STAD/DNA/WGS/HMS-RK/ILLUMINA/TCGA-CG-4304-01A-01D-A326_131002_SN208_0497_AC2CLVACXX_s_3_rg.sorted.bam	16929634420	Illumina HiSeq	TCGA-CG-4304-10A-01D-A326-26	TCGA-CG-4304-10A-01D-A326_131002_SN208_0497_AC2CLVACXX_s_4_rg.sorted.bam	2a7989dd-2b9c-48c4-9b6a-ab9a5864b004	gs://gdc-tcga-phs000178-controlled/STAD/DNA/WGS/HMS-RK/ILLUMINA/TCGA-CG-4304-10A-01D-A326_131002_SN208_0497_AC2CLVACXX_s_4_rg.sorted.bam	16457921278	Illumina HiSeq	STAD	33387555698	gs://5aa919de-0aa0-43ec-9ec3-288481102b6d/tcga/STAD/DNA/WGS/HMS-RK/ILLUMINA/TCGA-CG-4304-01A-01D-A326_131002_SN208_0497_AC2CLVACXX_s_3_rg.sorted.bam	gs://5aa919de-0aa0-43ec-9ec3-288481102b6d/tcga/STAD/DNA/WGS/HMS-RK/ILLUMINA/TCGA-CG-4304-10A-01D-A326_131002_SN208_0497_AC2CLVACXX_s_4_rg.sorted.bam
TCGA-B5-A0JN	TCGA-B5-A0JN-01A-11D-A101-02	TCGA-B5-A0JN-01A-11D-A101_120330_SN208_0280_AD0UKLACXX_s_3_rg.sorted.bam	19c2a28e-bdeb-46af-b33e-e9849fc553ed	gs://gdc-tcga-phs000178-controlled/UCEC/DNA/WGS/HMS-RK/ILLUMINA/TCGA-B5-A0JN-01A-11D-A101_120330_SN208_0280_AD0UKLACXX_s_3_rg.sorted.bam	19217561597	Illumina HiSeq	TCGA-B5-A0JN-10A-01D-A101-02	TCGA-B5-A0JN-10A-01D-A101_120406_SN208_0282_BC0L15ACXX_s_2_rg.sorted.bam	17e54440-953c-4773-a31f-d4aff974f24a	gs://gdc-tcga-phs000178-controlled/UCEC/DNA/WGS/HMS-RK/ILLUMINA/TCGA-B5-A0JN-10A-01D-A101_120406_SN208_0282_BC0L15ACXX_s_2_rg.sorted.bam	14202809736	Illumina HiSeq	UCEC	33420371333	gs://5aa919de-0aa0-43ec-9ec3-288481102b6d/tcga/UCEC/DNA/WGS/HMS-RK/ILLUMINA/TCGA-B5-A0JN-01A-11D-A101_120330_SN208_0280_AD0UKLACXX_s_3_rg.sorted.bam	gs://5aa919de-0aa0-43ec-9ec3-288481102b6d/tcga/UCEC/DNA/WGS/WUGSC/ILLUMINA/4e04a50d4698f562bb4cb2d8a39c7527.bam
TCGA-HR-A2OG	TCGA-HR-A2OG-06A-21D-A18Y-02	TCGA-HR-A2OG-01A-21D-A18Y_120602_SN1120_0146_AC0WLVACXX_s_2_rg.sorted.bam	714a155f-a1c4-4187-87f5-bcfe1d63b0dc	gs://gdc-tcga-phs000178-controlled/SKCM/DNA/WGS/HMS-RK/ILLUMINA/TCGA-HR-A2OG-01A-21D-A18Y_120602_SN1120_0146_AC0WLVACXX_s_2_rg.sorted.bam	15152044174	Illumina HiSeq	TCGA-HR-A2OG-10A-01D-A190-02	TCGA-HR-A2OG-10A-01D-A190_120602_SN1120_0146_AC0WLVACXX_s_4_rg.sorted.bam	e5c8850f-c39d-4383-8ab4-a1c8872882da	gs://gdc-tcga-phs000178-controlled/SKCM/DNA/WGS/HMS-RK/ILLUMINA/TCGA-HR-A2OG-10A-01D-A190_120602_SN1120_0146_AC0WLVACXX_s_4_rg.sorted.bam	18331101408	Illumina HiSeq	SKCM	33483145582	gs://5aa919de-0aa0-43ec-9ec3-288481102b6d/tcga/SKCM/DNA/WGS/HMS-RK/ILLUMINA/TCGA-HR-A2OG-01A-21D-A18Y_120602_SN1120_0146_AC0WLVACXX_s_2_rg.sorted.bam	gs://5aa919de-0aa0-43ec-9ec3-288481102b6d/tcga/SKCM/DNA/WGS/HMS-RK/ILLUMINA/TCGA-HR-A2OG-10A-01D-A190_120602_SN1120_0146_AC0WLVACXX_s_4_rg.sorted.bam
TCGA-CG-4437	TCGA-CG-4437-01A-01D-1798-02	TCGA-CG-4437-01A-01D-1798_130116_SN208_0449_BD1RNWACXX_s_4_rg.sorted.bam	ff02c427-3a7b-4e29-9ddc-0b8034807ad6	gs://gdc-tcga-phs000178-controlled/STAD/DNA/WGS/HMS-RK/ILLUMINA/TCGA-CG-4437-01A-01D-1798_130116_SN208_0449_BD1RNWACXX_s_4_rg.sorted.bam	15182072765	Illumina HiSeq	TCGA-CG-4437-10A-01D-1798-02	TCGA-CG-4437-10A-01D-1798_130116_SN208_0449_BD1RNWACXX_s_5_rg.sorted.bam	a6985d3e-05da-443e-9b5e-7098618981c5	gs://gdc-tcga-phs000178-controlled/STAD/DNA/WGS/HMS-RK/ILLUMINA/TCGA-CG-4437-10A-01D-1798_130116_SN208_0449_BD1RNWACXX_s_5_rg.sorted.bam	18304328488	Illumina HiSeq	STAD	33486401253	gs://5aa919de-0aa0-43ec-9ec3-288481102b6d/tcga/STAD/DNA/WGS/HMS-RK/ILLUMINA/TCGA-CG-4437-01A-01D-1798_130116_SN208_0449_BD1RNWACXX_s_4_rg.sorted.bam	gs://5aa919de-0aa0-43ec-9ec3-288481102b6d/tcga/STAD/DNA/WGS/HMS-RK/ILLUMINA/TCGA-CG-4437-10A-01D-1798_130116_SN208_0449_BD1RNWACXX_s_5_rg.sorted.bam
TCGA-EA-A3HQ	TCGA-EA-A3HQ-01A-11D-A20X-26	TCGA-EA-A3HQ-01A-11D-A20X_140131_SN590_0247_AC3FDBACXX_s_3_rg.sorted.bam	33c80031-f923-4aa0-adfa-9e229f413f83	gs://gdc-tcga-phs000178-controlled/CESC/DNA/WGS/HMS-RK/ILLUMINA/TCGA-EA-A3HQ-01A-11D-A20X_140131_SN590_0247_AC3FDBACXX_s_3_rg.sorted.bam	16373448302	Illumina HiSeq	TCGA-EA-A3HQ-10A-01D-A20X-26	TCGA-EA-A3HQ-10A-01D-A20X_140131_SN590_0247_AC3FDBACXX_s_6_rg.sorted.bam	15d3baa9-7081-4e33-9ce7-8280513fd8c9	gs://gdc-tcga-phs000178-controlled/CESC/DNA/WGS/HMS-RK/ILLUMINA/TCGA-EA-A3HQ-10A-01D-A20X_140131_SN590_0247_AC3FDBACXX_s_6_rg.sorted.bam	17128576438	Illumina HiSeq	CESC	33502024740	gs://5aa919de-0aa0-43ec-9ec3-288481102b6d/tcga/CESC/DNA/WGS/HMS-RK/ILLUMINA/TCGA-EA-A3HQ-01A-11D-A20X_140131_SN590_0247_AC3FDBACXX_s_3_rg.sorted.bam	gs://5aa919de-0aa0-43ec-9ec3-288481102b6d/tcga/CESC/DNA/WGS/HMS-RK/ILLUMINA/TCGA-EA-A3HQ-10A-01D-A20X_140131_SN590_0247_AC3FDBACXX_s_6_rg.sorted.bam
TCGA-AG-3894	TCGA-AG-3894-01A-01D-1115-02	TCGA-AG-3894-01A-01D-1115-02_IlluminaHiSeq-DNASeq_whole.bam	8db01c5c-36a6-4060-ada7-3d57682daaf6	gs://gdc-tcga-phs000178-controlled/READ/DNA/WGS/HMS-RK/ILLUMINA/TCGA-AG-3894-01A-01D-1115-02_IlluminaHiSeq-DNASeq_whole.bam	17048241186	Illumina HiSeq	TCGA-AG-3894-10A-01D-1115-02	TCGA-AG-3894-10A-01D-1115-02_IlluminaHiSeq-DNASeq_whole.bam	6a9c36f1-b845-4ba6-abf3-648188c51636	gs://gdc-tcga-phs000178-controlled/READ/DNA/WGS/HMS-RK/ILLUMINA/TCGA-AG-3894-10A-01D-1115-02_IlluminaHiSeq-DNASeq_whole.bam	16462305201	Illumina HiSeq	READ	33510546387	gs://5aa919de-0aa0-43ec-9ec3-288481102b6d/tcga/READ/DNA/WGS/HMS-RK/ILLUMINA/TCGA-AG-3894-01A-01D-1115-02_IlluminaHiSeq-DNASeq_whole.bam	gs://5aa919de-0aa0-43ec-9ec3-288481102b6d/tcga/READ/DNA/WGS/HMS-RK/ILLUMINA/TCGA-AG-3894-10A-01D-1115-02_IlluminaHiSeq-DNASeq_whole.bam
TCGA-DJ-A13X	TCGA-DJ-A13X-01A-11D-A10R-02	TCGA-DJ-A13X-01A-11D-A10R_120617_SN1222_0117_BD1414ACXX_s_1_rg.sorted.bam	a3b0754a-92ca-4ef2-b612-4e5bf2f74048	gs://gdc-tcga-phs000178-controlled/THCA/DNA/WGS/HMS-RK/ILLUMINA/TCGA-DJ-A13X-01A-11D-A10R_120617_SN1222_0117_BD1414ACXX_s_1_rg.sorted.bam	16406460676	Illumina HiSeq	TCGA-DJ-A13X-10A-01D-A10R-02	TCGA-DJ-A13X-10A-01D-A10R_120617_SN1222_0117_BD1414ACXX_s_2_rg.sorted.bam	e05a7c3c-afd8-40a3-a5c3-93f13f5a77e6	gs://gdc-tcga-phs000178-controlled/THCA/DNA/WGS/HMS-RK/ILLUMINA/TCGA-DJ-A13X-10A-01D-A10R_120617_SN1222_0117_BD1414ACXX_s_2_rg.sorted.bam	17135525100	Illumina HiSeq	THCA	33541985776	gs://5aa919de-0aa0-43ec-9ec3-288481102b6d/tcga/THCA/DNA/WGS/HMS-RK/ILLUMINA/TCGA-DJ-A13X-01A-11D-A10R_120617_SN1222_0117_BD1414ACXX_s_1_rg.sorted.bam	gs://5aa919de-0aa0-43ec-9ec3-288481102b6d/tcga/THCA/DNA/WGS/HMS-RK/ILLUMINA/TCGA-DJ-A13X-10A-01D-A10R_120617_SN1222_0117_BD1414ACXX_s_2_rg.sorted.bam
TCGA-CG-4455	TCGA-CG-4455-01A-01D-1154-02	TCGA-CG-4455-01A-01D-1154_120913_SN208_0429_AC187FACXX_s_7_rg.sorted.bam	002ff9b2-954c-4a9c-9f81-b5919872e770	gs://gdc-tcga-phs000178-controlled/STAD/DNA/WGS/HMS-RK/ILLUMINA/TCGA-CG-4455-01A-01D-1154_120913_SN208_0429_AC187FACXX_s_7_rg.sorted.bam	8934129947	Illumina HiSeq	TCGA-CG-4455-10A-01D-1154-02	TCGA-CG-4455-10A-01D-1154_121026_SN1120_0198_BC188JACXX_s_3_rg.sorted.bam	b2384b4a-3f8b-482e-baa3-8ce2f162c4fb	gs://gdc-tcga-phs000178-controlled/STAD/DNA/WGS/HMS-RK/ILLUMINA/TCGA-CG-4455-10A-01D-1154_130815_VM001_0004_VMR0004CXX_s_6_rg.sorted.bam	24632639725	Illumina HiSeq	STAD	33566769672	gs://5aa919de-0aa0-43ec-9ec3-288481102b6d/tcga/STAD/DNA/WGS/HMS-RK/ILLUMINA/TCGA-CG-4455-01A-01D-1154_120913_SN208_0429_AC187FACXX_s_7_rg.sorted.bam	gs://5aa919de-0aa0-43ec-9ec3-288481102b6d/tcga/STAD/DNA/WGS/HMS-RK/ILLUMINA/TCGA-CG-4455-10A-01D-1154_130815_VM001_0004_VMR0004CXX_s_6_rg.sorted.bam
TCGA-LN-A4A2	TCGA-LN-A4A2-01A-31D-A267-26	TCGA-LN-A4A2-01A-31D-A267_131001_SN1120_0279_AC2DKPACXX_s_5_rg.sorted.bam	2f75f56a-b508-4f23-97ee-ccf05449e360	gs://gdc-tcga-phs000178-controlled/ESCA/DNA/WGS/HMS-RK/ILLUMINA/TCGA-LN-A4A2-01A-31D-A267_131001_SN1120_0279_AC2DKPACXX_s_5_rg.sorted.bam	17757327002	Illumina HiSeq	TCGA-LN-A4A2-10A-01D-A267-26	TCGA-LN-A4A2-10A-01D-A267_131001_SN1120_0279_AC2DKPACXX_s_6_rg.sorted.bam	851a5275-b983-4599-85c4-1977d891d109	gs://gdc-tcga-phs000178-controlled/ESCA/DNA/WGS/HMS-RK/ILLUMINA/TCGA-LN-A4A2-10A-01D-A267_131001_SN1120_0279_AC2DKPACXX_s_6_rg.sorted.bam	15829358156	Illumina HiSeq	ESCA	33586685158	gs://5aa919de-0aa0-43ec-9ec3-288481102b6d/tcga/ESCA/DNA/WGS/HMS-RK/ILLUMINA/TCGA-LN-A4A2-01A-31D-A267_131001_SN1120_0279_AC2DKPACXX_s_5_rg.sorted.bam	gs://5aa919de-0aa0-43ec-9ec3-288481102b6d/tcga/ESCA/DNA/WGS/HMS-RK/ILLUMINA/TCGA-LN-A4A2-10A-01D-A267_131001_SN1120_0279_AC2DKPACXX_s_6_rg.sorted.bam
TCGA-FS-A1YY	TCGA-FS-A1YY-06A-11D-A18Y-02	TCGA-FS-A1YY-06A-11D-A18Y_120718_SN1222_0127_BD147HACXX_s_2_rg.sorted.bam	4c946768-7b87-4e7f-97eb-e35ca0ffdd80	gs://gdc-tcga-phs000178-controlled/SKCM/DNA/WGS/HMS-RK/ILLUMINA/TCGA-FS-A1YY-06A-11D-A18Y_120718_SN1222_0127_BD147HACXX_s_2_rg.sorted.bam	12784255830	Illumina HiSeq	TCGA-FS-A1YY-10A-01D-A190-02	TCGA-FS-A1YY-10A-01D-A190_120718_SN1222_0127_BD147HACXX_s_6_rg.sorted.bam	80ab908d-d526-4748-b549-a33d238a0ddd	gs://gdc-tcga-phs000178-controlled/SKCM/DNA/WGS/HMS-RK/ILLUMINA/TCGA-FS-A1YY-10A-01D-A190_120718_SN1222_0127_BD147HACXX_s_6_rg.sorted.bam	20816494484	Illumina HiSeq	SKCM	33600750314	gs://5aa919de-0aa0-43ec-9ec3-288481102b6d/tcga/SKCM/DNA/WGS/HMS-RK/ILLUMINA/TCGA-FS-A1YY-06A-11D-A18Y_120718_SN1222_0127_BD147HACXX_s_2_rg.sorted.bam	gs://5aa919de-0aa0-43ec-9ec3-288481102b6d/tcga/SKCM/DNA/WGS/HMS-RK/ILLUMINA/TCGA-FS-A1YY-10A-01D-A190_120718_SN1222_0127_BD147HACXX_s_6_rg.sorted.bam
TCGA-EM-A3O9	TCGA-EM-A3O9-01A-11D-A221-26	TCGA-EM-A3O9-01A-11D-A221_120530_SN1222_0111_BD12L1ACXX_s_6_rg.sorted.bam	862b34f6-6d2e-4084-a468-f0bf4a755cc9	gs://gdc-tcga-phs000178-controlled/THCA/DNA/WGS/HMS-RK/ILLUMINA/TCGA-EM-A3O9-01A-11D-A221_120530_SN1222_0111_BD12L1ACXX_s_6_rg.sorted.bam	14405646126	Illumina HiSeq	TCGA-EM-A3O9-10A-01D-A221-26	TCGA-EM-A3O9-10A-01D-A221_120530_SN1222_0111_BD12L1ACXX_s_8_rg.sorted.bam	2eb46d1f-f0f0-4fca-a0e7-fe43854a78da	gs://gdc-tcga-phs000178-controlled/THCA/DNA/WGS/HMS-RK/ILLUMINA/TCGA-EM-A3O9-10A-01D-A221_120530_SN1222_0111_BD12L1ACXX_s_8_rg.sorted.bam	19211453320	Illumina HiSeq	THCA	33617099446	gs://5aa919de-0aa0-43ec-9ec3-288481102b6d/tcga/THCA/DNA/WGS/HMS-RK/ILLUMINA/TCGA-EM-A3O9-01A-11D-A221_120530_SN1222_0111_BD12L1ACXX_s_6_rg.sorted.bam	gs://5aa919de-0aa0-43ec-9ec3-288481102b6d/tcga/THCA/DNA/WGS/HMS-RK/ILLUMINA/TCGA-EM-A3O9-10A-01D-A221_120530_SN1222_0111_BD12L1ACXX_s_8_rg.sorted.bam
TCGA-CD-5802	TCGA-CD-5802-01A-11D-1598-02	TCGA-CD-5802-01A-11D-1598_121025_SN590_0187_BC191FACXX_s_7_rg.sorted.bam	43a17980-59c7-4b7c-a3a6-9ed51fb03889	gs://gdc-tcga-phs000178-controlled/STAD/DNA/WGS/HMS-RK/ILLUMINA/TCGA-CD-5802-01A-11D-1598_121025_SN590_0187_BC191FACXX_s_7_rg.sorted.bam	15012408533	Illumina HiSeq	TCGA-CD-5802-10A-01D-1598-02	TCGA-CD-5802-10A-01D-1598_121107_SN590_0199_AC179PACXX_s_7_rg.sorted.bam	7f21b1e4-76db-4eac-a757-f5497d930e2e	gs://gdc-tcga-phs000178-controlled/STAD/DNA/WGS/HMS-RK/ILLUMINA/TCGA-CD-5802-10A-01D-1598_121107_SN590_0199_AC179PACXX_s_7_rg.sorted.bam	18612275436	Illumina HiSeq	STAD	33624683969	gs://5aa919de-0aa0-43ec-9ec3-288481102b6d/tcga/STAD/DNA/WGS/HMS-RK/ILLUMINA/TCGA-CD-5802-01A-11D-1598_121025_SN590_0187_BC191FACXX_s_7_rg.sorted.bam	gs://5aa919de-0aa0-43ec-9ec3-288481102b6d/tcga/STAD/DNA/WGS/HMS-RK/ILLUMINA/TCGA-CD-5802-10A-01D-1598_121107_SN590_0199_AC179PACXX_s_7_rg.sorted.bam
TCGA-FI-A2D4	TCGA-FI-A2D4-01A-12D-A17E-02	TCGA-FI-A2D4-01A-12D-A17E_120511_SN1120_0140_AD12J0ACXX_s_7_rg.sorted.bam	8f265179-0deb-4bbd-bd06-f6a211fae179	gs://gdc-tcga-phs000178-controlled/UCEC/DNA/WGS/HMS-RK/ILLUMINA/TCGA-FI-A2D4-01A-12D-A17E_120511_SN1120_0140_AD12J0ACXX_s_7_rg.sorted.bam	17595293709	Illumina HiSeq	TCGA-FI-A2D4-10A-01D-A17E-02	TCGA-FI-A2D4-10A-01D-A17E_120511_SN1120_0140_AD12J0ACXX_s_8_rg.sorted.bam	5e4179ce-75a2-4122-b1a8-62dda9ba7956	gs://gdc-tcga-phs000178-controlled/UCEC/DNA/WGS/HMS-RK/ILLUMINA/TCGA-FI-A2D4-10A-01D-A17E_120511_SN1120_0140_AD12J0ACXX_s_8_rg.sorted.bam	16040123002	Illumina HiSeq	UCEC	33635416711	gs://5aa919de-0aa0-43ec-9ec3-288481102b6d/tcga/UCEC/DNA/WGS/HMS-RK/ILLUMINA/TCGA-FI-A2D4-01A-12D-A17E_120511_SN1120_0140_AD12J0ACXX_s_7_rg.sorted.bam	gs://5aa919de-0aa0-43ec-9ec3-288481102b6d/tcga/UCEC/DNA/WGS/HMS-RK/ILLUMINA/TCGA-FI-A2D4-10A-01D-A17E_120511_SN1120_0140_AD12J0ACXX_s_8_rg.sorted.bam
TCGA-50-5946	TCGA-50-5946-01A-11D-1751-02	TCGA-50-5946-01A-11D-1751_111111_SN208_0254_B0160ACXX_s_3_rg.sorted.bam	b7f024ff-9569-4d31-b652-ffc2ceaa2789	gs://gdc-tcga-phs000178-controlled/LUAD/DNA/WGS/HMS-RK/ILLUMINA/TCGA-50-5946-01A-11D-1751_111111_SN208_0254_B0160ACXX_s_3_rg.sorted.bam	16771114631	Illumina HiSeq	TCGA-50-5946-10A-01D-1751-02	TCGA-50-5946-10A-01D-1751_111111_SN208_0254_B0160ACXX_s_4_rg.sorted.bam	e8b95c33-23ff-4672-86df-5200e75ba0fc	gs://gdc-tcga-phs000178-controlled/LUAD/DNA/WGS/HMS-RK/ILLUMINA/TCGA-50-5946-10A-01D-1751_111111_SN208_0254_B0160ACXX_s_4_rg.sorted.bam	16905168054	Illumina HiSeq	LUAD	33676282685	gs://5aa919de-0aa0-43ec-9ec3-288481102b6d/tcga/LUAD/DNA/WGS/HMS-RK/ILLUMINA/TCGA-50-5946-01A-11D-1751_111111_SN208_0254_B0160ACXX_s_3_rg.sorted.bam	gs://5aa919de-0aa0-43ec-9ec3-288481102b6d/tcga/LUAD/DNA/WGS/HMS-RK/ILLUMINA/TCGA-50-5946-10A-01D-1751_111111_SN208_0254_B0160ACXX_s_4_rg.sorted.bam
TCGA-DK-A3WY	TCGA-DK-A3WY-01A-11D-A233-26	TCGA-DK-A3WY-01A-11D-A233_120829_SN1120_0183_AC18U8ACXX_s_7_rg.sorted.bam	ae1b3911-b342-4886-b75a-3e9be21dae41	gs://gdc-tcga-phs000178-controlled/BLCA/DNA/WGS/HMS-RK/ILLUMINA/TCGA-DK-A3WY-01A-11D-A233_120829_SN1120_0183_AC18U8ACXX_s_7_rg.sorted.bam	15168174387	Illumina HiSeq	TCGA-DK-A3WY-10A-01D-A233-26	TCGA-DK-A3WY-10A-01D-A233_120829_SN1120_0183_AC18U8ACXX_s_8_rg.sorted.bam	0d07635d-ca76-4aca-986a-7167437f8520	gs://gdc-tcga-phs000178-controlled/BLCA/DNA/WGS/HMS-RK/ILLUMINA/TCGA-DK-A3WY-10A-01D-A233_120829_SN1120_0183_AC18U8ACXX_s_8_rg.sorted.bam	18543704220	Illumina HiSeq	BLCA	33711878607	gs://5aa919de-0aa0-43ec-9ec3-288481102b6d/tcga/BLCA/DNA/WGS/HMS-RK/ILLUMINA/TCGA-DK-A3WY-01A-11D-A233_120829_SN1120_0183_AC18U8ACXX_s_7_rg.sorted.bam	gs://5aa919de-0aa0-43ec-9ec3-288481102b6d/tcga/BLCA/DNA/WGS/HMS-RK/ILLUMINA/TCGA-DK-A3WY-10A-01D-A233_120829_SN1120_0183_AC18U8ACXX_s_8_rg.sorted.bam
TCGA-FS-A1ZB	TCGA-FS-A1ZB-06A-12D-A18Y-02	TCGA-FS-A1ZB-06A-12D-A18Y_120609_SN208_0343_BC0WVWACXX_s_4_rg.sorted.bam	61e179ee-80dc-4bdc-bc49-9e53a7bf0600	gs://gdc-tcga-phs000178-controlled/SKCM/DNA/WGS/HMS-RK/ILLUMINA/TCGA-FS-A1ZB-06A-12D-A18Y_120609_SN208_0343_BC0WVWACXX_s_4_rg.sorted.bam	17424896203	Illumina HiSeq	TCGA-FS-A1ZB-10A-01D-A190-02	TCGA-FS-A1ZB-10A-01D-A190_120609_SN208_0343_BC0WVWACXX_s_8_rg.sorted.bam	047bc4fc-13cd-4dc5-b9d5-8f46a3cfe2a8	gs://gdc-tcga-phs000178-controlled/SKCM/DNA/WGS/HMS-RK/ILLUMINA/TCGA-FS-A1ZB-10A-01D-A190_120609_SN208_0343_BC0WVWACXX_s_8_rg.sorted.bam	16287773586	Illumina HiSeq	SKCM	33712669789	gs://5aa919de-0aa0-43ec-9ec3-288481102b6d/tcga/SKCM/DNA/WGS/HMS-RK/ILLUMINA/TCGA-FS-A1ZB-06A-12D-A18Y_120609_SN208_0343_BC0WVWACXX_s_4_rg.sorted.bam	gs://5aa919de-0aa0-43ec-9ec3-288481102b6d/tcga/SKCM/DNA/WGS/HMS-RK/ILLUMINA/TCGA-FS-A1ZB-10A-01D-A190_120609_SN208_0343_BC0WVWACXX_s_8_rg.sorted.bam
TCGA-FG-6691	TCGA-FG-6691-01A-11D-1891-02	TCGA-FG-6691-01A-11D-1891_130919_SN590_0238_AC29TRACXX_s_8_rg.sorted.bam	b404ac67-1c7f-4b01-8038-7432d3d6e489	gs://gdc-tcga-phs000178-controlled/LGG/DNA/WGS/HMS-RK/ILLUMINA/TCGA-FG-6691-01A-11D-1891_130919_SN590_0238_AC29TRACXX_s_8_rg.sorted.bam	13403012834	Illumina HiSeq	TCGA-FG-6691-10A-01D-1891-02	TCGA-FG-6691-10A-01D-1891_130919_SN590_0239_BC2N06ACXX_s_6_rg.sorted.bam	87f5566b-671c-48b4-8170-bef9aa55eb6b	gs://gdc-tcga-phs000178-controlled/LGG/DNA/WGS/HMS-RK/ILLUMINA/TCGA-FG-6691-10A-01D-1891_130919_SN590_0239_BC2N06ACXX_s_6_rg.sorted.bam	20355993925	Illumina HiSeq	LGG	33759006759	gs://5aa919de-0aa0-43ec-9ec3-288481102b6d/tcga/LGG/DNA/WGS/HMS-RK/ILLUMINA/TCGA-FG-6691-01A-11D-1891_130919_SN590_0238_AC29TRACXX_s_8_rg.sorted.bam	gs://5aa919de-0aa0-43ec-9ec3-288481102b6d/tcga/LGG/DNA/WGS/HMS-RK/ILLUMINA/TCGA-FG-6691-10A-01D-1891_130919_SN590_0239_BC2N06ACXX_s_6_rg.sorted.bam
TCGA-IR-A3LI	TCGA-IR-A3LI-01A-11D-A20X-26	TCGA-IR-A3LI-01A-11D-A20X_140131_SN590_0247_AC3FDBACXX_s_5_rg.sorted.bam	3a9d3f81-919f-44e3-a9cc-813b4dcaf027	gs://gdc-tcga-phs000178-controlled/CESC/DNA/WGS/HMS-RK/ILLUMINA/TCGA-IR-A3LI-01A-11D-A20X_140131_SN590_0247_AC3FDBACXX_s_5_rg.sorted.bam	17214199711	Illumina HiSeq	TCGA-IR-A3LI-10A-01D-A20X-26	TCGA-IR-A3LI-10A-01D-A20X_140131_SN590_0247_AC3FDBACXX_s_8_rg.sorted.bam	a2fb1563-5e71-4358-b452-ac8ecd9024d6	gs://gdc-tcga-phs000178-controlled/CESC/DNA/WGS/HMS-RK/ILLUMINA/TCGA-IR-A3LI-10A-01D-A20X_140131_SN590_0247_AC3FDBACXX_s_8_rg.sorted.bam	16546892349	Illumina HiSeq	CESC	33761092060	gs://5aa919de-0aa0-43ec-9ec3-288481102b6d/tcga/CESC/DNA/WGS/HMS-RK/ILLUMINA/TCGA-IR-A3LI-01A-11D-A20X_140131_SN590_0247_AC3FDBACXX_s_5_rg.sorted.bam	gs://5aa919de-0aa0-43ec-9ec3-288481102b6d/tcga/CESC/DNA/WGS/HMS-RK/ILLUMINA/TCGA-IR-A3LI-10A-01D-A20X_140131_SN590_0247_AC3FDBACXX_s_8_rg.sorted.bam
TCGA-L5-A4OE	TCGA-L5-A4OE-01A-11D-A267-26	TCGA-L5-A4OE-01A-11D-A267_131001_SN1120_0279_AC2DKPACXX_s_1_rg.sorted.bam	49822c02-a9e7-4e7e-bd12-f1756b639beb	gs://gdc-tcga-phs000178-controlled/ESCA/DNA/WGS/HMS-RK/ILLUMINA/TCGA-L5-A4OE-01A-11D-A267_131001_SN1120_0279_AC2DKPACXX_s_1_rg.sorted.bam	14577133682	Illumina HiSeq	TCGA-L5-A4OE-11A-11D-A267-26	TCGA-L5-A4OE-11A-11D-A267_131001_SN1120_0279_AC2DKPACXX_s_2_rg.sorted.bam	a69b345d-d7ec-4a0c-8798-6f086e030da6	gs://gdc-tcga-phs000178-controlled/ESCA/DNA/WGS/HMS-RK/ILLUMINA/TCGA-L5-A4OE-11A-11D-A267_131001_SN1120_0279_AC2DKPACXX_s_2_rg.sorted.bam	19256565041	Illumina HiSeq	ESCA	33833698723	gs://5aa919de-0aa0-43ec-9ec3-288481102b6d/tcga/ESCA/DNA/WGS/HMS-RK/ILLUMINA/TCGA-L5-A4OE-01A-11D-A267_131001_SN1120_0279_AC2DKPACXX_s_1_rg.sorted.bam	gs://5aa919de-0aa0-43ec-9ec3-288481102b6d/tcga/ESCA/DNA/WGS/HMS-RK/ILLUMINA/TCGA-L5-A4OE-11A-11D-A267_131001_SN1120_0279_AC2DKPACXX_s_2_rg.sorted.bam
TCGA-EK-A2RN	TCGA-EK-A2RN-01A-12D-A20X-26	TCGA-EK-A2RN-01A-12D-A20X_140117_SN590_0246_BC37BDACXX_s_2_rg.sorted.bam	def278f8-93eb-4373-a525-98b2cf12af7a	gs://gdc-tcga-phs000178-controlled/CESC/DNA/WGS/HMS-RK/ILLUMINA/TCGA-EK-A2RN-01A-12D-A20X_140117_SN590_0246_BC37BDACXX_s_2_rg.sorted.bam	18938342033	Illumina HiSeq	TCGA-EK-A2RN-10A-01D-A20X-26	TCGA-EK-A2RN-10A-01D-A20X_140117_SN590_0246_BC37BDACXX_s_5_rg.sorted.bam	2fca04bd-9b4b-4ad4-b36c-b9e0f2a2fcac	gs://gdc-tcga-phs000178-controlled/CESC/DNA/WGS/HMS-RK/ILLUMINA/TCGA-EK-A2RN-10A-01D-A20X_140117_SN590_0246_BC37BDACXX_s_5_rg.sorted.bam	14950192504	Illumina HiSeq	CESC	33888534537	gs://5aa919de-0aa0-43ec-9ec3-288481102b6d/tcga/CESC/DNA/WGS/HMS-RK/ILLUMINA/TCGA-EK-A2RN-01A-12D-A20X_140117_SN590_0246_BC37BDACXX_s_2_rg.sorted.bam	gs://5aa919de-0aa0-43ec-9ec3-288481102b6d/tcga/CESC/DNA/WGS/HMS-RK/ILLUMINA/TCGA-EK-A2RN-10A-01D-A20X_140117_SN590_0246_BC37BDACXX_s_5_rg.sorted.bam
TCGA-CU-A3QU	TCGA-CU-A3QU-01A-11D-A233-26	TCGA-CU-A3QU-01A-11D-A233_120829_SN1120_0183_AC18U8ACXX_s_1_rg.sorted.bam	c4c9ea17-be51-4e92-8cdc-0d5880def11c	gs://gdc-tcga-phs000178-controlled/BLCA/DNA/WGS/HMS-RK/ILLUMINA/TCGA-CU-A3QU-01A-11D-A233_120829_SN1120_0183_AC18U8ACXX_s_1_rg.sorted.bam	15135969831	Illumina HiSeq	TCGA-CU-A3QU-10B-01D-A233-26	TCGA-CU-A3QU-10B-01D-A233_120829_SN1120_0183_AC18U8ACXX_s_2_rg.sorted.bam	2cb07ca9-b658-4d19-ac30-c9da9c4550d8	gs://gdc-tcga-phs000178-controlled/BLCA/DNA/WGS/HMS-RK/ILLUMINA/TCGA-CU-A3QU-10B-01D-A233_120829_SN1120_0183_AC18U8ACXX_s_2_rg.sorted.bam	18755053318	Illumina HiSeq	BLCA	33891023149	gs://5aa919de-0aa0-43ec-9ec3-288481102b6d/tcga/BLCA/DNA/WGS/HMS-RK/ILLUMINA/TCGA-CU-A3QU-01A-11D-A233_120829_SN1120_0183_AC18U8ACXX_s_1_rg.sorted.bam	gs://5aa919de-0aa0-43ec-9ec3-288481102b6d/tcga/BLCA/DNA/WGS/HMS-RK/ILLUMINA/TCGA-CU-A3QU-10B-01D-A233_120829_SN1120_0183_AC18U8ACXX_s_2_rg.sorted.bam
TCGA-FS-A1YW	TCGA-FS-A1YW-06A-11D-A18Y-02	TCGA-FS-A1YW-06A-11D-A18Y_120724_SN208_0417_AC117BACXX_s_2_rg.sorted.bam	215f3593-6275-410b-b345-926e04f4c119	gs://gdc-tcga-phs000178-controlled/SKCM/DNA/WGS/HMS-RK/ILLUMINA/TCGA-FS-A1YW-06A-11D-A18Y_120724_SN208_0417_AC117BACXX_s_2_rg.sorted.bam	21894790572	Illumina HiSeq	TCGA-FS-A1YW-10A-01D-A190-02	TCGA-FS-A1YW-10A-01D-A190_120718_SN1222_0127_BD147HACXX_s_8_rg.sorted.bam	fe104857-b150-4f94-8725-1ab7b8430b73	gs://gdc-tcga-phs000178-controlled/SKCM/DNA/WGS/HMS-RK/ILLUMINA/TCGA-FS-A1YW-10A-01D-A190_120718_SN1222_0127_BD147HACXX_s_8_rg.sorted.bam	12055561438	Illumina HiSeq	SKCM	33950352010	gs://5aa919de-0aa0-43ec-9ec3-288481102b6d/tcga/SKCM/DNA/WGS/HMS-RK/ILLUMINA/TCGA-FS-A1YW-06A-11D-A18Y_120724_SN208_0417_AC117BACXX_s_2_rg.sorted.bam	gs://5aa919de-0aa0-43ec-9ec3-288481102b6d/tcga/SKCM/DNA/WGS/HMS-RK/ILLUMINA/TCGA-FS-A1YW-10A-01D-A190_120718_SN1222_0127_BD147HACXX_s_8_rg.sorted.bam
TCGA-05-4397	TCGA-05-4397-01A-01D-1203-02	TCGA-05-4397-01A-01D-1203_120318_SN1120_0124_AC0HNPACXX_s_7_rg.sorted.bam	09ccfcd9-4865-439b-9162-cf783f33f44d	gs://gdc-tcga-phs000178-controlled/LUAD/DNA/WGS/HMS-RK/ILLUMINA/TCGA-05-4397-01A-01D-1203_120318_SN1120_0124_AC0HNPACXX_s_7_rg.sorted.bam	18827865526	Illumina HiSeq	TCGA-05-4397-10A-01D-1203-02	TCGA-05-4397-10A-01D-1203_120318_SN1120_0124_AC0HNPACXX_s_8_rg.sorted.bam	6be1b088-22a4-428b-be61-923f6c558318	gs://gdc-tcga-phs000178-controlled/LUAD/DNA/WGS/HMS-RK/ILLUMINA/TCGA-05-4397-10A-01D-1203_120318_SN1120_0124_AC0HNPACXX_s_8_rg.sorted.bam	15124650080	Illumina HiSeq	LUAD	33952515606	gs://5aa919de-0aa0-43ec-9ec3-288481102b6d/tcga/LUAD/DNA/WGS/HMS-RK/ILLUMINA/TCGA-05-4397-01A-01D-1203_120318_SN1120_0124_AC0HNPACXX_s_7_rg.sorted.bam	gs://5aa919de-0aa0-43ec-9ec3-288481102b6d/tcga/LUAD/DNA/WGS/BI/ILLUMINA/G14847.TCGA-05-4397-10A-01D-1931-08.6.bam
TCGA-D3-A3CE	TCGA-D3-A3CE-06A-11D-A18Z-02	TCGA-D3-A3CE-06A-11D-A18Z_120626_SN590_0164_BC0VMVACXX_s_7_rg.sorted.bam	32fb9058-a555-47ba-8e2e-29360b53085b	gs://gdc-tcga-phs000178-controlled/SKCM/DNA/WGS/HMS-RK/ILLUMINA/TCGA-D3-A3CE-06A-11D-A18Z_120626_SN590_0164_BC0VMVACXX_s_7_rg.sorted.bam	16537439463	Illumina HiSeq	TCGA-D3-A3CE-10A-01D-A18Z-02	TCGA-D3-A3CE-10A-01D-A18Z_120626_SN590_0164_BC0VMVACXX_s_8_rg.sorted.bam	2562aa30-08b4-450f-b475-0acd4a83cc07	gs://gdc-tcga-phs000178-controlled/SKCM/DNA/WGS/HMS-RK/ILLUMINA/TCGA-D3-A3CE-10A-01D-A18Z_120626_SN590_0164_BC0VMVACXX_s_8_rg.sorted.bam	17431465121	Illumina HiSeq	SKCM	33968904584	gs://5aa919de-0aa0-43ec-9ec3-288481102b6d/tcga/SKCM/DNA/WGS/HMS-RK/ILLUMINA/TCGA-D3-A3CE-06A-11D-A18Z_120626_SN590_0164_BC0VMVACXX_s_7_rg.sorted.bam	gs://5aa919de-0aa0-43ec-9ec3-288481102b6d/tcga/SKCM/DNA/WGS/HMS-RK/ILLUMINA/TCGA-D3-A3CE-10A-01D-A18Z_120626_SN590_0164_BC0VMVACXX_s_8_rg.sorted.bam
TCGA-FG-6690	TCGA-FG-6690-01A-11D-1891-02	TCGA-FG-6690-01A-11D-1891_130919_SN590_0238_AC29TRACXX_s_7_rg.sorted.bam	e33fa79f-3d33-4f0b-81d9-705ab9c8a19c	gs://gdc-tcga-phs000178-controlled/LGG/DNA/WGS/HMS-RK/ILLUMINA/TCGA-FG-6690-01A-11D-1891_130919_SN590_0238_AC29TRACXX_s_7_rg.sorted.bam	14056712852	Illumina HiSeq	TCGA-FG-6690-10A-01D-1891-02	TCGA-FG-6690-10A-01D-1891_130919_SN590_0239_BC2N06ACXX_s_5_rg.sorted.bam	a570edf3-b9eb-4c0f-b0d3-cb958f070979	gs://gdc-tcga-phs000178-controlled/LGG/DNA/WGS/HMS-RK/ILLUMINA/TCGA-FG-6690-10A-01D-1891_130919_SN590_0239_BC2N06ACXX_s_5_rg.sorted.bam	19915247117	Illumina HiSeq	LGG	33971959969	gs://5aa919de-0aa0-43ec-9ec3-288481102b6d/tcga/LGG/DNA/WGS/HMS-RK/ILLUMINA/TCGA-FG-6690-01A-11D-1891_130919_SN590_0238_AC29TRACXX_s_7_rg.sorted.bam	gs://5aa919de-0aa0-43ec-9ec3-288481102b6d/tcga/LGG/DNA/WGS/HMS-RK/ILLUMINA/TCGA-FG-6690-10A-01D-1891_130919_SN590_0239_BC2N06ACXX_s_5_rg.sorted.bam
TCGA-AG-3901	TCGA-AG-3901-01A-01D-1115-02	TCGA-AG-3901-01A-01D-1115-02_IlluminaHiSeq-DNASeq_whole.bam	c8ff4c94-25ea-4468-8ae0-06cb92ffa025	gs://gdc-tcga-phs000178-controlled/READ/DNA/WGS/HMS-RK/ILLUMINA/TCGA-AG-3901-01A-01D-1115-02_IlluminaHiSeq-DNASeq_whole.bam	17267300848	Illumina HiSeq	TCGA-AG-3901-10A-01D-1115-02	TCGA-AG-3901-10A-01D-1115-02_IlluminaHiSeq-DNASeq_whole.bam	89a4a4fc-6853-4e6e-ae7c-a413dcd1b0bf	gs://gdc-tcga-phs000178-controlled/READ/DNA/WGS/HMS-RK/ILLUMINA/TCGA-AG-3901-10A-01D-1115-02_IlluminaHiSeq-DNASeq_whole.bam	16715162213	Illumina HiSeq	READ	33982463061	gs://5aa919de-0aa0-43ec-9ec3-288481102b6d/tcga/READ/DNA/WGS/BCM/ILLUMINA/TCGA-AG-3901-01A-01D-1989-10_wgs_Illumina.bam	gs://5aa919de-0aa0-43ec-9ec3-288481102b6d/tcga/READ/DNA/WGS/HMS-RK/ILLUMINA/TCGA-AG-3901-10A-01D-1115-02_IlluminaHiSeq-DNASeq_whole.bam
TCGA-AA-A01V	TCGA-AA-A01V-01A-23D-A079-02	TCGA-AA-A01V-01A-23D-A079-02_110402_SN208_0200_BB02BTABXX_s_7.rg.sorted.bam	f9fde040-dea2-4d98-8a28-05cb13efa1c2	gs://gdc-tcga-phs000178-controlled/COAD/DNA/WGS/HMS-RK/ILLUMINA/TCGA-AA-A01V-01A-23D-A079-02_110402_SN208_0200_BB02BTABXX_s_7.rg.sorted.bam	21463955763	Illumina HiSeq	TCGA-AA-A01V-11A-11D-A079-02	TCGA-AA-A01V-11A-11D-A079_110409_SN590_0077_BB04EHABXX_s_7_rg.sorted.bam	a0120ca6-fc3e-4ff4-b926-6c38e3180674	gs://gdc-tcga-phs000178-controlled/COAD/DNA/WGS/HMS-RK/ILLUMINA/TCGA-AA-A01V-11A-11D-A079_110409_SN590_0077_BB04EHABXX_s_7_rg.sorted.bam	12558346697	Illumina HiSeq	COAD	34022302460	gs://5aa919de-0aa0-43ec-9ec3-288481102b6d/tcga/COAD/DNA/WGS/HMS-RK/ILLUMINA/TCGA-AA-A01V-01A-23D-A079-02_110402_SN208_0200_BB02BTABXX_s_7.rg.sorted.bam	gs://5aa919de-0aa0-43ec-9ec3-288481102b6d/tcga/COAD/DNA/WGS/HMS-RK/ILLUMINA/TCGA-AA-A01V-11A-11D-A079_110409_SN590_0077_BB04EHABXX_s_7_rg.sorted.bam
TCGA-VD-A8K7	TCGA-VD-A8K7-01B-11D-A40D-26	TCGA-VD-A8K7-01B-11D-A40D_140716_SN208_0519_BC5946ACXX_s_4_rg.sorted.bam	649c4e6f-5b69-4d14-b5cc-99938c78d650	gs://gdc-tcga-phs000178-controlled/UVM/DNA/WGS/HMS-RK/ILLUMINA/TCGA-VD-A8K7-01B-11D-A40D_140716_SN208_0519_BC5946ACXX_s_4_rg.sorted.bam	19295609911	Illumina HiSeq	TCGA-VD-A8K7-10A-01D-A40E-26	TCGA-VD-A8K7-10A-01D-A40E_140716_SN208_0519_BC5946ACXX_s_8_rg.sorted.bam	926668ef-5aff-4e7c-8316-27a0d8271a54	gs://gdc-tcga-phs000178-controlled/UVM/DNA/WGS/HMS-RK/ILLUMINA/TCGA-VD-A8K7-10A-01D-A40E_140716_SN208_0519_BC5946ACXX_s_8_rg.sorted.bam	14730306775	Illumina HiSeq	UVM	34025916686	gs://5aa919de-0aa0-43ec-9ec3-288481102b6d/tcga/UVM/DNA/WGS/HMS-RK/ILLUMINA/TCGA-VD-A8K7-01B-11D-A40D_140716_SN208_0519_BC5946ACXX_s_4_rg.sorted.bam	gs://5aa919de-0aa0-43ec-9ec3-288481102b6d/tcga/UVM/DNA/WGS/HMS-RK/ILLUMINA/TCGA-VD-A8K7-10A-01D-A40E_140716_SN208_0519_BC5946ACXX_s_8_rg.sorted.bam
TCGA-FS-A1ZE	TCGA-FS-A1ZE-06A-11D-A18Y-02	TCGA-FS-A1ZE-06A-11D-A18Y_120609_SN208_0343_BC0WVWACXX_s_1_rg.sorted.bam	7e15422f-a494-44e1-a671-0b2ec886c3e2	gs://gdc-tcga-phs000178-controlled/SKCM/DNA/WGS/HMS-RK/ILLUMINA/TCGA-FS-A1ZE-06A-11D-A18Y_120609_SN208_0343_BC0WVWACXX_s_1_rg.sorted.bam	18434660077	Illumina HiSeq	TCGA-FS-A1ZE-10A-01D-A190-02	TCGA-FS-A1ZE-10A-01D-A190_120609_SN208_0343_BC0WVWACXX_s_5_rg.sorted.bam	c24d750d-c28d-461b-b1b0-31a50556c535	gs://gdc-tcga-phs000178-controlled/SKCM/DNA/WGS/HMS-RK/ILLUMINA/TCGA-FS-A1ZE-10A-01D-A190_120609_SN208_0343_BC0WVWACXX_s_5_rg.sorted.bam	15648724963	Illumina HiSeq	SKCM	34083385040	gs://5aa919de-0aa0-43ec-9ec3-288481102b6d/tcga/SKCM/DNA/WGS/HMS-RK/ILLUMINA/TCGA-FS-A1ZE-06A-11D-A18Y_120609_SN208_0343_BC0WVWACXX_s_1_rg.sorted.bam	gs://5aa919de-0aa0-43ec-9ec3-288481102b6d/tcga/SKCM/DNA/WGS/HMS-RK/ILLUMINA/TCGA-FS-A1ZE-10A-01D-A190_120609_SN208_0343_BC0WVWACXX_s_5_rg.sorted.bam
TCGA-49-4506	TCGA-49-4506-01A-01D-1203-02	TCGA-49-4506-01A-01D-1203_110729_SN208_0215_BD0CLPABXX_s_7_rg.sorted.bam	b07f7ea8-c74b-4559-97d3-987f1985f2e9	gs://gdc-tcga-phs000178-controlled/LUAD/DNA/WGS/HMS-RK/ILLUMINA/TCGA-49-4506-01A-01D-1203_110729_SN208_0215_BD0CLPABXX_s_7_rg.sorted.bam	17228826684	Illumina HiSeq	TCGA-49-4506-11A-01D-1203-02	TCGA-49-4506-11A-01D-1203_110729_SN208_0215_BD0CLPABXX_s_8_rg.sorted.bam	30c3d956-3fe6-4cf5-9829-00573c3a5813	gs://gdc-tcga-phs000178-controlled/LUAD/DNA/WGS/HMS-RK/ILLUMINA/TCGA-49-4506-11A-01D-1203_110729_SN208_0215_BD0CLPABXX_s_8_rg.sorted.bam	16863398052	Illumina HiSeq	LUAD	34092224736	gs://5aa919de-0aa0-43ec-9ec3-288481102b6d/tcga/LUAD/DNA/WGS/HMS-RK/ILLUMINA/TCGA-49-4506-01A-01D-1203_110729_SN208_0215_BD0CLPABXX_s_7_rg.sorted.bam	gs://5aa919de-0aa0-43ec-9ec3-288481102b6d/tcga/LUAD/DNA/WGS/HMS-RK/ILLUMINA/TCGA-49-4506-11A-01D-1203_110729_SN208_0215_BD0CLPABXX_s_8_rg.sorted.bam
TCGA-DU-7007	TCGA-DU-7007-01A-11D-2022-02	TCGA-DU-7007-01A-11D-2022_130910_SN208_0494_AC2A1DACXX_s_7_rg.sorted.bam	84edb90d-0a24-46dd-bed3-126c5fdcda42	gs://gdc-tcga-phs000178-controlled/LGG/DNA/WGS/HMS-RK/ILLUMINA/TCGA-DU-7007-01A-11D-2022_130910_SN208_0494_AC2A1DACXX_s_7_rg.sorted.bam	15045410161	Illumina HiSeq	TCGA-DU-7007-10A-01D-2022-02	TCGA-DU-7007-10A-01D-2022_130910_SN208_0494_AC2A1DACXX_s_8_rg.sorted.bam	df044351-b6ec-40c5-befc-9a76d30cd84c	gs://gdc-tcga-phs000178-controlled/LGG/DNA/WGS/HMS-RK/ILLUMINA/TCGA-DU-7007-10A-01D-2022_130910_SN208_0494_AC2A1DACXX_s_8_rg.sorted.bam	19059134541	Illumina HiSeq	LGG	34104544702	gs://5aa919de-0aa0-43ec-9ec3-288481102b6d/tcga/LGG/DNA/WGS/HMS-RK/ILLUMINA/TCGA-DU-7007-01A-11D-2022_130910_SN208_0494_AC2A1DACXX_s_7_rg.sorted.bam	gs://5aa919de-0aa0-43ec-9ec3-288481102b6d/tcga/LGG/DNA/WGS/HMS-RK/ILLUMINA/TCGA-DU-7007-10A-01D-2022_130910_SN208_0494_AC2A1DACXX_s_8_rg.sorted.bam
TCGA-44-3396	TCGA-44-3396-01A-01D-1203-02	TCGA-44-3396-01A-01D-1203_110804_SN208_0216_AD0CLLABXX_s_7_rg.sorted.bam	bf55243b-c7c6-46fc-9d54-e1916b0d7ea2	gs://gdc-tcga-phs000178-controlled/LUAD/DNA/WGS/HMS-RK/ILLUMINA/TCGA-44-3396-01A-01D-1203_110804_SN208_0216_AD0CLLABXX_s_7_rg.sorted.bam	19466949094	Illumina HiSeq	TCGA-44-3396-10A-01D-1203-02	TCGA-44-3396-10A-01D-1203_110729_SN208_0215_BD0CLPABXX_s_5_rg.sorted.bam	03abf6dc-ed65-46a4-bca8-920d74f39139	gs://gdc-tcga-phs000178-controlled/LUAD/DNA/WGS/HMS-RK/ILLUMINA/TCGA-44-3396-10A-01D-1203_110729_SN208_0215_BD0CLPABXX_s_5_rg.sorted.bam	14645208433	Illumina HiSeq	LUAD	34112157527	gs://5aa919de-0aa0-43ec-9ec3-288481102b6d/tcga/LUAD/DNA/WGS/HMS-RK/ILLUMINA/TCGA-44-3396-01A-01D-1203_110804_SN208_0216_AD0CLLABXX_s_7_rg.sorted.bam	gs://5aa919de-0aa0-43ec-9ec3-288481102b6d/tcga/LUAD/DNA/WGS/HMS-RK/ILLUMINA/TCGA-44-3396-10A-01D-1203_110729_SN208_0215_BD0CLPABXX_s_5_rg.sorted.bam
TCGA-CX-7085	TCGA-CX-7085-01A-21D-2317-26	TCGA-CX-7085-01A-21D-2317_120710_SN590_0166_AC0VNFACXX_s_3_rg.sorted.bam	2a118e3e-c8f9-43b4-b1d7-4659e37a96ce	gs://gdc-tcga-phs000178-controlled/HNSC/DNA/WGS/HMS-RK/ILLUMINA/TCGA-CX-7085-01A-21D-2317_120710_SN590_0166_AC0VNFACXX_s_3_rg.sorted.bam	22781317566	Illumina HiSeq	TCGA-CX-7085-10A-01D-2317-26	TCGA-CX-7085-10A-01D-2317_120730_SN1222_0140_AC11GKACXX_s_3_rg.sorted.bam	2187824f-bc90-441a-8180-5f1524daf954	gs://gdc-tcga-phs000178-controlled/HNSC/DNA/WGS/HMS-RK/ILLUMINA/TCGA-CX-7085-10A-01D-2317_120730_SN1222_0140_AC11GKACXX_s_3_rg.sorted.bam	11344513852	Illumina HiSeq	HNSC	34125831418	gs://5aa919de-0aa0-43ec-9ec3-288481102b6d/tcga/HNSC/DNA/WGS/HMS-RK/ILLUMINA/TCGA-CX-7085-01A-21D-2317_120710_SN590_0166_AC0VNFACXX_s_3_rg.sorted.bam	gs://5aa919de-0aa0-43ec-9ec3-288481102b6d/tcga/HNSC/DNA/WGS/HMS-RK/ILLUMINA/TCGA-CX-7085-10A-01D-2317_120730_SN1222_0140_AC11GKACXX_s_3_rg.sorted.bam
TCGA-GV-A3JZ	TCGA-GV-A3JZ-01A-11D-A21C-26	TCGA-GV-A3JZ-01A-11D-A21C_120830_SN590_0178_AD143RACXX_s_7_rg.sorted.bam	d4d5d34c-9665-4291-a3d6-14bc9b48f2fa	gs://gdc-tcga-phs000178-controlled/BLCA/DNA/WGS/HMS-RK/ILLUMINA/TCGA-GV-A3JZ-01A-11D-A21C_120830_SN590_0178_AD143RACXX_s_7_rg.sorted.bam	20552710654	Illumina HiSeq	TCGA-GV-A3JZ-10A-01D-A21C-26	TCGA-GV-A3JZ-10A-01D-A21C_120830_SN590_0178_AD143RACXX_s_8_rg.sorted.bam	4b54f30a-eae2-443c-8c0c-f198b72091d1	gs://gdc-tcga-phs000178-controlled/BLCA/DNA/WGS/HMS-RK/ILLUMINA/TCGA-GV-A3JZ-10A-01D-A21C_120830_SN590_0178_AD143RACXX_s_8_rg.sorted.bam	13582245193	Illumina HiSeq	BLCA	34134955847	gs://5aa919de-0aa0-43ec-9ec3-288481102b6d/tcga/BLCA/DNA/WGS/HMS-RK/ILLUMINA/TCGA-GV-A3JZ-01A-11D-A21C_120830_SN590_0178_AD143RACXX_s_7_rg.sorted.bam	gs://5aa919de-0aa0-43ec-9ec3-288481102b6d/tcga/BLCA/DNA/WGS/HMS-RK/ILLUMINA/TCGA-GV-A3JZ-10A-01D-A21C_120830_SN590_0178_AD143RACXX_s_8_rg.sorted.bam
TCGA-G9-6356	TCGA-G9-6356-01A-11D-1784-02	TCGA-G9-6356-01A-11D-1784_130215_SN590_0211_AC1UJWACXX_s_1_rg.sorted.bam	4c78b0a9-d4e9-4656-95bf-0306c7bb406e	gs://gdc-tcga-phs000178-controlled/PRAD/DNA/WGS/HMS-RK/ILLUMINA/TCGA-G9-6356-01A-11D-1784_130215_SN590_0211_AC1UJWACXX_s_1_rg.sorted.bam	14069866320	Illumina HiSeq	TCGA-G9-6356-10A-01D-1784-02	TCGA-G9-6356-10A-01D-1784_130215_SN590_0211_AC1UJWACXX_s_2_rg.sorted.bam	c966ad1f-2ded-40de-950e-0b9ee42a5923	gs://gdc-tcga-phs000178-controlled/PRAD/DNA/WGS/HMS-RK/ILLUMINA/TCGA-G9-6356-10A-01D-1784_130215_SN590_0211_AC1UJWACXX_s_2_rg.sorted.bam	20074760466	Illumina HiSeq	PRAD	34144626786	gs://5aa919de-0aa0-43ec-9ec3-288481102b6d/tcga/PRAD/DNA/WGS/HMS-RK/ILLUMINA/TCGA-G9-6356-01A-11D-1784_130215_SN590_0211_AC1UJWACXX_s_1_rg.sorted.bam	gs://5aa919de-0aa0-43ec-9ec3-288481102b6d/tcga/PRAD/DNA/WGS/HMS-RK/ILLUMINA/TCGA-G9-6356-10A-01D-1784_130215_SN590_0211_AC1UJWACXX_s_2_rg.sorted.bam
TCGA-CQ-5325	TCGA-CQ-5325-01A-01D-1681-02	TCGA-CQ-5325-01A-01D-1681_120425_SN1222_0100_BD0T1VACXX_s_1_rg.sorted.bam	a7440672-d797-4ad6-979a-c0835f0c2768	gs://gdc-tcga-phs000178-controlled/HNSC/DNA/WGS/HMS-RK/ILLUMINA/TCGA-CQ-5325-01A-01D-1681_120425_SN1222_0100_BD0T1VACXX_s_1_rg.sorted.bam	14481265620	Illumina HiSeq	TCGA-CQ-5325-10A-01D-1681-02	TCGA-CQ-5325-10A-01D-1681_120425_SN1222_0100_BD0T1VACXX_s_5_rg.sorted.bam	3fe557f8-8ca8-4e87-b083-a50b0c942824	gs://gdc-tcga-phs000178-controlled/HNSC/DNA/WGS/HMS-RK/ILLUMINA/TCGA-CQ-5325-10A-01D-1681_120425_SN1222_0100_BD0T1VACXX_s_5_rg.sorted.bam	19665855790	Illumina HiSeq	HNSC	34147121410	gs://5aa919de-0aa0-43ec-9ec3-288481102b6d/tcga/HNSC/DNA/WGS/HMS-RK/ILLUMINA/TCGA-CQ-5325-01A-01D-1681_120425_SN1222_0100_BD0T1VACXX_s_1_rg.sorted.bam	gs://5aa919de-0aa0-43ec-9ec3-288481102b6d/tcga/HNSC/DNA/WGS/HMS-RK/ILLUMINA/TCGA-CQ-5325-10A-01D-1681_120425_SN1222_0100_BD0T1VACXX_s_5_rg.sorted.bam
TCGA-AG-A00Y	TCGA-AG-A00Y-01A-02D-A077-02	TCGA-AG-A00Y-01A-02D-A077-02_110405_SN590_0074_AB04EUABXX_s_7.rg.sorted.bam	2c284389-2d4d-4e3b-9b5b-a37212874f6e	gs://gdc-tcga-phs000178-controlled/READ/DNA/WGS/HMS-RK/ILLUMINA/TCGA-AG-A00Y-01A-02D-A077-02_110405_SN590_0074_AB04EUABXX_s_7.rg.sorted.bam	17794540133	Illumina HiSeq	TCGA-AG-A00Y-10A-01D-A078-02	TCGA-AG-A00Y-10A-01D-A078-02_110405_SN590_0074_AB04EUABXX_s_8.rg.sorted.bam	6f10226b-f6f1-4624-8526-bff208e827a0	gs://gdc-tcga-phs000178-controlled/READ/DNA/WGS/HMS-RK/ILLUMINA/TCGA-AG-A00Y-10A-01D-A078-02_110405_SN590_0074_AB04EUABXX_s_8.rg.sorted.bam	16368749721	Illumina HiSeq	READ	34163289854	gs://5aa919de-0aa0-43ec-9ec3-288481102b6d/tcga/READ/DNA/WGS/HMS-RK/ILLUMINA/TCGA-AG-A00Y-01A-02D-A077-02_110405_SN590_0074_AB04EUABXX_s_7.rg.sorted.bam	gs://5aa919de-0aa0-43ec-9ec3-288481102b6d/tcga/READ/DNA/WGS/HMS-RK/ILLUMINA/TCGA-AG-A00Y-10A-01D-A078-02_110405_SN590_0074_AB04EUABXX_s_8.rg.sorted.bam
TCGA-G9-6351	TCGA-G9-6351-01A-21D-1957-02	TCGA-G9-6351-01A-21D-1957_130405_SN590_0222_BD21LGACXX_s_2_rg.sorted.bam	ddf40c8c-cec5-4f4b-853a-1541566f51b5	gs://gdc-tcga-phs000178-controlled/PRAD/DNA/WGS/HMS-RK/ILLUMINA/TCGA-G9-6351-01A-21D-1957_130405_SN590_0222_BD21LGACXX_s_2_rg.sorted.bam	19550785331	Illumina HiSeq	TCGA-G9-6351-10A-01D-1957-02	TCGA-G9-6351-10A-01D-1957_130405_SN590_0222_BD21LGACXX_s_3_rg.sorted.bam	8cd65f12-8354-414b-a45b-9cc78613df38	gs://gdc-tcga-phs000178-controlled/PRAD/DNA/WGS/HMS-RK/ILLUMINA/TCGA-G9-6351-10A-01D-1957_130405_SN590_0222_BD21LGACXX_s_3_rg.sorted.bam	14646081924	Illumina HiSeq	PRAD	34196867255	gs://5aa919de-0aa0-43ec-9ec3-288481102b6d/tcga/PRAD/DNA/WGS/HMS-RK/ILLUMINA/TCGA-G9-6351-01A-21D-1957_130405_SN590_0222_BD21LGACXX_s_2_rg.sorted.bam	gs://5aa919de-0aa0-43ec-9ec3-288481102b6d/tcga/PRAD/DNA/WGS/HMS-RK/ILLUMINA/TCGA-G9-6351-10A-01D-1957_130405_SN590_0222_BD21LGACXX_s_3_rg.sorted.bam
TCGA-L5-A4OF	TCGA-L5-A4OF-01A-11D-A267-26	TCGA-L5-A4OF-01A-11D-A267_131001_SN1120_0279_AC2DKPACXX_s_7_rg.sorted.bam	0b3ce949-4295-46f8-8809-392587ea21dc	gs://gdc-tcga-phs000178-controlled/ESCA/DNA/WGS/HMS-RK/ILLUMINA/TCGA-L5-A4OF-01A-11D-A267_131001_SN1120_0279_AC2DKPACXX_s_7_rg.sorted.bam	17150144166	Illumina HiSeq	TCGA-L5-A4OF-11A-12D-A267-26	TCGA-L5-A4OF-11A-12D-A267_131001_SN1120_0279_AC2DKPACXX_s_8_rg.sorted.bam	9488c508-c33e-4dcf-b824-56abb00ffcc6	gs://gdc-tcga-phs000178-controlled/ESCA/DNA/WGS/HMS-RK/ILLUMINA/TCGA-L5-A4OF-11A-12D-A267_131001_SN1120_0279_AC2DKPACXX_s_8_rg.sorted.bam	17153179772	Illumina HiSeq	ESCA	34303323938	gs://5aa919de-0aa0-43ec-9ec3-288481102b6d/tcga/ESCA/DNA/WGS/WUGSC/ILLUMINA/93ea360c5937eacd6158ad8b9e05acb3.bam	gs://5aa919de-0aa0-43ec-9ec3-288481102b6d/tcga/ESCA/DNA/WGS/WUGSC/ILLUMINA/2f9586b68a97bc16007845a593828c1e.bam
TCGA-CG-4455	TCGA-CG-4455-01A-01D-1154-02	TCGA-CG-4455-01A-01D-1154_130815_VM001_0004_VMR0004CXX_s_5_rg.sorted.bam	97e101b8-16a4-4357-b26f-0bd6d14f9d6e	gs://gdc-tcga-phs000178-controlled/STAD/DNA/WGS/HMS-RK/ILLUMINA/TCGA-CG-4455-01A-01D-1154_120913_SN208_0429_AC187FACXX_s_7_rg.sorted.bam	9127761719	Illumina HiSeq	TCGA-CG-4455-10A-01D-1154-02	TCGA-CG-4455-10A-01D-1154_130815_VM001_0004_VMR0004CXX_s_6_rg.sorted.bam	761098d4-2b01-462b-95d1-962819d14226	gs://gdc-tcga-phs000178-controlled/STAD/DNA/WGS/HMS-RK/ILLUMINA/TCGA-CG-4455-10A-01D-1154_130815_VM001_0004_VMR0004CXX_s_6_rg.sorted.bam	25178673251	Illumina HiSeq	STAD	34306434970	gs://5aa919de-0aa0-43ec-9ec3-288481102b6d/tcga/STAD/DNA/WGS/HMS-RK/ILLUMINA/TCGA-CG-4455-01A-01D-1154_120913_SN208_0429_AC187FACXX_s_7_rg.sorted.bam	gs://5aa919de-0aa0-43ec-9ec3-288481102b6d/tcga/STAD/DNA/WGS/HMS-RK/ILLUMINA/TCGA-CG-4455-10A-01D-1154_130815_VM001_0004_VMR0004CXX_s_6_rg.sorted.bam
TCGA-49-4507	TCGA-49-4507-01A-01D-1203-02	TCGA-49-4507-01A-01D-1203-02_IlluminaHiSeq-DNASeq_whole.bam	557606c6-d245-45ba-b9f0-adc05c6a5f4f	gs://gdc-tcga-phs000178-controlled/LUAD/DNA/WGS/HMS-RK/ILLUMINA/TCGA-49-4507-01A-01D-1203-02_IlluminaHiSeq-DNASeq_whole.bam	17560693442	Illumina HiSeq	TCGA-49-4507-11A-01D-1203-02	TCGA-49-4507-11A-01D-1203-02_IlluminaHiSeq-DNASeq_whole.bam	85ba42cf-c97b-4bd6-910f-d3e06fb69a79	gs://gdc-tcga-phs000178-controlled/LUAD/DNA/WGS/HMS-RK/ILLUMINA/TCGA-49-4507-11A-01D-1203-02_IlluminaHiSeq-DNASeq_whole.bam	16770883682	Illumina HiSeq	LUAD	34331577124	gs://5aa919de-0aa0-43ec-9ec3-288481102b6d/tcga/LUAD/DNA/WGS/HMS-RK/ILLUMINA/TCGA-49-4507-01A-01D-1203-02_IlluminaHiSeq-DNASeq_whole.bam	gs://5aa919de-0aa0-43ec-9ec3-288481102b6d/tcga/LUAD/DNA/WGS/HMS-RK/ILLUMINA/TCGA-49-4507-11A-01D-1203-02_IlluminaHiSeq-DNASeq_whole.bam
TCGA-DJ-A1QN	TCGA-DJ-A1QN-01A-11D-A14U-02	TCGA-DJ-A1QN-01A-11D-A14U_120629_SN1120_0168_BD1454ACXX_s_1_rg.sorted.bam	5cfa9ea5-2e72-4f40-96be-d6accc8482a8	gs://gdc-tcga-phs000178-controlled/THCA/DNA/WGS/HMS-RK/ILLUMINA/TCGA-DJ-A1QN-01A-11D-A14U_120629_SN1120_0168_BD1454ACXX_s_1_rg.sorted.bam	13732183827	Illumina HiSeq	TCGA-DJ-A1QN-10A-01D-A14U-02	TCGA-DJ-A1QN-10A-01D-A14U_120629_SN1120_0168_BD1454ACXX_s_3_rg.sorted.bam	d00042e4-f3b6-449e-be48-584604e5d67c	gs://gdc-tcga-phs000178-controlled/THCA/DNA/WGS/HMS-RK/ILLUMINA/TCGA-DJ-A1QN-10A-01D-A14U_120629_SN1120_0168_BD1454ACXX_s_3_rg.sorted.bam	20607783245	Illumina HiSeq	THCA	34339967072	gs://5aa919de-0aa0-43ec-9ec3-288481102b6d/tcga/THCA/DNA/WGS/HMS-RK/ILLUMINA/TCGA-DJ-A1QN-01A-11D-A14U_120629_SN1120_0168_BD1454ACXX_s_1_rg.sorted.bam	gs://5aa919de-0aa0-43ec-9ec3-288481102b6d/tcga/THCA/DNA/WGS/HMS-RK/ILLUMINA/TCGA-DJ-A1QN-10A-01D-A14U_120629_SN1120_0168_BD1454ACXX_s_3_rg.sorted.bam
TCGA-VD-A8KL	TCGA-VD-A8KL-01A-11D-A40D-26	TCGA-VD-A8KL-01A-11D-A40D_140731_SN208_0522_AC59K7ACXX_s_7_rg.sorted.bam	e7c1dbaa-f0ee-479a-b2ad-cbbb8555e36e	gs://gdc-tcga-phs000178-controlled/UVM/DNA/WGS/HMS-RK/ILLUMINA/TCGA-VD-A8KL-01A-11D-A40D_140731_SN208_0522_AC59K7ACXX_s_7_rg.sorted.bam	18741813983	Illumina HiSeq	TCGA-VD-A8KL-10A-01D-A40E-26	TCGA-VD-A8KL-10A-01D-A40E_140729_SN208_0521_BC5AF6ACXX_s_7_rg.sorted.bam	d4977491-5388-4d8b-9930-21d022a1a517	gs://gdc-tcga-phs000178-controlled/UVM/DNA/WGS/HMS-RK/ILLUMINA/TCGA-VD-A8KL-10A-01D-A40E_140729_SN208_0521_BC5AF6ACXX_s_7_rg.sorted.bam	15623986955	Illumina HiSeq	UVM	34365800938	gs://5aa919de-0aa0-43ec-9ec3-288481102b6d/tcga/UVM/DNA/WGS/HMS-RK/ILLUMINA/TCGA-VD-A8KL-01A-11D-A40D_140731_SN208_0522_AC59K7ACXX_s_7_rg.sorted.bam	gs://5aa919de-0aa0-43ec-9ec3-288481102b6d/tcga/UVM/DNA/WGS/HMS-RK/ILLUMINA/TCGA-VD-A8KL-10A-01D-A40E_140729_SN208_0521_BC5AF6ACXX_s_7_rg.sorted.bam
TCGA-13-0720	TCGA-13-0720-01A-01D-0445-10	TCGA-13-0720-01A-01D-0445-10_454.bam	c013cc35-e993-47f7-899e-a4a49d7764fb	gs://gdc-tcga-phs000178-controlled/c013cc35-e993-47f7-899e-a4a49d7764fb/TCGA-13-0720-01A-01D-0445-10_454.bam	17752083376	LS 454	TCGA-13-0720-10B-01D-0445-10	TCGA-13-0720-10B-01D-0445-10_454.bam	e9b72606-5fd5-49fa-aea6-6cfff5f341cc	gs://gdc-tcga-phs000178-controlled/e9b72606-5fd5-49fa-aea6-6cfff5f341cc/TCGA-13-0720-10B-01D-0445-10_454.bam	16628280905	LS 454	OV	34380364281	gs://7008814a-277f-4fd4-aa61-flattened/c013cc35-e993-47f7-899e-a4a49d7764fb/TCGA-13-0720-01A-01D-0445-10_454.bam	gs://7008814a-277f-4fd4-aa61-flattened/e9b72606-5fd5-49fa-aea6-6cfff5f341cc/TCGA-13-0720-10B-01D-0445-10_454.bam
TCGA-AG-3896	TCGA-AG-3896-01A-01D-1115-02	TCGA-AG-3896-01A-01D-1115-02_IlluminaHiSeq-DNASeq_whole.bam	5666993b-483e-4cb2-ac08-c5f26b31b9cd	gs://gdc-tcga-phs000178-controlled/READ/DNA/WGS/HMS-RK/ILLUMINA/TCGA-AG-3896-01A-01D-1115-02_IlluminaHiSeq-DNASeq_whole.bam	18243039619	Illumina HiSeq	TCGA-AG-3896-10A-01D-1115-02	TCGA-AG-3896-10A-01D-1115-02_IlluminaHiSeq-DNASeq_whole.bam	5936dd60-e257-4b23-9cd8-a67a0afcbb78	gs://gdc-tcga-phs000178-controlled/READ/DNA/WGS/HMS-RK/ILLUMINA/TCGA-AG-3896-10A-01D-1115-02_IlluminaHiSeq-DNASeq_whole.bam	16230233116	Illumina HiSeq	READ	34473272735	gs://5aa919de-0aa0-43ec-9ec3-288481102b6d/tcga/READ/DNA/WGS/HMS-RK/ILLUMINA/TCGA-AG-3896-01A-01D-1115-02_IlluminaHiSeq-DNASeq_whole.bam	gs://5aa919de-0aa0-43ec-9ec3-288481102b6d/tcga/READ/DNA/WGS/BCM/ILLUMINA/TCGA-AG-3896-10A-01D-1989-10_wgs_Illumina.bam
TCGA-FU-A3EO	TCGA-FU-A3EO-01A-11D-A20X-26	TCGA-FU-A3EO-01A-11D-A20X_140106_SN590_0244_BC384EACXX_s_1_rg.sorted.bam	31874bb0-fa47-43d4-8135-1be05e8163eb	gs://gdc-tcga-phs000178-controlled/CESC/DNA/WGS/HMS-RK/ILLUMINA/TCGA-FU-A3EO-01A-11D-A20X_140106_SN590_0244_BC384EACXX_s_1_rg.sorted.bam	19214909265	Illumina HiSeq	TCGA-FU-A3EO-11A-13D-A20X-26	TCGA-FU-A3EO-11A-13D-A20X_140106_SN590_0244_BC384EACXX_s_5_rg.sorted.bam	6577de22-c954-4658-98b4-6dad43c6b910	gs://gdc-tcga-phs000178-controlled/CESC/DNA/WGS/HMS-RK/ILLUMINA/TCGA-FU-A3EO-11A-13D-A20X_140106_SN590_0244_BC384EACXX_s_5_rg.sorted.bam	15272032321	Illumina HiSeq	CESC	34486941586	gs://5aa919de-0aa0-43ec-9ec3-288481102b6d/tcga/CESC/DNA/WGS/HMS-RK/ILLUMINA/TCGA-FU-A3EO-01A-11D-A20X_140106_SN590_0244_BC384EACXX_s_1_rg.sorted.bam	gs://5aa919de-0aa0-43ec-9ec3-288481102b6d/tcga/CESC/DNA/WGS/HMS-RK/ILLUMINA/TCGA-FU-A3EO-11A-13D-A20X_140106_SN590_0244_BC384EACXX_s_5_rg.sorted.bam
TCGA-IG-A51D	TCGA-IG-A51D-01A-11D-A267-26	TCGA-IG-A51D-01A-11D-A267_131001_SN1120_0279_AC2DKPACXX_s_3_rg.sorted.bam	c422f0b8-8f83-4d33-b800-bab29faa7b7b	gs://gdc-tcga-phs000178-controlled/ESCA/DNA/WGS/HMS-RK/ILLUMINA/TCGA-IG-A51D-01A-11D-A267_131001_SN1120_0279_AC2DKPACXX_s_3_rg.sorted.bam	17330529535	Illumina HiSeq	TCGA-IG-A51D-10A-01D-A267-26	TCGA-IG-A51D-10A-01D-A267_131001_SN1120_0279_AC2DKPACXX_s_4_rg.sorted.bam	78030014-0fb7-46ad-b8fb-ddaacf65aaaa	gs://gdc-tcga-phs000178-controlled/ESCA/DNA/WGS/HMS-RK/ILLUMINA/TCGA-IG-A51D-10A-01D-A267_131001_SN1120_0279_AC2DKPACXX_s_4_rg.sorted.bam	17164043364	Illumina HiSeq	ESCA	34494572899	gs://5aa919de-0aa0-43ec-9ec3-288481102b6d/tcga/ESCA/DNA/WGS/HMS-RK/ILLUMINA/TCGA-IG-A51D-01A-11D-A267_131001_SN1120_0279_AC2DKPACXX_s_3_rg.sorted.bam	gs://5aa919de-0aa0-43ec-9ec3-288481102b6d/tcga/ESCA/DNA/WGS/HMS-RK/ILLUMINA/TCGA-IG-A51D-10A-01D-A267_131001_SN1120_0279_AC2DKPACXX_s_4_rg.sorted.bam
TCGA-CQ-5329	TCGA-CQ-5329-01A-01D-1681-02	TCGA-CQ-5329-01A-01D-1681_120425_SN1222_0100_BD0T1VACXX_s_3_rg.sorted.bam	b54a3eac-9c58-453d-9db1-395601ae82ea	gs://gdc-tcga-phs000178-controlled/HNSC/DNA/WGS/HMS-RK/ILLUMINA/TCGA-CQ-5329-01A-01D-1681_120425_SN1222_0100_BD0T1VACXX_s_3_rg.sorted.bam	13949061549	Illumina HiSeq	TCGA-CQ-5329-10A-01D-1681-02	TCGA-CQ-5329-10A-01D-1681_120425_SN1222_0100_BD0T1VACXX_s_7_rg.sorted.bam	9f0c3cb3-500d-46d1-8abc-1b4492354050	gs://gdc-tcga-phs000178-controlled/HNSC/DNA/WGS/HMS-RK/ILLUMINA/TCGA-CQ-5329-10A-01D-1681_120425_SN1222_0100_BD0T1VACXX_s_7_rg.sorted.bam	20564045850	Illumina HiSeq	HNSC	34513107399	gs://5aa919de-0aa0-43ec-9ec3-288481102b6d/tcga/HNSC/DNA/WGS/HMS-RK/ILLUMINA/TCGA-CQ-5329-01A-01D-1681_120425_SN1222_0100_BD0T1VACXX_s_3_rg.sorted.bam	gs://5aa919de-0aa0-43ec-9ec3-288481102b6d/tcga/HNSC/DNA/WGS/HMS-RK/ILLUMINA/TCGA-CQ-5329-10A-01D-1681_120425_SN1222_0100_BD0T1VACXX_s_7_rg.sorted.bam
TCGA-V4-A9EY	TCGA-V4-A9EY-01A-11D-A40D-26	TCGA-V4-A9EY-01A-11D-A40D_140714_SN1440_0192_AC3RUUACXX_s_2_rg.sorted.bam	27c8b2d4-9133-49cb-a86b-84553dcf1c8e	gs://gdc-tcga-phs000178-controlled/UVM/DNA/WGS/HMS-RK/ILLUMINA/TCGA-V4-A9EY-01A-11D-A40D_140714_SN1440_0192_AC3RUUACXX_s_2_rg.sorted.bam	17875764233	Illumina HiSeq	TCGA-V4-A9EY-10A-01D-A40E-26	TCGA-V4-A9EY-10A-01D-A40E_140714_SN1440_0192_AC3RUUACXX_s_6_rg.sorted.bam	defbc15e-8345-4c88-a6dd-2ba635ad7715	gs://gdc-tcga-phs000178-controlled/UVM/DNA/WGS/HMS-RK/ILLUMINA/TCGA-V4-A9EY-10A-01D-A40E_140714_SN1440_0192_AC3RUUACXX_s_6_rg.sorted.bam	16656368131	Illumina HiSeq	UVM	34532132364	gs://5aa919de-0aa0-43ec-9ec3-288481102b6d/tcga/UVM/DNA/WGS/HMS-RK/ILLUMINA/TCGA-V4-A9EY-01A-11D-A40D_140714_SN1440_0192_AC3RUUACXX_s_2_rg.sorted.bam	gs://5aa919de-0aa0-43ec-9ec3-288481102b6d/tcga/UVM/DNA/WGS/HMS-RK/ILLUMINA/TCGA-V4-A9EY-10A-01D-A40E_140714_SN1440_0192_AC3RUUACXX_s_6_rg.sorted.bam
TCGA-V4-A9F1	TCGA-V4-A9F1-01A-11D-A40D-26	TCGA-V4-A9F1-01A-11D-A40D_140715_SN1440_0193_BC4K41ACXX_s_1_rg.sorted.bam	83f97de6-ac60-4cc0-bcff-bdecfe40f951	gs://gdc-tcga-phs000178-controlled/UVM/DNA/WGS/HMS-RK/ILLUMINA/TCGA-V4-A9F1-01A-11D-A40D_140715_SN1440_0193_BC4K41ACXX_s_1_rg.sorted.bam	19726786385	Illumina HiSeq	TCGA-V4-A9F1-10A-01D-A40E-26	TCGA-V4-A9F1-10A-01D-A40E_140715_SN1440_0193_BC4K41ACXX_s_5_rg.sorted.bam	dca7eb10-fda3-4ec8-ad7a-f7a42ad867e1	gs://gdc-tcga-phs000178-controlled/UVM/DNA/WGS/HMS-RK/ILLUMINA/TCGA-V4-A9F1-10A-01D-A40E_140715_SN1440_0193_BC4K41ACXX_s_5_rg.sorted.bam	14814702763	Illumina HiSeq	UVM	34541489148	gs://5aa919de-0aa0-43ec-9ec3-288481102b6d/tcga/UVM/DNA/WGS/HMS-RK/ILLUMINA/TCGA-V4-A9F1-01A-11D-A40D_140715_SN1440_0193_BC4K41ACXX_s_1_rg.sorted.bam	gs://5aa919de-0aa0-43ec-9ec3-288481102b6d/tcga/UVM/DNA/WGS/HMS-RK/ILLUMINA/TCGA-V4-A9F1-10A-01D-A40E_140715_SN1440_0193_BC4K41ACXX_s_5_rg.sorted.bam
TCGA-ET-A25N	TCGA-ET-A25N-01A-11D-A16N-02	TCGA-ET-A25N-01A-11D-A16N_120718_SN590_0169_AC0WL7ACXX_s_7_rg.sorted.bam	2e9fb20e-cc3d-4aa3-a188-6695dc2532a3	gs://gdc-tcga-phs000178-controlled/THCA/DNA/WGS/HMS-RK/ILLUMINA/TCGA-ET-A25N-01A-11D-A16N_120718_SN590_0169_AC0WL7ACXX_s_7_rg.sorted.bam	13408537484	Illumina HiSeq	TCGA-ET-A25N-11A-01D-A16N-02	TCGA-ET-A25N-11A-01D-A16N_120718_SN590_0170_BD141RACXX_s_3_rg.sorted.bam	dd7d0489-9e8f-4905-887d-8946943c9729	gs://gdc-tcga-phs000178-controlled/THCA/DNA/WGS/HMS-RK/ILLUMINA/TCGA-ET-A25N-11A-01D-A16N_120718_SN590_0170_BD141RACXX_s_3_rg.sorted.bam	21167081224	Illumina HiSeq	THCA	34575618708	gs://5aa919de-0aa0-43ec-9ec3-288481102b6d/tcga/THCA/DNA/WGS/HMS-RK/ILLUMINA/TCGA-ET-A25N-01A-11D-A16N_120718_SN590_0169_AC0WL7ACXX_s_7_rg.sorted.bam	gs://5aa919de-0aa0-43ec-9ec3-288481102b6d/tcga/THCA/DNA/WGS/HMS-RK/ILLUMINA/TCGA-ET-A25N-11A-01D-A16N_120718_SN590_0170_BD141RACXX_s_3_rg.sorted.bam
TCGA-BR-6455	TCGA-BR-6455-01A-11D-1798-02	TCGA-BR-6455-01A-11D-1798_130115_SN1222_0169_BD1K2PACXX_s_8_rg.sorted.bam	719ee3a5-cfe9-48cb-9e48-e11e49bd217c	gs://gdc-tcga-phs000178-controlled/STAD/DNA/WGS/HMS-RK/ILLUMINA/TCGA-BR-6455-01A-11D-1798_130115_SN1222_0169_BD1K2PACXX_s_8_rg.sorted.bam	12866579583	Illumina HiSeq	TCGA-BR-6455-10A-01D-1798-02	TCGA-BR-6455-10A-01D-1798_130116_SN208_0449_BD1RNWACXX_s_1_rg.sorted.bam	63bba89b-b557-47c5-9c7e-894a64d517e2	gs://gdc-tcga-phs000178-controlled/STAD/DNA/WGS/HMS-RK/ILLUMINA/TCGA-BR-6455-10A-01D-1798_130116_SN208_0449_BD1RNWACXX_s_1_rg.sorted.bam	21717883773	Illumina HiSeq	STAD	34584463356	gs://5aa919de-0aa0-43ec-9ec3-288481102b6d/tcga/STAD/DNA/WGS/HMS-RK/ILLUMINA/TCGA-BR-6455-01A-11D-1798_130115_SN1222_0169_BD1K2PACXX_s_8_rg.sorted.bam	gs://5aa919de-0aa0-43ec-9ec3-288481102b6d/tcga/STAD/DNA/WGS/HMS-RK/ILLUMINA/TCGA-BR-6455-10A-01D-1798_130116_SN208_0449_BD1RNWACXX_s_1_rg.sorted.bam
TCGA-ER-A199	TCGA-ER-A199-06A-11D-A18Y-02	TCGA-ER-A199-06A-11D-A18Y_120729_SN1120_0179_AC11G3ACXX_s_1_rg.sorted.bam	92b8625e-5129-4ea4-b59d-d35fa267eb87	gs://gdc-tcga-phs000178-controlled/SKCM/DNA/WGS/HMS-RK/ILLUMINA/TCGA-ER-A199-06A-11D-A18Y_120729_SN1120_0179_AC11G3ACXX_s_1_rg.sorted.bam	7389593607	Illumina HiSeq	TCGA-ER-A199-10A-01D-A190-02	TCGA-ER-A199-10A-01D-A190_120723_SN1120_0178_BD1887ACXX_s_5_rg.sorted.bam	5f956b1c-bc43-469e-8611-72b020b8830c	gs://gdc-tcga-phs000178-controlled/SKCM/DNA/WGS/HMS-RK/ILLUMINA/TCGA-ER-A199-10A-01D-A190_120723_SN1120_0178_BD1887ACXX_s_5_rg.sorted.bam	27325363367	Illumina HiSeq	SKCM	34714956974	gs://5aa919de-0aa0-43ec-9ec3-288481102b6d/tcga/SKCM/DNA/WGS/HMS-RK/ILLUMINA/TCGA-ER-A199-06A-11D-A18Y_120729_SN1120_0179_AC11G3ACXX_s_1_rg.sorted.bam	gs://5aa919de-0aa0-43ec-9ec3-288481102b6d/tcga/SKCM/DNA/WGS/HMS-RK/ILLUMINA/TCGA-ER-A199-10A-01D-A190_120723_SN1120_0178_BD1887ACXX_s_5_rg.sorted.bam
TCGA-BJ-A191	TCGA-BJ-A191-01A-11D-A13U-02	TCGA-BJ-A191-01A-11D-A13U_120706_SN1120_0170_BD1422ACXX_s_1_rg.sorted.bam	fb73296b-b8ef-4ff9-a954-fab7d29ab101	gs://gdc-tcga-phs000178-controlled/THCA/DNA/WGS/HMS-RK/ILLUMINA/TCGA-BJ-A191-01A-11D-A13U_120706_SN1120_0170_BD1422ACXX_s_1_rg.sorted.bam	16961566492	Illumina HiSeq	TCGA-BJ-A191-10A-01D-A13U-02	TCGA-BJ-A191-10A-01D-A13U_120706_SN1120_0170_BD1422ACXX_s_2_rg.sorted.bam	71641a64-f2ef-4736-9e22-5982cfc1280f	gs://gdc-tcga-phs000178-controlled/THCA/DNA/WGS/HMS-RK/ILLUMINA/TCGA-BJ-A191-10A-01D-A13U_120706_SN1120_0170_BD1422ACXX_s_2_rg.sorted.bam	17767444426	Illumina HiSeq	THCA	34729010918	gs://5aa919de-0aa0-43ec-9ec3-288481102b6d/tcga/THCA/DNA/WGS/HMS-RK/ILLUMINA/TCGA-BJ-A191-01A-11D-A13U_120706_SN1120_0170_BD1422ACXX_s_1_rg.sorted.bam	gs://5aa919de-0aa0-43ec-9ec3-288481102b6d/tcga/THCA/DNA/WGS/BI/ILLUMINA/G32522.TCGA-BJ-A191-10A-01D-A13W-08.1.bam
TCGA-05-4389	TCGA-05-4389-01A-01D-1203-02	TCGA-05-4389-01A-01D-1203_120318_SN1120_0124_AC0HNPACXX_s_5_rg.sorted.bam	63a06f9b-e1c2-495a-8f7e-88e19c550049	gs://gdc-tcga-phs000178-controlled/LUAD/DNA/WGS/HMS-RK/ILLUMINA/TCGA-05-4389-01A-01D-1203_120318_SN1120_0124_AC0HNPACXX_s_5_rg.sorted.bam	17503495419	Illumina HiSeq	TCGA-05-4389-10A-01D-1203-02	TCGA-05-4389-10A-01D-1203_120318_SN1120_0124_AC0HNPACXX_s_6_rg.sorted.bam	2952e37a-d8f8-4392-9a0e-7bde008209b0	gs://gdc-tcga-phs000178-controlled/LUAD/DNA/WGS/HMS-RK/ILLUMINA/TCGA-05-4389-10A-01D-1203_120318_SN1120_0124_AC0HNPACXX_s_6_rg.sorted.bam	17236487924	Illumina HiSeq	LUAD	34739983343	gs://5aa919de-0aa0-43ec-9ec3-288481102b6d/tcga/LUAD/DNA/WGS/BI/ILLUMINA/G14855.TCGA-05-4389-01A-01D-1931-08.4.bam	gs://5aa919de-0aa0-43ec-9ec3-288481102b6d/tcga/LUAD/DNA/WGS/HMS-RK/ILLUMINA/TCGA-05-4389-10A-01D-1203_120318_SN1120_0124_AC0HNPACXX_s_6_rg.sorted.bam
TCGA-GC-A3OO	TCGA-GC-A3OO-01A-11D-A233-26	TCGA-GC-A3OO-01A-11D-A233_120905_SN1120_0187_AD1E4NACXX_s_5_rg.sorted.bam	8c665767-edb1-4860-b26a-4171237962fa	gs://gdc-tcga-phs000178-controlled/BLCA/DNA/WGS/HMS-RK/ILLUMINA/TCGA-GC-A3OO-01A-11D-A233_120905_SN1120_0187_AD1E4NACXX_s_5_rg.sorted.bam	12202375628	Illumina HiSeq	TCGA-GC-A3OO-10C-01D-A233-26	TCGA-GC-A3OO-10C-01D-A233_120913_SN208_0429_AC187FACXX_s_5_rg.sorted.bam	288ab04f-61f7-4278-8ac5-e7a12d87a6ae	gs://gdc-tcga-phs000178-controlled/BLCA/DNA/WGS/HMS-RK/ILLUMINA/TCGA-GC-A3OO-10C-01D-A233_120913_SN208_0429_AC187FACXX_s_5_rg.sorted.bam	22588705886	Illumina HiSeq	BLCA	34791081514	gs://5aa919de-0aa0-43ec-9ec3-288481102b6d/tcga/BLCA/DNA/WGS/HMS-RK/ILLUMINA/TCGA-GC-A3OO-01A-11D-A233_120905_SN1120_0187_AD1E4NACXX_s_5_rg.sorted.bam	gs://5aa919de-0aa0-43ec-9ec3-288481102b6d/tcga/BLCA/DNA/WGS/HMS-RK/ILLUMINA/TCGA-GC-A3OO-10C-01D-A233_120913_SN208_0429_AC187FACXX_s_5_rg.sorted.bam
TCGA-C5-A3HF	TCGA-C5-A3HF-01A-11D-A20X-26	TCGA-C5-A3HF-01A-11D-A20X_140117_SN590_0246_BC37BDACXX_s_1_rg.sorted.bam	4b4bea19-4db4-4996-8037-4129a4494419	gs://gdc-tcga-phs000178-controlled/CESC/DNA/WGS/HMS-RK/ILLUMINA/TCGA-C5-A3HF-01A-11D-A20X_140117_SN590_0246_BC37BDACXX_s_1_rg.sorted.bam	16379719204	Illumina HiSeq	TCGA-C5-A3HF-10A-01D-A20X-26	TCGA-C5-A3HF-10A-01D-A20X_140117_SN590_0246_BC37BDACXX_s_4_rg.sorted.bam	19a65231-8bdc-43c7-81ed-e92f884b6c03	gs://gdc-tcga-phs000178-controlled/CESC/DNA/WGS/HMS-RK/ILLUMINA/TCGA-C5-A3HF-10A-01D-A20X_140117_SN590_0246_BC37BDACXX_s_4_rg.sorted.bam	18434234573	Illumina HiSeq	CESC	34813953777	gs://5aa919de-0aa0-43ec-9ec3-288481102b6d/tcga/CESC/DNA/WGS/HMS-RK/ILLUMINA/TCGA-C5-A3HF-01A-11D-A20X_140117_SN590_0246_BC37BDACXX_s_1_rg.sorted.bam	gs://5aa919de-0aa0-43ec-9ec3-288481102b6d/tcga/CESC/DNA/WGS/HMS-RK/ILLUMINA/TCGA-C5-A3HF-10A-01D-A20X_140117_SN590_0246_BC37BDACXX_s_4_rg.sorted.bam
TCGA-V4-A9EI	TCGA-V4-A9EI-01A-11D-A40D-26	TCGA-V4-A9EI-01A-11D-A40D_140725_SN590_0251_AC41YJACXX_s_6_rg.sorted.bam	ffc1ec43-7da7-4a9b-ab87-1ad3a3ba5c42	gs://gdc-tcga-phs000178-controlled/UVM/DNA/WGS/HMS-RK/ILLUMINA/TCGA-V4-A9EI-01A-11D-A40D_140725_SN590_0251_AC41YJACXX_s_6_rg.sorted.bam	14325551907	Illumina HiSeq	TCGA-V4-A9EI-10A-01D-A40E-26	TCGA-V4-A9EI-10A-01D-A40E_140725_SN590_0252_BC41HPACXX_s_6_rg.sorted.bam	d50a954a-7e7e-4b83-9420-74815f643545	gs://gdc-tcga-phs000178-controlled/UVM/DNA/WGS/HMS-RK/ILLUMINA/TCGA-V4-A9EI-10A-01D-A40E_140725_SN590_0252_BC41HPACXX_s_6_rg.sorted.bam	20548886244	Illumina HiSeq	UVM	34874438151	gs://5aa919de-0aa0-43ec-9ec3-288481102b6d/tcga/UVM/DNA/WGS/HMS-RK/ILLUMINA/TCGA-V4-A9EI-01A-11D-A40D_140725_SN590_0251_AC41YJACXX_s_6_rg.sorted.bam	gs://5aa919de-0aa0-43ec-9ec3-288481102b6d/tcga/UVM/DNA/WGS/HMS-RK/ILLUMINA/TCGA-V4-A9EI-10A-01D-A40E_140725_SN590_0252_BC41HPACXX_s_6_rg.sorted.bam
TCGA-EE-A2ME	TCGA-EE-A2ME-06A-11D-A18Y-02	TCGA-EE-A2ME-06A-11D-A18Y_120724_SN1222_0139_BD13UNACXX_s_3_rg.sorted.bam	81c3a18a-d39b-4ddf-a120-483e380a99ad	gs://gdc-tcga-phs000178-controlled/SKCM/DNA/WGS/HMS-RK/ILLUMINA/TCGA-EE-A2ME-06A-11D-A18Y_120724_SN1222_0139_BD13UNACXX_s_3_rg.sorted.bam	16266693482	Illumina HiSeq	TCGA-EE-A2ME-10A-01D-A190-02	TCGA-EE-A2ME-10A-01D-A190_120724_SN1222_0139_BD13UNACXX_s_7_rg.sorted.bam	18ac5a1c-5e50-4962-ab78-94e561021d0c	gs://gdc-tcga-phs000178-controlled/SKCM/DNA/WGS/HMS-RK/ILLUMINA/TCGA-EE-A2ME-10A-01D-A190_120724_SN1222_0139_BD13UNACXX_s_7_rg.sorted.bam	18626332296	Illumina HiSeq	SKCM	34893025778	gs://5aa919de-0aa0-43ec-9ec3-288481102b6d/tcga/SKCM/DNA/WGS/HMS-RK/ILLUMINA/TCGA-EE-A2ME-06A-11D-A18Y_120724_SN1222_0139_BD13UNACXX_s_3_rg.sorted.bam	gs://5aa919de-0aa0-43ec-9ec3-288481102b6d/tcga/SKCM/DNA/WGS/HMS-RK/ILLUMINA/TCGA-EE-A2ME-10A-01D-A190_120724_SN1222_0139_BD13UNACXX_s_7_rg.sorted.bam
TCGA-ER-A19O	TCGA-ER-A19O-06A-11D-A18Y-02	TCGA-ER-A19O-06A-11D-A18Y_120718_SN208_0416_BD140PACXX_s_2_rg.sorted.bam	906d1045-517c-43da-94cc-b05bd82e61a5	gs://gdc-tcga-phs000178-controlled/SKCM/DNA/WGS/HMS-RK/ILLUMINA/TCGA-ER-A19O-06A-11D-A18Y_120718_SN208_0416_BD140PACXX_s_2_rg.sorted.bam	16386174233	Illumina HiSeq	TCGA-ER-A19O-10A-01D-A190-02	TCGA-ER-A19O-10A-01D-A190_120718_SN208_0416_BD140PACXX_s_6_rg.sorted.bam	e63520a0-e72d-453b-ac6c-6a1a491fac19	gs://gdc-tcga-phs000178-controlled/SKCM/DNA/WGS/HMS-RK/ILLUMINA/TCGA-ER-A19O-10A-01D-A190_120718_SN208_0416_BD140PACXX_s_6_rg.sorted.bam	18511906601	Illumina HiSeq	SKCM	34898080834	gs://5aa919de-0aa0-43ec-9ec3-288481102b6d/tcga/SKCM/DNA/WGS/HMS-RK/ILLUMINA/TCGA-ER-A19O-06A-11D-A18Y_120718_SN208_0416_BD140PACXX_s_2_rg.sorted.bam	gs://5aa919de-0aa0-43ec-9ec3-288481102b6d/tcga/SKCM/DNA/WGS/HMS-RK/ILLUMINA/TCGA-ER-A19O-10A-01D-A190_120718_SN208_0416_BD140PACXX_s_6_rg.sorted.bam
TCGA-BF-A1PU	TCGA-BF-A1PU-01A-11D-A18Z-02	TCGA-BF-A1PU-01A-11D-A18Z_120517_SN208_0300_BC0VYMACXX_s_5_rg.sorted.bam	26c2ab51-9411-4718-8733-1c3c5ba19602	gs://gdc-tcga-phs000178-controlled/SKCM/DNA/WGS/HMS-RK/ILLUMINA/TCGA-BF-A1PU-01A-11D-A18Z_120517_SN208_0300_BC0VYMACXX_s_5_rg.sorted.bam	15555019904	Illumina HiSeq	TCGA-BF-A1PU-10A-01D-A18Z-02	TCGA-BF-A1PU-10A-01D-A18Z_120517_SN208_0300_BC0VYMACXX_s_8_rg.sorted.bam	b11bd287-6ec9-4e17-97a9-0d9e09163409	gs://gdc-tcga-phs000178-controlled/SKCM/DNA/WGS/HMS-RK/ILLUMINA/TCGA-BF-A1PU-10A-01D-A18Z_120517_SN208_0300_BC0VYMACXX_s_8_rg.sorted.bam	19380291502	Illumina HiSeq	SKCM	34935311406	gs://5aa919de-0aa0-43ec-9ec3-288481102b6d/tcga/SKCM/DNA/WGS/HMS-RK/ILLUMINA/TCGA-BF-A1PU-01A-11D-A18Z_120517_SN208_0300_BC0VYMACXX_s_5_rg.sorted.bam	gs://5aa919de-0aa0-43ec-9ec3-288481102b6d/tcga/SKCM/DNA/WGS/HMS-RK/ILLUMINA/TCGA-BF-A1PU-10A-01D-A18Z_120517_SN208_0300_BC0VYMACXX_s_8_rg.sorted.bam
TCGA-AA-A01Q	TCGA-AA-A01Q-01A-01D-A077-02	TCGA-AA-A01Q-01A-01D-A077_110402_SN208_0200_BB02BTABXX_s_4_rg.sorted.bam	f50b391c-a832-4938-86aa-0ae2e8261a9e	gs://gdc-tcga-phs000178-controlled/COAD/DNA/WGS/HMS-RK/ILLUMINA/TCGA-AA-A01Q-01A-01D-A077_110402_SN208_0200_BB02BTABXX_s_4_rg.sorted.bam	21406704777	Illumina HiSeq	TCGA-AA-A01Q-10A-01D-A078-02	TCGA-AA-A01Q-10A-01D-A078_110409_SN590_0077_BB04EHABXX_s_3_rg.sorted.bam	d65a9979-1e3f-4a41-92ec-18be75411835	gs://gdc-tcga-phs000178-controlled/COAD/DNA/WGS/HMS-RK/ILLUMINA/TCGA-AA-A01Q-10A-01D-A078_110409_SN590_0077_BB04EHABXX_s_3_rg.sorted.bam	13559712028	Illumina HiSeq	COAD	34966416805	gs://5aa919de-0aa0-43ec-9ec3-288481102b6d/tcga/COAD/DNA/WGS/HMS-RK/ILLUMINA/TCGA-AA-A01Q-01A-01D-A077_110402_SN208_0200_BB02BTABXX_s_4_rg.sorted.bam	gs://5aa919de-0aa0-43ec-9ec3-288481102b6d/tcga/COAD/DNA/WGS/HMS-RK/ILLUMINA/TCGA-AA-A01Q-10A-01D-A078_110409_SN590_0077_BB04EHABXX_s_3_rg.sorted.bam
TCGA-73-4662	TCGA-73-4662-01A-01D-1203-02	TCGA-73-4662-01A-01D-1203_110629_SN208_0211_AB0BP8ABXX_s_5_rg.sorted.bam	bb68d6e1-efca-4ccb-bbd6-45c4da207bb7	gs://gdc-tcga-phs000178-controlled/LUAD/DNA/WGS/HMS-RK/ILLUMINA/TCGA-73-4662-01A-01D-1203_110629_SN208_0211_AB0BP8ABXX_s_5_rg.sorted.bam	16654031895	Illumina HiSeq	TCGA-73-4662-11A-01D-1203-02	TCGA-73-4662-11A-01D-1203_110629_SN208_0211_AB0BP8ABXX_s_6_rg.sorted.bam	2018de7f-d9e8-4e7f-8459-9794814494b5	gs://gdc-tcga-phs000178-controlled/LUAD/DNA/WGS/HMS-RK/ILLUMINA/TCGA-73-4662-11A-01D-1203_110629_SN208_0211_AB0BP8ABXX_s_6_rg.sorted.bam	18321268131	Illumina HiSeq	LUAD	34975300026	gs://5aa919de-0aa0-43ec-9ec3-288481102b6d/tcga/LUAD/DNA/WGS/HMS-RK/ILLUMINA/TCGA-73-4662-01A-01D-1203_110629_SN208_0211_AB0BP8ABXX_s_5_rg.sorted.bam	gs://5aa919de-0aa0-43ec-9ec3-288481102b6d/tcga/LUAD/DNA/WGS/HMS-RK/ILLUMINA/TCGA-73-4662-11A-01D-1203_110629_SN208_0211_AB0BP8ABXX_s_6_rg.sorted.bam
TCGA-D3-A3C3	TCGA-D3-A3C3-06A-12D-A18Z-02	TCGA-D3-A3C3-06A-12D-A18Z_120520_SN590_0158_AC0J99ACXX_s_3_rg.sorted.bam	fcc6bf30-9ef1-43ac-84e6-68661b4266d8	gs://gdc-tcga-phs000178-controlled/SKCM/DNA/WGS/HMS-RK/ILLUMINA/TCGA-D3-A3C3-06A-12D-A18Z_120520_SN590_0158_AC0J99ACXX_s_3_rg.sorted.bam	17473700183	Illumina HiSeq	TCGA-D3-A3C3-10A-01D-A18Z-02	TCGA-D3-A3C3-10A-01D-A18Z_120520_SN590_0158_AC0J99ACXX_s_4_rg.sorted.bam	c29f3065-3e54-48d6-bbed-7aac0fbd2f92	gs://gdc-tcga-phs000178-controlled/SKCM/DNA/WGS/HMS-RK/ILLUMINA/TCGA-D3-A3C3-10A-01D-A18Z_120520_SN590_0158_AC0J99ACXX_s_4_rg.sorted.bam	17549475036	Illumina HiSeq	SKCM	35023175219	gs://5aa919de-0aa0-43ec-9ec3-288481102b6d/tcga/SKCM/DNA/WGS/HMS-RK/ILLUMINA/TCGA-D3-A3C3-06A-12D-A18Z_120520_SN590_0158_AC0J99ACXX_s_3_rg.sorted.bam	gs://5aa919de-0aa0-43ec-9ec3-288481102b6d/tcga/SKCM/DNA/WGS/HMS-RK/ILLUMINA/TCGA-D3-A3C3-10A-01D-A18Z_120520_SN590_0158_AC0J99ACXX_s_4_rg.sorted.bam
TCGA-CU-A3KJ	TCGA-CU-A3KJ-01A-11D-A21C-26	TCGA-CU-A3KJ-01A-11D-A21C_120914_SN590_0179_AD13PPACXX_s_7_rg.sorted.bam	6b7a9ee7-ee89-4473-9170-7372313595f7	gs://gdc-tcga-phs000178-controlled/BLCA/DNA/WGS/HMS-RK/ILLUMINA/TCGA-CU-A3KJ-01A-11D-A21C_120914_SN590_0179_AD13PPACXX_s_7_rg.sorted.bam	19567150543	Illumina HiSeq	TCGA-CU-A3KJ-10A-01D-A21C-26	TCGA-CU-A3KJ-10A-01D-A21C_120914_SN590_0179_AD13PPACXX_s_8_rg.sorted.bam	a2af4db6-b93c-4e1f-9be7-28fdb75431a6	gs://gdc-tcga-phs000178-controlled/BLCA/DNA/WGS/HMS-RK/ILLUMINA/TCGA-CU-A3KJ-10A-01D-A21C_120914_SN590_0179_AD13PPACXX_s_8_rg.sorted.bam	15479204033	Illumina HiSeq	BLCA	35046354576	gs://5aa919de-0aa0-43ec-9ec3-288481102b6d/tcga/BLCA/DNA/WGS/HMS-RK/ILLUMINA/TCGA-CU-A3KJ-01A-11D-A21C_120914_SN590_0179_AD13PPACXX_s_7_rg.sorted.bam	gs://5aa919de-0aa0-43ec-9ec3-288481102b6d/tcga/BLCA/DNA/WGS/HMS-RK/ILLUMINA/TCGA-CU-A3KJ-10A-01D-A21C_120914_SN590_0179_AD13PPACXX_s_8_rg.sorted.bam
TCGA-V4-A9F3	TCGA-V4-A9F3-01A-11D-A40D-26	TCGA-V4-A9F3-01A-11D-A40D_140715_SN1440_0193_BC4K41ACXX_s_3_rg.sorted.bam	cae118e4-484b-45f4-b225-3d7297583648	gs://gdc-tcga-phs000178-controlled/UVM/DNA/WGS/HMS-RK/ILLUMINA/TCGA-V4-A9F3-01A-11D-A40D_140715_SN1440_0193_BC4K41ACXX_s_3_rg.sorted.bam	20581418215	Illumina HiSeq	TCGA-V4-A9F3-10A-01D-A40E-26	TCGA-V4-A9F3-10A-01D-A40E_140715_SN1440_0193_BC4K41ACXX_s_7_rg.sorted.bam	40c95883-0b1f-49f7-85e7-f75948cf985f	gs://gdc-tcga-phs000178-controlled/UVM/DNA/WGS/HMS-RK/ILLUMINA/TCGA-V4-A9F3-10A-01D-A40E_140715_SN1440_0193_BC4K41ACXX_s_7_rg.sorted.bam	14482161052	Illumina HiSeq	UVM	35063579267	gs://5aa919de-0aa0-43ec-9ec3-288481102b6d/tcga/UVM/DNA/WGS/HMS-RK/ILLUMINA/TCGA-V4-A9F3-01A-11D-A40D_140715_SN1440_0193_BC4K41ACXX_s_3_rg.sorted.bam	gs://5aa919de-0aa0-43ec-9ec3-288481102b6d/tcga/UVM/DNA/WGS/HMS-RK/ILLUMINA/TCGA-V4-A9F3-10A-01D-A40E_140715_SN1440_0193_BC4K41ACXX_s_7_rg.sorted.bam
TCGA-DU-7006	TCGA-DU-7006-01A-11D-2022-02	TCGA-DU-7006-01A-11D-2022_130910_SN208_0494_AC2A1DACXX_s_5_rg.sorted.bam	a423d9b3-2389-45d5-b834-d5cf57e5e647	gs://gdc-tcga-phs000178-controlled/LGG/DNA/WGS/HMS-RK/ILLUMINA/TCGA-DU-7006-01A-11D-2022_130910_SN208_0494_AC2A1DACXX_s_5_rg.sorted.bam	16847128539	Illumina HiSeq	TCGA-DU-7006-10A-01D-2022-02	TCGA-DU-7006-10A-01D-2022_130910_SN208_0494_AC2A1DACXX_s_6_rg.sorted.bam	7d7ca01f-5584-4e12-a544-5ffb6d2cdc3f	gs://gdc-tcga-phs000178-controlled/LGG/DNA/WGS/HMS-RK/ILLUMINA/TCGA-DU-7006-10A-01D-2022_130910_SN208_0494_AC2A1DACXX_s_6_rg.sorted.bam	18230694897	Illumina HiSeq	LGG	35077823436	gs://5aa919de-0aa0-43ec-9ec3-288481102b6d/tcga/LGG/DNA/WGS/HMS-RK/ILLUMINA/TCGA-DU-7006-01A-11D-2022_130910_SN208_0494_AC2A1DACXX_s_5_rg.sorted.bam	gs://5aa919de-0aa0-43ec-9ec3-288481102b6d/tcga/LGG/DNA/WGS/HMS-RK/ILLUMINA/TCGA-DU-7006-10A-01D-2022_130910_SN208_0494_AC2A1DACXX_s_6_rg.sorted.bam
TCGA-D3-A2JC	TCGA-D3-A2JC-06A-11D-A18Z-02	TCGA-D3-A2JC-06A-11D-A18Z_120518_SN1120_0142_AC0VG4ACXX_s_6_rg.sorted.bam	a7d7b7f7-01dd-4c3f-9406-513601821293	gs://gdc-tcga-phs000178-controlled/SKCM/DNA/WGS/HMS-RK/ILLUMINA/TCGA-D3-A2JC-06A-11D-A18Z_120518_SN1120_0142_AC0VG4ACXX_s_6_rg.sorted.bam	16923516770	Illumina HiSeq	TCGA-D3-A2JC-10A-01D-A18Z-02	TCGA-D3-A2JC-10A-01D-A18Z_120518_SN1120_0142_AC0VG4ACXX_s_8_rg.sorted.bam	cfb3a5aa-61a3-4974-b482-8860495c3f56	gs://gdc-tcga-phs000178-controlled/SKCM/DNA/WGS/HMS-RK/ILLUMINA/TCGA-D3-A2JC-10A-01D-A18Z_120518_SN1120_0142_AC0VG4ACXX_s_8_rg.sorted.bam	18178603510	Illumina HiSeq	SKCM	35102120280	gs://5aa919de-0aa0-43ec-9ec3-288481102b6d/tcga/SKCM/DNA/WGS/HMS-RK/ILLUMINA/TCGA-D3-A2JC-06A-11D-A18Z_120518_SN1120_0142_AC0VG4ACXX_s_6_rg.sorted.bam	gs://5aa919de-0aa0-43ec-9ec3-288481102b6d/tcga/SKCM/DNA/WGS/HMS-RK/ILLUMINA/TCGA-D3-A2JC-10A-01D-A18Z_120518_SN1120_0142_AC0VG4ACXX_s_8_rg.sorted.bam
TCGA-DJ-A13T	TCGA-DJ-A13T-01A-11D-A10R-02	TCGA-DJ-A13T-01A-11D-A10R_120629_SN1120_0167_AC0WMBACXX_s_1_rg.sorted.bam	f42aa2a6-4acd-4650-aea7-c83fbddf27d2	gs://gdc-tcga-phs000178-controlled/THCA/DNA/WGS/HMS-RK/ILLUMINA/TCGA-DJ-A13T-01A-11D-A10R_120629_SN1120_0167_AC0WMBACXX_s_1_rg.sorted.bam	17498163088	Illumina HiSeq	TCGA-DJ-A13T-10A-01D-A10R-02	TCGA-DJ-A13T-10A-01D-A10R_120629_SN1120_0167_AC0WMBACXX_s_2_rg.sorted.bam	b76e1212-5c0d-4aa2-8571-b51b3b490d27	gs://gdc-tcga-phs000178-controlled/THCA/DNA/WGS/HMS-RK/ILLUMINA/TCGA-DJ-A13T-10A-01D-A10R_120629_SN1120_0167_AC0WMBACXX_s_2_rg.sorted.bam	17623617376	Illumina HiSeq	THCA	35121780464	gs://5aa919de-0aa0-43ec-9ec3-288481102b6d/tcga/THCA/DNA/WGS/HMS-RK/ILLUMINA/TCGA-DJ-A13T-01A-11D-A10R_120629_SN1120_0167_AC0WMBACXX_s_1_rg.sorted.bam	gs://5aa919de-0aa0-43ec-9ec3-288481102b6d/tcga/THCA/DNA/WGS/HMS-RK/ILLUMINA/TCGA-DJ-A13T-10A-01D-A10R_120629_SN1120_0167_AC0WMBACXX_s_2_rg.sorted.bam
TCGA-BS-A0TE	TCGA-BS-A0TE-01A-11D-A101-02	TCGA-BS-A0TE-01A-11D-A101_120407_SN590_0152_AC0C7LACXX_s_3_rg.sorted.bam	a687b0ac-0eda-43c1-ab2f-cf8b3d6ffb94	gs://gdc-tcga-phs000178-controlled/UCEC/DNA/WGS/HMS-RK/ILLUMINA/TCGA-BS-A0TE-01A-11D-A101_120407_SN590_0152_AC0C7LACXX_s_3_rg.sorted.bam	10681536194	Illumina HiSeq	TCGA-BS-A0TE-10A-01D-A101-02	TCGA-BS-A0TE-10A-01D-A101_120409_SN1222_0095_AD0V1JACXX_s_3_rg.sorted.bam	f8af36b9-66a9-43c7-91f7-de5b728f0d49	gs://gdc-tcga-phs000178-controlled/UCEC/DNA/WGS/HMS-RK/ILLUMINA/TCGA-BS-A0TE-10A-01D-A101_120409_SN1222_0095_AD0V1JACXX_s_3_rg.sorted.bam	24478967502	Illumina HiSeq	UCEC	35160503696	gs://5aa919de-0aa0-43ec-9ec3-288481102b6d/tcga/UCEC/DNA/WGS/HMS-RK/ILLUMINA/TCGA-BS-A0TE-01A-11D-A101_120407_SN590_0152_AC0C7LACXX_s_3_rg.sorted.bam	gs://5aa919de-0aa0-43ec-9ec3-288481102b6d/tcga/UCEC/DNA/WGS/HMS-RK/ILLUMINA/TCGA-BS-A0TE-10A-01D-A101_120409_SN1222_0095_AD0V1JACXX_s_3_rg.sorted.bam
TCGA-D6-6825	TCGA-D6-6825-01A-21D-1911-02	TCGA-D6-6825-01A-21D-1911_120518_SN1120_0143_BC0VN6ACXX_s_2_rg.sorted.bam	e785062a-dcec-4a1d-aa67-6089980c9e35	gs://gdc-tcga-phs000178-controlled/HNSC/DNA/WGS/HMS-RK/ILLUMINA/TCGA-D6-6825-01A-21D-1911_120518_SN1120_0143_BC0VN6ACXX_s_2_rg.sorted.bam	12671654903	Illumina HiSeq	TCGA-D6-6825-10A-01D-1911-02	TCGA-D6-6825-10A-01D-1911_120518_SN1120_0143_BC0VN6ACXX_s_6_rg.sorted.bam	dac94d31-7c1f-4e4b-98af-a3a585b86fae	gs://gdc-tcga-phs000178-controlled/HNSC/DNA/WGS/HMS-RK/ILLUMINA/TCGA-D6-6825-10A-01D-1911_120518_SN1120_0143_BC0VN6ACXX_s_6_rg.sorted.bam	22531326292	Illumina HiSeq	HNSC	35202981195	gs://5aa919de-0aa0-43ec-9ec3-288481102b6d/tcga/HNSC/DNA/WGS/HMS-RK/ILLUMINA/TCGA-D6-6825-01A-21D-1911_120518_SN1120_0143_BC0VN6ACXX_s_2_rg.sorted.bam	gs://5aa919de-0aa0-43ec-9ec3-288481102b6d/tcga/HNSC/DNA/WGS/HMS-RK/ILLUMINA/TCGA-D6-6825-10A-01D-1911_120518_SN1120_0143_BC0VN6ACXX_s_6_rg.sorted.bam
TCGA-EE-A2MN	TCGA-EE-A2MN-06A-11D-A18Y-02	TCGA-EE-A2MN-06A-11D-A18Y_120724_SN1222_0138_AC1168ACXX_s_2_rg.sorted.bam	73490ea3-b79d-4ba3-a8ef-250ff13e4c21	gs://gdc-tcga-phs000178-controlled/SKCM/DNA/WGS/HMS-RK/ILLUMINA/TCGA-EE-A2MN-06A-11D-A18Y_120724_SN1222_0138_AC1168ACXX_s_2_rg.sorted.bam	17462540466	Illumina HiSeq	TCGA-EE-A2MN-10A-01D-A190-02	TCGA-EE-A2MN-10A-01D-A190_120724_SN1222_0138_AC1168ACXX_s_6_rg.sorted.bam	4dd5f91c-db26-4412-82e2-69e29de55207	gs://gdc-tcga-phs000178-controlled/SKCM/DNA/WGS/HMS-RK/ILLUMINA/TCGA-EE-A2MN-10A-01D-A190_120724_SN1222_0138_AC1168ACXX_s_6_rg.sorted.bam	17745975294	Illumina HiSeq	SKCM	35208515760	gs://5aa919de-0aa0-43ec-9ec3-288481102b6d/tcga/SKCM/DNA/WGS/HMS-RK/ILLUMINA/TCGA-EE-A2MN-06A-11D-A18Y_120724_SN1222_0138_AC1168ACXX_s_2_rg.sorted.bam	gs://5aa919de-0aa0-43ec-9ec3-288481102b6d/tcga/SKCM/DNA/WGS/HMS-RK/ILLUMINA/TCGA-EE-A2MN-10A-01D-A190_120724_SN1222_0138_AC1168ACXX_s_6_rg.sorted.bam
TCGA-CF-A1HR	TCGA-CF-A1HR-01A-11D-A13U-02	TCGA-CF-A1HR-01A-11D-A13U_121011_SN590_0184_BC192GACXX_s_3_rg.sorted.bam	65dee943-f41b-4f59-a5bb-2477053d1079	gs://gdc-tcga-phs000178-controlled/BLCA/DNA/WGS/HMS-RK/ILLUMINA/TCGA-CF-A1HR-01A-11D-A13U_121011_SN590_0184_BC192GACXX_s_3_rg.sorted.bam	18003995872	Illumina HiSeq	TCGA-CF-A1HR-10A-01D-A13U-02	TCGA-CF-A1HR-10A-01D-A13U_121011_SN590_0184_BC192GACXX_s_4_rg.sorted.bam	8f5d258a-5720-4244-a4e2-2288d64a7ef9	gs://gdc-tcga-phs000178-controlled/BLCA/DNA/WGS/HMS-RK/ILLUMINA/TCGA-CF-A1HR-10A-01D-A13U_121011_SN590_0184_BC192GACXX_s_4_rg.sorted.bam	17272306887	Illumina HiSeq	BLCA	35276302759	gs://5aa919de-0aa0-43ec-9ec3-288481102b6d/tcga/BLCA/DNA/WGS/HMS-RK/ILLUMINA/TCGA-CF-A1HR-01A-11D-A13U_121011_SN590_0184_BC192GACXX_s_3_rg.sorted.bam	gs://5aa919de-0aa0-43ec-9ec3-288481102b6d/tcga/BLCA/DNA/WGS/HMS-RK/ILLUMINA/TCGA-CF-A1HR-10A-01D-A13U_121011_SN590_0184_BC192GACXX_s_4_rg.sorted.bam
TCGA-FU-A3HZ	TCGA-FU-A3HZ-01A-11D-A20X-26	TCGA-FU-A3HZ-01A-11D-A20X_140106_SN590_0243_AC371BACXX_s_4_rg.sorted.bam	40af9367-bd77-4c64-98d6-d2e2c6e5c11a	gs://gdc-tcga-phs000178-controlled/CESC/DNA/WGS/HMS-RK/ILLUMINA/TCGA-FU-A3HZ-01A-11D-A20X_140106_SN590_0243_AC371BACXX_s_4_rg.sorted.bam	16255491365	Illumina HiSeq	TCGA-FU-A3HZ-10A-01D-A20X-26	TCGA-FU-A3HZ-10A-01D-A20X_140106_SN590_0243_AC371BACXX_s_8_rg.sorted.bam	d2ffd1d9-03a6-48ce-9dcc-4302224492ec	gs://gdc-tcga-phs000178-controlled/CESC/DNA/WGS/HMS-RK/ILLUMINA/TCGA-FU-A3HZ-10A-01D-A20X_140106_SN590_0243_AC371BACXX_s_8_rg.sorted.bam	19058292021	Illumina HiSeq	CESC	35313783386	gs://5aa919de-0aa0-43ec-9ec3-288481102b6d/tcga/CESC/DNA/WGS/HMS-RK/ILLUMINA/TCGA-FU-A3HZ-01A-11D-A20X_140106_SN590_0243_AC371BACXX_s_4_rg.sorted.bam	gs://5aa919de-0aa0-43ec-9ec3-288481102b6d/tcga/CESC/DNA/WGS/HMS-RK/ILLUMINA/TCGA-FU-A3HZ-10A-01D-A20X_140106_SN590_0243_AC371BACXX_s_8_rg.sorted.bam
TCGA-V4-A9ES	TCGA-V4-A9ES-01A-11D-A40D-26	TCGA-V4-A9ES-01A-11D-A40D_140808_SN590_0253_AC499NACXX_s_4_rg.sorted.bam	0edc5349-7b58-4f3e-ae40-3c517bcc8d47	gs://gdc-tcga-phs000178-controlled/UVM/DNA/WGS/HMS-RK/ILLUMINA/TCGA-V4-A9ES-01A-11D-A40D_140808_SN590_0253_AC499NACXX_s_4_rg.sorted.bam	13799862981	Illumina HiSeq	TCGA-V4-A9ES-10A-01D-A40E-26	TCGA-V4-A9ES-10A-01D-A40E_140808_SN590_0254_BC49WNACXX_s_4_rg.sorted.bam	cd93524c-a4d1-441b-901b-c88bef32470c	gs://gdc-tcga-phs000178-controlled/UVM/DNA/WGS/HMS-RK/ILLUMINA/TCGA-V4-A9ES-10A-01D-A40E_140808_SN590_0254_BC49WNACXX_s_4_rg.sorted.bam	21541649811	Illumina HiSeq	UVM	35341512792	gs://5aa919de-0aa0-43ec-9ec3-288481102b6d/tcga/UVM/DNA/WGS/HMS-RK/ILLUMINA/TCGA-V4-A9ES-01A-11D-A40D_140808_SN590_0253_AC499NACXX_s_4_rg.sorted.bam	gs://5aa919de-0aa0-43ec-9ec3-288481102b6d/tcga/UVM/DNA/WGS/HMS-RK/ILLUMINA/TCGA-V4-A9ES-10A-01D-A40E_140808_SN590_0254_BC49WNACXX_s_4_rg.sorted.bam
TCGA-05-4433	TCGA-05-4433-01A-22D-1853-02	TCGA-05-4433-01A-22D-1853_120312_SN1120_0120_AD0PYGACXX_s_3_rg.sorted.bam	d1b6064d-6736-4aad-8ad3-70ab64c92e3d	gs://gdc-tcga-phs000178-controlled/LUAD/DNA/WGS/HMS-RK/ILLUMINA/TCGA-05-4433-01A-22D-1853_120312_SN1120_0120_AD0PYGACXX_s_3_rg.sorted.bam	19102270842	Illumina HiSeq	TCGA-05-4433-10A-01D-1853-02	TCGA-05-4433-10A-01D-1853_120312_SN1120_0120_AD0PYGACXX_s_4_rg.sorted.bam	5d83cd06-942c-4ea6-827b-4d1fdb9c4cee	gs://gdc-tcga-phs000178-controlled/LUAD/DNA/WGS/HMS-RK/ILLUMINA/TCGA-05-4433-10A-01D-1853_120312_SN1120_0120_AD0PYGACXX_s_4_rg.sorted.bam	16243069949	Illumina HiSeq	LUAD	35345340791	gs://5aa919de-0aa0-43ec-9ec3-288481102b6d/tcga/LUAD/DNA/WGS/HMS-RK/ILLUMINA/TCGA-05-4433-01A-22D-1853_120312_SN1120_0120_AD0PYGACXX_s_3_rg.sorted.bam	gs://5aa919de-0aa0-43ec-9ec3-288481102b6d/tcga/LUAD/DNA/WGS/HMS-RK/ILLUMINA/TCGA-05-4433-10A-01D-1853_120312_SN1120_0120_AD0PYGACXX_s_4_rg.sorted.bam
TCGA-IR-A3LH	TCGA-IR-A3LH-01A-21D-A20X-26	TCGA-IR-A3LH-01A-21D-A20X_140117_SN590_0246_BC37BDACXX_s_8_rg.sorted.bam	159f94e1-d4e4-45d7-9220-90578144802f	gs://gdc-tcga-phs000178-controlled/CESC/DNA/WGS/HMS-RK/ILLUMINA/TCGA-IR-A3LH-01A-21D-A20X_140117_SN590_0246_BC37BDACXX_s_8_rg.sorted.bam	17731929413	Illumina HiSeq	TCGA-IR-A3LH-10A-01D-A20X-26	TCGA-IR-A3LH-10A-01D-A20X_140131_SN590_0247_AC3FDBACXX_s_2_rg.sorted.bam	4b14cf40-d107-436f-878b-51206195206b	gs://gdc-tcga-phs000178-controlled/CESC/DNA/WGS/HMS-RK/ILLUMINA/TCGA-IR-A3LH-10A-01D-A20X_140131_SN590_0247_AC3FDBACXX_s_2_rg.sorted.bam	17664468176	Illumina HiSeq	CESC	35396397589	gs://5aa919de-0aa0-43ec-9ec3-288481102b6d/tcga/CESC/DNA/WGS/HMS-RK/ILLUMINA/TCGA-IR-A3LH-01A-21D-A20X_140117_SN590_0246_BC37BDACXX_s_8_rg.sorted.bam	gs://5aa919de-0aa0-43ec-9ec3-288481102b6d/tcga/CESC/DNA/WGS/HMS-RK/ILLUMINA/TCGA-IR-A3LH-10A-01D-A20X_140131_SN590_0247_AC3FDBACXX_s_2_rg.sorted.bam
TCGA-05-5429	TCGA-05-5429-01A-01D-1623-02	TCGA-05-5429-01A-01D-1623_110921_SN590_0105_AB01DLACXX_s_7_rg.sorted.bam	ce2afa67-8778-4902-aede-8362a8556f53	gs://gdc-tcga-phs000178-controlled/LUAD/DNA/WGS/HMS-RK/ILLUMINA/TCGA-05-5429-01A-01D-1623_110921_SN590_0105_AB01DLACXX_s_7_rg.sorted.bam	24725006394	Illumina HiSeq	TCGA-05-5429-10A-01D-1623-02	TCGA-05-5429-10A-01D-1623_110714_SN590_0097_BD0CMJABXX_s_2_rg.sorted.bam	bcdedbe7-cbd5-46a7-b0e3-3586421a59ec	gs://gdc-tcga-phs000178-controlled/LUAD/DNA/WGS/HMS-RK/ILLUMINA/TCGA-05-5429-10A-01D-1623_110714_SN590_0097_BD0CMJABXX_s_2_rg.sorted.bam	10683476762	Illumina HiSeq	LUAD	35408483156	gs://5aa919de-0aa0-43ec-9ec3-288481102b6d/tcga/LUAD/DNA/WGS/BI/ILLUMINA/G25774.TCGA-05-5429-01A-01D-1625-08.2.bam	gs://5aa919de-0aa0-43ec-9ec3-288481102b6d/tcga/LUAD/DNA/WGS/HMS-RK/ILLUMINA/TCGA-05-5429-10A-01D-1623_110714_SN590_0097_BD0CMJABXX_s_2_rg.sorted.bam
TCGA-DJ-A1QQ	TCGA-DJ-A1QQ-01A-11D-A14U-02	TCGA-DJ-A1QQ-01A-11D-A14U_120629_SN1222_0120_AC0WKWACXX_s_4_rg.sorted.bam	091bb28f-4fe0-41e6-b7c5-b952dc370506	gs://gdc-tcga-phs000178-controlled/THCA/DNA/WGS/HMS-RK/ILLUMINA/TCGA-DJ-A1QQ-01A-11D-A14U_120629_SN1222_0120_AC0WKWACXX_s_4_rg.sorted.bam	14326374532	Illumina HiSeq	TCGA-DJ-A1QQ-10A-01D-A14U-02	TCGA-DJ-A1QQ-10A-01D-A14U_120629_SN1222_0120_AC0WKWACXX_s_7_rg.sorted.bam	90c167bf-1373-46c1-bb08-0bdd5f44a2a4	gs://gdc-tcga-phs000178-controlled/THCA/DNA/WGS/HMS-RK/ILLUMINA/TCGA-DJ-A1QQ-10A-01D-A14U_120629_SN1222_0120_AC0WKWACXX_s_7_rg.sorted.bam	21091169443	Illumina HiSeq	THCA	35417543975	gs://5aa919de-0aa0-43ec-9ec3-288481102b6d/tcga/THCA/DNA/WGS/HMS-RK/ILLUMINA/TCGA-DJ-A1QQ-01A-11D-A14U_120629_SN1222_0120_AC0WKWACXX_s_4_rg.sorted.bam	gs://5aa919de-0aa0-43ec-9ec3-288481102b6d/tcga/THCA/DNA/WGS/HMS-RK/ILLUMINA/TCGA-DJ-A1QQ-10A-01D-A14U_120629_SN1222_0120_AC0WKWACXX_s_7_rg.sorted.bam
TCGA-BG-A0MT	TCGA-BG-A0MT-01A-11D-A101-02	TCGA-BG-A0MT-01A-11D-A101_120330_SN1120_0129_BD0UCLACXX_s_8_rg.sorted.bam	3499ad67-e5ed-4030-9fba-fac9fa52f9c5	gs://gdc-tcga-phs000178-controlled/UCEC/DNA/WGS/HMS-RK/ILLUMINA/TCGA-BG-A0MT-01A-11D-A101_120330_SN1120_0129_BD0UCLACXX_s_8_rg.sorted.bam	23317489526	Illumina HiSeq	TCGA-BG-A0MT-10A-01D-A101-02	TCGA-BG-A0MT-10A-01D-A101_120406_SN1120_0130_AD0UKGACXX_s_8_rg.sorted.bam	7782d010-e2ee-427f-8198-76914b5ce75c	gs://gdc-tcga-phs000178-controlled/UCEC/DNA/WGS/HMS-RK/ILLUMINA/TCGA-BG-A0MT-10A-01D-A101_120406_SN1120_0130_AD0UKGACXX_s_8_rg.sorted.bam	12152381419	Illumina HiSeq	UCEC	35469870945	gs://5aa919de-0aa0-43ec-9ec3-288481102b6d/tcga/UCEC/DNA/WGS/HMS-RK/ILLUMINA/TCGA-BG-A0MT-01A-11D-A101_120330_SN1120_0129_BD0UCLACXX_s_8_rg.sorted.bam	gs://5aa919de-0aa0-43ec-9ec3-288481102b6d/tcga/UCEC/DNA/WGS/HMS-RK/ILLUMINA/TCGA-BG-A0MT-10A-01D-A101_120406_SN1120_0130_AD0UKGACXX_s_8_rg.sorted.bam
TCGA-AG-3893	TCGA-AG-3893-01A-01D-1115-02	TCGA-AG-3893-01A-01D-1115-02_IlluminaHiSeq-DNASeq_whole.bam	d98305fc-80c0-4336-b35c-0c47d8c297b8	gs://gdc-tcga-phs000178-controlled/READ/DNA/WGS/HMS-RK/ILLUMINA/TCGA-AG-3893-01A-01D-1115-02_IlluminaHiSeq-DNASeq_whole.bam	18189911940	Illumina HiSeq	TCGA-AG-3893-10A-01D-1115-02	TCGA-AG-3893-10A-01D-1115-02_IlluminaHiSeq-DNASeq_whole.bam	089d5f62-916b-4ea2-b8cf-7e0e2540e174	gs://gdc-tcga-phs000178-controlled/READ/DNA/WGS/HMS-RK/ILLUMINA/TCGA-AG-3893-10A-01D-1115-02_IlluminaHiSeq-DNASeq_whole.bam	17301303548	Illumina HiSeq	READ	35491215488	gs://5aa919de-0aa0-43ec-9ec3-288481102b6d/tcga/READ/DNA/WGS/HMS-RK/ILLUMINA/TCGA-AG-3893-01A-01D-1115-02_IlluminaHiSeq-DNASeq_whole.bam	gs://5aa919de-0aa0-43ec-9ec3-288481102b6d/tcga/READ/DNA/WGS/HMS-RK/ILLUMINA/TCGA-AG-3893-10A-01D-1115-02_IlluminaHiSeq-DNASeq_whole.bam
TCGA-DU-7292	TCGA-DU-7292-01A-11D-2022-02	TCGA-DU-7292-01A-11D-2022_130911_SN1222_0218_BC2A1NACXX_s_1_rg.sorted.bam	06fe9cf9-6572-4026-9990-7ec39cd21278	gs://gdc-tcga-phs000178-controlled/LGG/DNA/WGS/HMS-RK/ILLUMINA/TCGA-DU-7292-01A-11D-2022_130911_SN1222_0218_BC2A1NACXX_s_1_rg.sorted.bam	20082704985	Illumina HiSeq	TCGA-DU-7292-10A-01D-2022-02	TCGA-DU-7292-10A-01D-2022_130911_SN1222_0218_BC2A1NACXX_s_2_rg.sorted.bam	0ac4dae2-d60a-4869-a3a6-c2ecd1c7640f	gs://gdc-tcga-phs000178-controlled/LGG/DNA/WGS/HMS-RK/ILLUMINA/TCGA-DU-7292-10A-01D-2022_130911_SN1222_0218_BC2A1NACXX_s_2_rg.sorted.bam	15423973733	Illumina HiSeq	LGG	35506678718	gs://5aa919de-0aa0-43ec-9ec3-288481102b6d/tcga/LGG/DNA/WGS/HMS-RK/ILLUMINA/TCGA-DU-7292-01A-11D-2022_130911_SN1222_0218_BC2A1NACXX_s_1_rg.sorted.bam	gs://5aa919de-0aa0-43ec-9ec3-288481102b6d/tcga/LGG/DNA/WGS/HMS-RK/ILLUMINA/TCGA-DU-7292-10A-01D-2022_130911_SN1222_0218_BC2A1NACXX_s_2_rg.sorted.bam
TCGA-AA-A01T	TCGA-AA-A01T-01A-21D-A079-02	TCGA-AA-A01T-01A-21D-A079-02_110402_SN208_0200_BB02BTABXX_s_5.rg.sorted.bam	0dd44906-041d-4af2-8f42-a1bed185e1c6	gs://gdc-tcga-phs000178-controlled/COAD/DNA/WGS/HMS-RK/ILLUMINA/TCGA-AA-A01T-01A-21D-A079-02_110402_SN208_0200_BB02BTABXX_s_5.rg.sorted.bam	21201681771	Illumina HiSeq	TCGA-AA-A01T-11A-11D-A079-02	TCGA-AA-A01T-11A-11D-A079-02_110409_SN590_0077_BB04EHABXX_s_6.rg.sorted.bam	bb48e041-be2a-4f2c-83ff-39500c7790bb	gs://gdc-tcga-phs000178-controlled/COAD/DNA/WGS/HMS-RK/ILLUMINA/TCGA-AA-A01T-11A-11D-A079-02_110409_SN590_0077_BB04EHABXX_s_6.rg.sorted.bam	14306085016	Illumina HiSeq	COAD	35507766787	gs://5aa919de-0aa0-43ec-9ec3-288481102b6d/tcga/COAD/DNA/WGS/HMS-RK/ILLUMINA/TCGA-AA-A01T-01A-21D-A079-02_110402_SN208_0200_BB02BTABXX_s_5.rg.sorted.bam	gs://5aa919de-0aa0-43ec-9ec3-288481102b6d/tcga/COAD/DNA/WGS/HMS-RK/ILLUMINA/TCGA-AA-A01T-11A-11D-A079-02_110409_SN590_0077_BB04EHABXX_s_6.rg.sorted.bam
TCGA-DA-A1I8	TCGA-DA-A1I8-06A-11D-A18Y-02	TCGA-DA-A1I8-06A-11D-A18Y_120730_SN208_0419_AC13W9ACXX_s_5_rg.sorted.bam	0533c67c-0914-42e2-97d4-0f5e0bbacc84	gs://gdc-tcga-phs000178-controlled/SKCM/DNA/WGS/HMS-RK/ILLUMINA/TCGA-DA-A1I8-06A-11D-A18Y_120730_SN208_0419_AC13W9ACXX_s_5_rg.sorted.bam	13448014355	Illumina HiSeq	TCGA-DA-A1I8-10A-01D-A190-02	TCGA-DA-A1I8-10A-01D-A190_120730_SN208_0419_AC13W9ACXX_s_8_rg.sorted.bam	2fd27dbc-9de2-4741-a087-0aee9dcda991	gs://gdc-tcga-phs000178-controlled/SKCM/DNA/WGS/HMS-RK/ILLUMINA/TCGA-DA-A1I8-10A-01D-A190_120730_SN208_0419_AC13W9ACXX_s_8_rg.sorted.bam	22084532458	Illumina HiSeq	SKCM	35532546813	gs://5aa919de-0aa0-43ec-9ec3-288481102b6d/tcga/SKCM/DNA/WGS/HMS-RK/ILLUMINA/TCGA-DA-A1I8-06A-11D-A18Y_120730_SN208_0419_AC13W9ACXX_s_5_rg.sorted.bam	gs://5aa919de-0aa0-43ec-9ec3-288481102b6d/tcga/SKCM/DNA/WGS/BI/ILLUMINA/G39019.TCGA-DA-A1I8-10A-01D-A199-08.3.bam
TCGA-75-5125	TCGA-75-5125-01A-01D-1751-02	TCGA-75-5125-01A-01D-1751_120309_SN208_0273_BC0HEAACXX_s_3_rg.sorted.bam	0a5ee83a-046b-41b4-9551-40372fa70b7d	gs://gdc-tcga-phs000178-controlled/LUAD/DNA/WGS/HMS-RK/ILLUMINA/TCGA-75-5125-01A-01D-1751_120309_SN208_0273_BC0HEAACXX_s_3_rg.sorted.bam	18980508009	Illumina HiSeq	TCGA-75-5125-10A-01D-1751-02	TCGA-75-5125-10A-01D-1751_120309_SN208_0273_BC0HEAACXX_s_4_rg.sorted.bam	44fab539-38d3-48de-af3c-307ac13fbe93	gs://gdc-tcga-phs000178-controlled/LUAD/DNA/WGS/HMS-RK/ILLUMINA/TCGA-75-5125-10A-01D-1751_120309_SN208_0273_BC0HEAACXX_s_4_rg.sorted.bam	16612699140	Illumina HiSeq	LUAD	35593207149	gs://5aa919de-0aa0-43ec-9ec3-288481102b6d/tcga/LUAD/DNA/WGS/HMS-RK/ILLUMINA/TCGA-75-5125-01A-01D-1751_120309_SN208_0273_BC0HEAACXX_s_3_rg.sorted.bam	gs://5aa919de-0aa0-43ec-9ec3-288481102b6d/tcga/LUAD/DNA/WGS/HMS-RK/ILLUMINA/TCGA-75-5125-10A-01D-1751_120309_SN208_0273_BC0HEAACXX_s_4_rg.sorted.bam
TCGA-ET-A25M	TCGA-ET-A25M-01A-11D-A16N-02	TCGA-ET-A25M-01A-11D-A16N_120718_SN590_0170_BD141RACXX_s_6_rg.sorted.bam	893b646b-2fc5-4163-905e-37bfeb036280	gs://gdc-tcga-phs000178-controlled/THCA/DNA/WGS/HMS-RK/ILLUMINA/TCGA-ET-A25M-01A-11D-A16N_120718_SN590_0170_BD141RACXX_s_6_rg.sorted.bam	18083229136	Illumina HiSeq	TCGA-ET-A25M-10A-01D-A16N-02	TCGA-ET-A25M-10A-01D-A16N_120718_SN590_0170_BD141RACXX_s_8_rg.sorted.bam	7f27862b-c742-46ca-b311-8c6eb5df24f3	gs://gdc-tcga-phs000178-controlled/THCA/DNA/WGS/HMS-RK/ILLUMINA/TCGA-ET-A25M-10A-01D-A16N_120718_SN590_0170_BD141RACXX_s_8_rg.sorted.bam	17519822368	Illumina HiSeq	THCA	35603051504	gs://5aa919de-0aa0-43ec-9ec3-288481102b6d/tcga/THCA/DNA/WGS/HMS-RK/ILLUMINA/TCGA-ET-A25M-01A-11D-A16N_120718_SN590_0170_BD141RACXX_s_6_rg.sorted.bam	gs://5aa919de-0aa0-43ec-9ec3-288481102b6d/tcga/THCA/DNA/WGS/HMS-RK/ILLUMINA/TCGA-ET-A25M-10A-01D-A16N_120718_SN590_0170_BD141RACXX_s_8_rg.sorted.bam
TCGA-A5-A0VP	TCGA-A5-A0VP-01A-21D-A101-02	TCGA-A5-A0VP-01A-21D-A101_120407_SN590_0151_BC0KKJACXX_s_6_rg.sorted.bam	26cc510d-e8a9-4782-9488-478373dbc1df	gs://gdc-tcga-phs000178-controlled/UCEC/DNA/WGS/HMS-RK/ILLUMINA/TCGA-A5-A0VP-01A-21D-A101_120407_SN590_0151_BC0KKJACXX_s_6_rg.sorted.bam	13153416304	Illumina HiSeq	TCGA-A5-A0VP-10A-01D-A101-02	TCGA-A5-A0VP-10A-01D-A101_120409_SN1222_0096_BD0VA2ACXX_s_6_rg.sorted.bam	704b6bd0-471d-4b24-8b66-d1e9cba7e424	gs://gdc-tcga-phs000178-controlled/UCEC/DNA/WGS/HMS-RK/ILLUMINA/TCGA-A5-A0VP-10A-01D-A101_120409_SN1222_0096_BD0VA2ACXX_s_6_rg.sorted.bam	22466210233	Illumina HiSeq	UCEC	35619626537	gs://5aa919de-0aa0-43ec-9ec3-288481102b6d/tcga/UCEC/DNA/WGS/HMS-RK/ILLUMINA/TCGA-A5-A0VP-01A-21D-A101_120407_SN590_0151_BC0KKJACXX_s_6_rg.sorted.bam	gs://5aa919de-0aa0-43ec-9ec3-288481102b6d/tcga/UCEC/DNA/WGS/HMS-RK/ILLUMINA/TCGA-A5-A0VP-10A-01D-A101_120409_SN1222_0096_BD0VA2ACXX_s_6_rg.sorted.bam
TCGA-FY-A3R6	TCGA-FY-A3R6-01A-11D-A221-26	TCGA-FY-A3R6-01A-11D-A221_120611_SN1222_0115_BD141KACXX_s_1_rg.sorted.bam	bd320251-720a-4498-a699-419a2544fe75	gs://gdc-tcga-phs000178-controlled/THCA/DNA/WGS/HMS-RK/ILLUMINA/TCGA-FY-A3R6-01A-11D-A221_120611_SN1222_0115_BD141KACXX_s_1_rg.sorted.bam	19115149381	Illumina HiSeq	TCGA-FY-A3R6-10A-01D-A221-26	TCGA-FY-A3R6-10A-01D-A221_120622_SN1120_0155_AC0WVLACXX_s_2_rg.sorted.bam	11d932a4-58f5-4d3e-8599-cb0e1ccbb7aa	gs://gdc-tcga-phs000178-controlled/THCA/DNA/WGS/HMS-RK/ILLUMINA/TCGA-FY-A3R6-10A-01D-A221_120622_SN1120_0155_AC0WVLACXX_s_2_rg.sorted.bam	16508416826	Illumina HiSeq	THCA	35623566207	gs://5aa919de-0aa0-43ec-9ec3-288481102b6d/tcga/THCA/DNA/WGS/HMS-RK/ILLUMINA/TCGA-FY-A3R6-01A-11D-A221_120611_SN1222_0115_BD141KACXX_s_1_rg.sorted.bam	gs://5aa919de-0aa0-43ec-9ec3-288481102b6d/tcga/THCA/DNA/WGS/HMS-RK/ILLUMINA/TCGA-FY-A3R6-10A-01D-A221_120622_SN1120_0155_AC0WVLACXX_s_2_rg.sorted.bam
TCGA-FE-A230	TCGA-FE-A230-01A-11D-A14U-02	TCGA-FE-A230-01A-11D-A14U_120629_SN1120_0168_BD1454ACXX_s_2_rg.sorted.bam	5aeaadf5-f228-4383-97ce-9048120f8b41	gs://gdc-tcga-phs000178-controlled/THCA/DNA/WGS/HMS-RK/ILLUMINA/TCGA-FE-A230-01A-11D-A14U_120629_SN1120_0168_BD1454ACXX_s_2_rg.sorted.bam	12297571210	Illumina HiSeq	TCGA-FE-A230-10A-01D-A14U-02	TCGA-FE-A230-10A-01D-A14U_120629_SN1120_0168_BD1454ACXX_s_4_rg.sorted.bam	95f6440a-f378-4551-859b-3c4c64c419f6	gs://gdc-tcga-phs000178-controlled/THCA/DNA/WGS/HMS-RK/ILLUMINA/TCGA-FE-A230-10A-01D-A14U_120629_SN1120_0168_BD1454ACXX_s_4_rg.sorted.bam	23329251198	Illumina HiSeq	THCA	35626822408	gs://5aa919de-0aa0-43ec-9ec3-288481102b6d/tcga/THCA/DNA/WGS/HMS-RK/ILLUMINA/TCGA-FE-A230-01A-11D-A14U_120629_SN1120_0168_BD1454ACXX_s_2_rg.sorted.bam	gs://5aa919de-0aa0-43ec-9ec3-288481102b6d/tcga/THCA/DNA/WGS/HMS-RK/ILLUMINA/TCGA-FE-A230-10A-01D-A14U_120629_SN1120_0168_BD1454ACXX_s_4_rg.sorted.bam
TCGA-V4-A9EF	TCGA-V4-A9EF-01A-21D-A40D-26	TCGA-V4-A9EF-01A-21D-A40D_140725_SN590_0251_AC41YJACXX_s_4_rg.sorted.bam	bf602ec4-fef9-41b6-9f28-a773493f4507	gs://gdc-tcga-phs000178-controlled/UVM/DNA/WGS/HMS-RK/ILLUMINA/TCGA-V4-A9EF-01A-21D-A40D_140725_SN590_0251_AC41YJACXX_s_4_rg.sorted.bam	16500082809	Illumina HiSeq	TCGA-V4-A9EF-10A-01D-A40E-26	TCGA-V4-A9EF-10A-01D-A40E_140725_SN590_0252_BC41HPACXX_s_4_rg.sorted.bam	78a187f9-d569-4fc7-9d0f-cbcf6ff44771	gs://gdc-tcga-phs000178-controlled/UVM/DNA/WGS/HMS-RK/ILLUMINA/TCGA-V4-A9EF-10A-01D-A40E_140725_SN590_0252_BC41HPACXX_s_4_rg.sorted.bam	19129037510	Illumina HiSeq	UVM	35629120319	gs://5aa919de-0aa0-43ec-9ec3-288481102b6d/tcga/UVM/DNA/WGS/HMS-RK/ILLUMINA/TCGA-V4-A9EF-01A-21D-A40D_140725_SN590_0251_AC41YJACXX_s_4_rg.sorted.bam	gs://5aa919de-0aa0-43ec-9ec3-288481102b6d/tcga/UVM/DNA/WGS/HMS-RK/ILLUMINA/TCGA-V4-A9EF-10A-01D-A40E_140725_SN590_0252_BC41HPACXX_s_4_rg.sorted.bam
TCGA-BR-4188	TCGA-BR-4188-01A-01D-1128-02	TCGA-BR-4188-01A-01D-1128_120805_SN1222_0143_BD172BACXX_s_1_rg.sorted.bam	3f570dc4-5d29-4f95-bcf8-281dd6d25981	gs://gdc-tcga-phs000178-controlled/STAD/DNA/WGS/HMS-RK/ILLUMINA/TCGA-BR-4188-01A-01D-1128_120805_SN1222_0143_BD172BACXX_s_1_rg.sorted.bam	26278019724	Illumina HiSeq	TCGA-BR-4188-11A-01D-1128-02	TCGA-BR-4188-11A-01D-1128_120805_SN1222_0143_BD172BACXX_s_5_rg.sorted.bam	732653b3-3515-43cf-b1c1-13a96336330f	gs://gdc-tcga-phs000178-controlled/STAD/DNA/WGS/HMS-RK/ILLUMINA/TCGA-BR-4188-11A-01D-1128_120805_SN1222_0143_BD172BACXX_s_5_rg.sorted.bam	9364802160	Illumina HiSeq	STAD	35642821884	gs://5aa919de-0aa0-43ec-9ec3-288481102b6d/tcga/STAD/DNA/WGS/HMS-RK/ILLUMINA/TCGA-BR-4188-01A-01D-1128_120805_SN1222_0143_BD172BACXX_s_1_rg.sorted.bam	gs://5aa919de-0aa0-43ec-9ec3-288481102b6d/tcga/STAD/DNA/WGS/HMS-RK/ILLUMINA/TCGA-BR-4188-11A-01D-1128_120805_SN1222_0143_BD172BACXX_s_5_rg.sorted.bam
TCGA-EE-A2MH	TCGA-EE-A2MH-06A-11D-A18Y-02	TCGA-EE-A2MH-06A-11D-A18Y_120724_SN1222_0139_BD13UNACXX_s_1_rg.sorted.bam	559cf449-1385-4c18-ae67-8723edf24857	gs://gdc-tcga-phs000178-controlled/SKCM/DNA/WGS/HMS-RK/ILLUMINA/TCGA-EE-A2MH-06A-11D-A18Y_120724_SN1222_0139_BD13UNACXX_s_1_rg.sorted.bam	19795244452	Illumina HiSeq	TCGA-EE-A2MH-10A-01D-A190-02	TCGA-EE-A2MH-10A-01D-A190_120724_SN1222_0139_BD13UNACXX_s_5_rg.sorted.bam	7ea403bb-8745-4d11-b0a5-e6b28b5c7114	gs://gdc-tcga-phs000178-controlled/SKCM/DNA/WGS/HMS-RK/ILLUMINA/TCGA-EE-A2MH-10A-01D-A190_120724_SN1222_0139_BD13UNACXX_s_5_rg.sorted.bam	15894924137	Illumina HiSeq	SKCM	35690168589	gs://5aa919de-0aa0-43ec-9ec3-288481102b6d/tcga/SKCM/DNA/WGS/HMS-RK/ILLUMINA/TCGA-EE-A2MH-06A-11D-A18Y_120724_SN1222_0139_BD13UNACXX_s_1_rg.sorted.bam	gs://5aa919de-0aa0-43ec-9ec3-288481102b6d/tcga/SKCM/DNA/WGS/HMS-RK/ILLUMINA/TCGA-EE-A2MH-10A-01D-A190_120724_SN1222_0139_BD13UNACXX_s_5_rg.sorted.bam
TCGA-G9-6378	TCGA-G9-6378-01A-11D-1784-02	TCGA-G9-6378-01A-11D-1784_130301_SN590_0217_BC1UHMACXX_s_3_rg.sorted.bam	cc75d8b4-ea9f-4b89-9c12-d370ba7a227f	gs://gdc-tcga-phs000178-controlled/PRAD/DNA/WGS/HMS-RK/ILLUMINA/TCGA-G9-6378-01A-11D-1784_130301_SN590_0217_BC1UHMACXX_s_3_rg.sorted.bam	17968278644	Illumina HiSeq	TCGA-G9-6378-10A-01D-1784-02	TCGA-G9-6378-10A-01D-1784_130301_SN590_0217_BC1UHMACXX_s_4_rg.sorted.bam	0d86bec5-370a-4a3d-a9e9-120faf1ed159	gs://gdc-tcga-phs000178-controlled/PRAD/DNA/WGS/HMS-RK/ILLUMINA/TCGA-G9-6378-10A-01D-1784_130301_SN590_0217_BC1UHMACXX_s_4_rg.sorted.bam	17766189065	Illumina HiSeq	PRAD	35734467709	gs://5aa919de-0aa0-43ec-9ec3-288481102b6d/tcga/PRAD/DNA/WGS/HMS-RK/ILLUMINA/TCGA-G9-6378-01A-11D-1784_130301_SN590_0217_BC1UHMACXX_s_3_rg.sorted.bam	gs://5aa919de-0aa0-43ec-9ec3-288481102b6d/tcga/PRAD/DNA/WGS/HMS-RK/ILLUMINA/TCGA-G9-6378-10A-01D-1784_130301_SN590_0217_BC1UHMACXX_s_4_rg.sorted.bam
TCGA-V4-A9EZ	TCGA-V4-A9EZ-01A-11D-A40D-26	TCGA-V4-A9EZ-01A-11D-A40D_140714_SN1440_0192_AC3RUUACXX_s_3_rg.sorted.bam	5c8725d3-7d4e-4fa4-9626-127c91f5ea5c	gs://gdc-tcga-phs000178-controlled/UVM/DNA/WGS/HMS-RK/ILLUMINA/TCGA-V4-A9EZ-01A-11D-A40D_140714_SN1440_0192_AC3RUUACXX_s_3_rg.sorted.bam	21008320185	Illumina HiSeq	TCGA-V4-A9EZ-10A-01D-A40E-26	TCGA-V4-A9EZ-10A-01D-A40E_140714_SN1440_0192_AC3RUUACXX_s_7_rg.sorted.bam	49a69d58-72e4-43f1-99cb-1689be923794	gs://gdc-tcga-phs000178-controlled/UVM/DNA/WGS/HMS-RK/ILLUMINA/TCGA-V4-A9EZ-10A-01D-A40E_140714_SN1440_0192_AC3RUUACXX_s_7_rg.sorted.bam	14743495728	Illumina HiSeq	UVM	35751815913	gs://5aa919de-0aa0-43ec-9ec3-288481102b6d/tcga/UVM/DNA/WGS/HMS-RK/ILLUMINA/TCGA-V4-A9EZ-01A-11D-A40D_140714_SN1440_0192_AC3RUUACXX_s_3_rg.sorted.bam	gs://5aa919de-0aa0-43ec-9ec3-288481102b6d/tcga/UVM/DNA/WGS/HMS-RK/ILLUMINA/TCGA-V4-A9EZ-10A-01D-A40E_140714_SN1440_0192_AC3RUUACXX_s_7_rg.sorted.bam
TCGA-BR-4184	TCGA-BR-4184-01A-01D-1128-02	TCGA-BR-4184-01A-01D-1128_120805_SN1222_0142_AD16TGACXX_s_3_rg.sorted.bam	efa9bef0-628c-4883-8eea-34f0690acc42	gs://gdc-tcga-phs000178-controlled/STAD/DNA/WGS/HMS-RK/ILLUMINA/TCGA-BR-4184-01A-01D-1128_120805_SN1222_0142_AD16TGACXX_s_3_rg.sorted.bam	23101323653	Illumina HiSeq	TCGA-BR-4184-11A-01D-1128-02	TCGA-BR-4184-11A-01D-1128_120805_SN1222_0142_AD16TGACXX_s_6_rg.sorted.bam	c3487483-8be4-437d-9ff4-0105653e0870	gs://gdc-tcga-phs000178-controlled/STAD/DNA/WGS/HMS-RK/ILLUMINA/TCGA-BR-4184-11A-01D-1128_120805_SN1222_0142_AD16TGACXX_s_6_rg.sorted.bam	12653395470	Illumina HiSeq	STAD	35754719123	gs://5aa919de-0aa0-43ec-9ec3-288481102b6d/tcga/STAD/DNA/WGS/HMS-RK/ILLUMINA/TCGA-BR-4184-01A-01D-1128_120805_SN1222_0142_AD16TGACXX_s_3_rg.sorted.bam	gs://5aa919de-0aa0-43ec-9ec3-288481102b6d/tcga/STAD/DNA/WGS/HMS-RK/ILLUMINA/TCGA-BR-4184-11A-01D-1128_120805_SN1222_0142_AD16TGACXX_s_6_rg.sorted.bam
TCGA-BL-A3JM	TCGA-BL-A3JM-01A-12D-A21C-26	TCGA-BL-A3JM-01A-12D-A21C_120914_SN590_0180_BC19KDACXX_s_3_rg.sorted.bam	5cd881b7-caa0-43ad-9ba8-f9696fdf7403	gs://gdc-tcga-phs000178-controlled/BLCA/DNA/WGS/HMS-RK/ILLUMINA/TCGA-BL-A3JM-01A-12D-A21C_120914_SN590_0180_BC19KDACXX_s_3_rg.sorted.bam	20193980626	Illumina HiSeq	TCGA-BL-A3JM-11A-31D-A21C-26	TCGA-BL-A3JM-11A-31D-A21C_120914_SN590_0180_BC19KDACXX_s_4_rg.sorted.bam	33f45265-9a07-4291-ad56-6a47f9838213	gs://gdc-tcga-phs000178-controlled/BLCA/DNA/WGS/HMS-RK/ILLUMINA/TCGA-BL-A3JM-11A-31D-A21C_120914_SN590_0180_BC19KDACXX_s_4_rg.sorted.bam	15635907429	Illumina HiSeq	BLCA	35829888055	gs://5aa919de-0aa0-43ec-9ec3-288481102b6d/tcga/BLCA/DNA/WGS/HMS-RK/ILLUMINA/TCGA-BL-A3JM-01A-12D-A21C_120914_SN590_0180_BC19KDACXX_s_3_rg.sorted.bam	gs://5aa919de-0aa0-43ec-9ec3-288481102b6d/tcga/BLCA/DNA/WGS/HMS-RK/ILLUMINA/TCGA-BL-A3JM-11A-31D-A21C_120914_SN590_0180_BC19KDACXX_s_4_rg.sorted.bam
TCGA-G9-6385	TCGA-G9-6385-01A-11D-1784-02	TCGA-G9-6385-01A-11D-1784_130301_SN590_0217_BC1UHMACXX_s_7_rg.sorted.bam	53da3cf6-b29e-4b1f-9d51-c1f9648b6634	gs://gdc-tcga-phs000178-controlled/PRAD/DNA/WGS/HMS-RK/ILLUMINA/TCGA-G9-6385-01A-11D-1784_130301_SN590_0217_BC1UHMACXX_s_7_rg.sorted.bam	18588150270	Illumina HiSeq	TCGA-G9-6385-10A-01D-1784-02	TCGA-G9-6385-10A-01D-1784_130301_SN590_0217_BC1UHMACXX_s_8_rg.sorted.bam	40e5463c-dc65-437e-a884-d99c34009f5a	gs://gdc-tcga-phs000178-controlled/PRAD/DNA/WGS/HMS-RK/ILLUMINA/TCGA-G9-6385-10A-01D-1784_130301_SN590_0217_BC1UHMACXX_s_8_rg.sorted.bam	17267116686	Illumina HiSeq	PRAD	35855266956	gs://5aa919de-0aa0-43ec-9ec3-288481102b6d/tcga/PRAD/DNA/WGS/HMS-RK/ILLUMINA/TCGA-G9-6385-01A-11D-1784_130301_SN590_0217_BC1UHMACXX_s_7_rg.sorted.bam	gs://5aa919de-0aa0-43ec-9ec3-288481102b6d/tcga/PRAD/DNA/WGS/HMS-RK/ILLUMINA/TCGA-G9-6385-10A-01D-1784_130301_SN590_0217_BC1UHMACXX_s_8_rg.sorted.bam
TCGA-FI-A2CY	TCGA-FI-A2CY-01A-11D-A17E-02	TCGA-FI-A2CY-01A-11D-A17E_120511_SN1120_0140_AD12J0ACXX_s_1_rg.sorted.bam	d1004865-f030-4d10-90a0-3d6d105408a0	gs://gdc-tcga-phs000178-controlled/UCEC/DNA/WGS/HMS-RK/ILLUMINA/TCGA-FI-A2CY-01A-11D-A17E_120511_SN1120_0140_AD12J0ACXX_s_1_rg.sorted.bam	17481358944	Illumina HiSeq	TCGA-FI-A2CY-10A-01D-A17E-02	TCGA-FI-A2CY-10A-01D-A17E_120511_SN1120_0140_AD12J0ACXX_s_2_rg.sorted.bam	77b11597-ba2d-483b-b654-69ed9c5924d2	gs://gdc-tcga-phs000178-controlled/UCEC/DNA/WGS/HMS-RK/ILLUMINA/TCGA-FI-A2CY-10A-01D-A17E_120511_SN1120_0140_AD12J0ACXX_s_2_rg.sorted.bam	18408008633	Illumina HiSeq	UCEC	35889367577	gs://5aa919de-0aa0-43ec-9ec3-288481102b6d/tcga/UCEC/DNA/WGS/HMS-RK/ILLUMINA/TCGA-FI-A2CY-01A-11D-A17E_120511_SN1120_0140_AD12J0ACXX_s_1_rg.sorted.bam	gs://5aa919de-0aa0-43ec-9ec3-288481102b6d/tcga/UCEC/DNA/WGS/HMS-RK/ILLUMINA/TCGA-FI-A2CY-10A-01D-A17E_120511_SN1120_0140_AD12J0ACXX_s_2_rg.sorted.bam
TCGA-DU-7010	TCGA-DU-7010-01A-11D-2022-02	TCGA-DU-7010-01A-11D-2022_130910_SN208_0495_BD2FGNACXX_s_3_rg.sorted.bam	61859b0d-b4a7-4c67-bf02-21422618f2f2	gs://gdc-tcga-phs000178-controlled/LGG/DNA/WGS/HMS-RK/ILLUMINA/TCGA-DU-7010-01A-11D-2022_130910_SN208_0495_BD2FGNACXX_s_3_rg.sorted.bam	19533072962	Illumina HiSeq	TCGA-DU-7010-10A-01D-2022-02	TCGA-DU-7010-10A-01D-2022_130910_SN208_0495_BD2FGNACXX_s_4_rg.sorted.bam	550d6316-2067-4f67-ba64-a8687f3320b1	gs://gdc-tcga-phs000178-controlled/LGG/DNA/WGS/HMS-RK/ILLUMINA/TCGA-DU-7010-10A-01D-2022_130910_SN208_0495_BD2FGNACXX_s_4_rg.sorted.bam	16387012487	Illumina HiSeq	LGG	35920085449	gs://5aa919de-0aa0-43ec-9ec3-288481102b6d/tcga/LGG/DNA/WGS/HMS-RK/ILLUMINA/TCGA-DU-7010-01A-11D-2022_130910_SN208_0495_BD2FGNACXX_s_3_rg.sorted.bam	gs://5aa919de-0aa0-43ec-9ec3-288481102b6d/tcga/LGG/DNA/WGS/HMS-RK/ILLUMINA/TCGA-DU-7010-10A-01D-2022_130910_SN208_0495_BD2FGNACXX_s_4_rg.sorted.bam
TCGA-DK-A3X1	TCGA-DK-A3X1-01A-12D-A233-26	TCGA-DK-A3X1-01A-12D-A233_120829_SN1120_0184_BD1DRAACXX_s_1_rg.sorted.bam	4c8de054-fd6d-4ebd-8a6e-b5061ef5913b	gs://gdc-tcga-phs000178-controlled/BLCA/DNA/WGS/HMS-RK/ILLUMINA/TCGA-DK-A3X1-01A-12D-A233_120829_SN1120_0184_BD1DRAACXX_s_1_rg.sorted.bam	17748283300	Illumina HiSeq	TCGA-DK-A3X1-10A-01D-A233-26	TCGA-DK-A3X1-10A-01D-A233_120829_SN1120_0184_BD1DRAACXX_s_2_rg.sorted.bam	a711317a-7fc9-4637-968e-842d8b6afc22	gs://gdc-tcga-phs000178-controlled/BLCA/DNA/WGS/HMS-RK/ILLUMINA/TCGA-DK-A3X1-10A-01D-A233_120829_SN1120_0184_BD1DRAACXX_s_2_rg.sorted.bam	18191038554	Illumina HiSeq	BLCA	35939321854	gs://5aa919de-0aa0-43ec-9ec3-288481102b6d/tcga/BLCA/DNA/WGS/HMS-RK/ILLUMINA/TCGA-DK-A3X1-01A-12D-A233_120829_SN1120_0184_BD1DRAACXX_s_1_rg.sorted.bam	gs://5aa919de-0aa0-43ec-9ec3-288481102b6d/tcga/BLCA/DNA/WGS/HMS-RK/ILLUMINA/TCGA-DK-A3X1-10A-01D-A233_120829_SN1120_0184_BD1DRAACXX_s_2_rg.sorted.bam
TCGA-EE-A2MD	TCGA-EE-A2MD-06A-11D-A18Y-02	TCGA-EE-A2MD-06A-11D-A18Y_120724_SN1222_0139_BD13UNACXX_s_4_rg.sorted.bam	d129b319-ccf2-4715-9abd-3890ff13945f	gs://gdc-tcga-phs000178-controlled/SKCM/DNA/WGS/HMS-RK/ILLUMINA/TCGA-EE-A2MD-06A-11D-A18Y_120724_SN1222_0139_BD13UNACXX_s_4_rg.sorted.bam	18935835201	Illumina HiSeq	TCGA-EE-A2MD-10A-01D-A190-02	TCGA-EE-A2MD-10A-01D-A190_120724_SN1222_0139_BD13UNACXX_s_8_rg.sorted.bam	036982a1-44c4-415d-bccb-fc3d2738a8f4	gs://gdc-tcga-phs000178-controlled/SKCM/DNA/WGS/HMS-RK/ILLUMINA/TCGA-EE-A2MD-10A-01D-A190_120724_SN1222_0139_BD13UNACXX_s_8_rg.sorted.bam	17036580320	Illumina HiSeq	SKCM	35972415521	gs://5aa919de-0aa0-43ec-9ec3-288481102b6d/tcga/SKCM/DNA/WGS/HMS-RK/ILLUMINA/TCGA-EE-A2MD-06A-11D-A18Y_120724_SN1222_0139_BD13UNACXX_s_4_rg.sorted.bam	gs://5aa919de-0aa0-43ec-9ec3-288481102b6d/tcga/SKCM/DNA/WGS/HMS-RK/ILLUMINA/TCGA-EE-A2MD-10A-01D-A190_120724_SN1222_0139_BD13UNACXX_s_8_rg.sorted.bam
TCGA-DU-6392	TCGA-DU-6392-01A-11D-1703-02	TCGA-DU-6392-01A-11D-1703_130906_SN1440_0166_BC2A68ACXX_s_6_rg.sorted.bam	8f4eff17-77e1-4e7d-9fc7-83ae4db50b3a	gs://gdc-tcga-phs000178-controlled/LGG/DNA/WGS/HMS-RK/ILLUMINA/TCGA-DU-6392-01A-11D-1703_130906_SN1440_0166_BC2A68ACXX_s_6_rg.sorted.bam	16463342614	Illumina HiSeq	TCGA-DU-6392-10A-01D-1703-02	TCGA-DU-6392-10A-01D-1703_130813_SN1440_0160_AD2B87ACXX_s_2_rg.sorted.bam	743888e9-97f5-42de-bb8b-acf4ade0af5e	gs://gdc-tcga-phs000178-controlled/LGG/DNA/WGS/HMS-RK/ILLUMINA/TCGA-DU-6392-10A-01D-1703_130813_SN1440_0160_AD2B87ACXX_s_2_rg.sorted.bam	19509999238	Illumina HiSeq	LGG	35973341852	gs://5aa919de-0aa0-43ec-9ec3-288481102b6d/tcga/LGG/DNA/WGS/HMS-RK/ILLUMINA/TCGA-DU-6392-01A-11D-1703_130906_SN1440_0166_BC2A68ACXX_s_6_rg.sorted.bam	gs://5aa919de-0aa0-43ec-9ec3-288481102b6d/tcga/LGG/DNA/WGS/HMS-RK/ILLUMINA/TCGA-DU-6392-10A-01D-1703_130813_SN1440_0160_AD2B87ACXX_s_2_rg.sorted.bam
TCGA-D3-A2JP	TCGA-D3-A2JP-06A-11D-A18Z-02	TCGA-D3-A2JP-06A-11D-A18Z_120612_SN590_0162_BC0VNGACXX_s_3_rg.sorted.bam	ed56a64c-9f71-4163-bdda-c3d36448943e	gs://gdc-tcga-phs000178-controlled/SKCM/DNA/WGS/HMS-RK/ILLUMINA/TCGA-D3-A2JP-06A-11D-A18Z_120612_SN590_0162_BC0VNGACXX_s_3_rg.sorted.bam	19241953187	Illumina HiSeq	TCGA-D3-A2JP-10A-01D-A18Z-02	TCGA-D3-A2JP-10A-01D-A18Z_120612_SN590_0162_BC0VNGACXX_s_4_rg.sorted.bam	4b9843ae-869e-4a07-ba84-7e300b9c03cc	gs://gdc-tcga-phs000178-controlled/SKCM/DNA/WGS/HMS-RK/ILLUMINA/TCGA-D3-A2JP-10A-01D-A18Z_120612_SN590_0162_BC0VNGACXX_s_4_rg.sorted.bam	16747694227	Illumina HiSeq	SKCM	35989647414	gs://5aa919de-0aa0-43ec-9ec3-288481102b6d/tcga/SKCM/DNA/WGS/HMS-RK/ILLUMINA/TCGA-D3-A2JP-06A-11D-A18Z_120612_SN590_0162_BC0VNGACXX_s_3_rg.sorted.bam	gs://5aa919de-0aa0-43ec-9ec3-288481102b6d/tcga/SKCM/DNA/WGS/HMS-RK/ILLUMINA/TCGA-D3-A2JP-10A-01D-A18Z_120612_SN590_0162_BC0VNGACXX_s_4_rg.sorted.bam
TCGA-HT-7468	TCGA-HT-7468-01A-11D-2022-02	TCGA-HT-7468-01A-11D-2022_130911_SN1222_0218_BC2A1NACXX_s_5_rg.sorted.bam	e1855a2f-1904-41ee-ba33-a27e1c202d99	gs://gdc-tcga-phs000178-controlled/LGG/DNA/WGS/HMS-RK/ILLUMINA/TCGA-HT-7468-01A-11D-2022_130911_SN1222_0218_BC2A1NACXX_s_5_rg.sorted.bam	17489395963	Illumina HiSeq	TCGA-HT-7468-10A-01D-2022-02	TCGA-HT-7468-10A-01D-2022_130911_SN1222_0218_BC2A1NACXX_s_6_rg.sorted.bam	dd94727e-cce1-407e-99ce-89064229b3e8	gs://gdc-tcga-phs000178-controlled/LGG/DNA/WGS/HMS-RK/ILLUMINA/TCGA-HT-7468-10A-01D-2022_130911_SN1222_0218_BC2A1NACXX_s_6_rg.sorted.bam	18511445374	Illumina HiSeq	LGG	36000841337	gs://5aa919de-0aa0-43ec-9ec3-288481102b6d/tcga/LGG/DNA/WGS/HMS-RK/ILLUMINA/TCGA-HT-7468-01A-11D-2022_130911_SN1222_0218_BC2A1NACXX_s_5_rg.sorted.bam	gs://5aa919de-0aa0-43ec-9ec3-288481102b6d/tcga/LGG/DNA/WGS/HMS-RK/ILLUMINA/TCGA-HT-7468-10A-01D-2022_130911_SN1222_0218_BC2A1NACXX_s_6_rg.sorted.bam
TCGA-ER-A197	TCGA-ER-A197-06A-32D-A18Y-02	TCGA-ER-A197-06A-32D-A18Y_120729_SN1120_0179_AC11G3ACXX_s_2_rg.sorted.bam	63175366-aa4e-4f4a-99c8-5d6985a153a6	gs://gdc-tcga-phs000178-controlled/SKCM/DNA/WGS/HMS-RK/ILLUMINA/TCGA-ER-A197-06A-32D-A18Y_120729_SN1120_0179_AC11G3ACXX_s_2_rg.sorted.bam	7958784920	Illumina HiSeq	TCGA-ER-A197-10A-01D-A190-02	TCGA-ER-A197-10A-01D-A190_120723_SN1120_0178_BD1887ACXX_s_6_rg.sorted.bam	256ef618-0c68-4c1c-b754-2fb29870cf2c	gs://gdc-tcga-phs000178-controlled/SKCM/DNA/WGS/HMS-RK/ILLUMINA/TCGA-ER-A197-10A-01D-A190_120723_SN1120_0178_BD1887ACXX_s_6_rg.sorted.bam	28078335601	Illumina HiSeq	SKCM	36037120521	gs://5aa919de-0aa0-43ec-9ec3-288481102b6d/tcga/SKCM/DNA/WGS/HMS-RK/ILLUMINA/TCGA-ER-A197-06A-32D-A18Y_120729_SN1120_0179_AC11G3ACXX_s_2_rg.sorted.bam	gs://5aa919de-0aa0-43ec-9ec3-288481102b6d/tcga/SKCM/DNA/WGS/HMS-RK/ILLUMINA/TCGA-ER-A197-10A-01D-A190_120723_SN1120_0178_BD1887ACXX_s_6_rg.sorted.bam
TCGA-D3-A1QB	TCGA-D3-A1QB-06A-11D-A18Z-02	TCGA-D3-A1QB-06A-11D-A18Z_120626_SN590_0164_BC0VMVACXX_s_3_rg.sorted.bam	6f1f7dfb-3aa1-435f-a587-d289d5b4872a	gs://gdc-tcga-phs000178-controlled/SKCM/DNA/WGS/HMS-RK/ILLUMINA/TCGA-D3-A1QB-06A-11D-A18Z_120626_SN590_0164_BC0VMVACXX_s_3_rg.sorted.bam	15889882594	Illumina HiSeq	TCGA-D3-A1QB-10A-01D-A18Z-02	TCGA-D3-A1QB-10A-01D-A18Z_120626_SN590_0164_BC0VMVACXX_s_4_rg.sorted.bam	3d27f6db-c1af-4fa8-87c5-3784e31cc9ca	gs://gdc-tcga-phs000178-controlled/SKCM/DNA/WGS/HMS-RK/ILLUMINA/TCGA-D3-A1QB-10A-01D-A18Z_120626_SN590_0164_BC0VMVACXX_s_4_rg.sorted.bam	20152930132	Illumina HiSeq	SKCM	36042812726	gs://5aa919de-0aa0-43ec-9ec3-288481102b6d/tcga/SKCM/DNA/WGS/HMS-RK/ILLUMINA/TCGA-D3-A1QB-06A-11D-A18Z_120626_SN590_0164_BC0VMVACXX_s_3_rg.sorted.bam	gs://5aa919de-0aa0-43ec-9ec3-288481102b6d/tcga/SKCM/DNA/WGS/HMS-RK/ILLUMINA/TCGA-D3-A1QB-10A-01D-A18Z_120626_SN590_0164_BC0VMVACXX_s_4_rg.sorted.bam
TCGA-DJ-A13O	TCGA-DJ-A13O-01A-11D-A10R-02	TCGA-DJ-A13O-01A-11D-A10R_120617_SN1222_0116_AC0WMMACXX_s_5_rg.sorted.bam	ae4a78d9-4c9a-40f7-9612-17d11799ea67	gs://gdc-tcga-phs000178-controlled/THCA/DNA/WGS/HMS-RK/ILLUMINA/TCGA-DJ-A13O-01A-11D-A10R_120617_SN1222_0116_AC0WMMACXX_s_5_rg.sorted.bam	14490212162	Illumina HiSeq	TCGA-DJ-A13O-10A-01D-A10R-02	TCGA-DJ-A13O-10A-01D-A10R_120617_SN1222_0116_AC0WMMACXX_s_8_rg.sorted.bam	811c4997-02a6-42c1-9075-e970fb42fbb5	gs://gdc-tcga-phs000178-controlled/THCA/DNA/WGS/HMS-RK/ILLUMINA/TCGA-DJ-A13O-10A-01D-A10R_120617_SN1222_0116_AC0WMMACXX_s_8_rg.sorted.bam	21559448377	Illumina HiSeq	THCA	36049660539	gs://5aa919de-0aa0-43ec-9ec3-288481102b6d/tcga/THCA/DNA/WGS/HMS-RK/ILLUMINA/TCGA-DJ-A13O-01A-11D-A10R_120617_SN1222_0116_AC0WMMACXX_s_5_rg.sorted.bam	gs://5aa919de-0aa0-43ec-9ec3-288481102b6d/tcga/THCA/DNA/WGS/HMS-RK/ILLUMINA/TCGA-DJ-A13O-10A-01D-A10R_120617_SN1222_0116_AC0WMMACXX_s_8_rg.sorted.bam
TCGA-BA-4075	TCGA-BA-4075-01A-01D-1431-02	TCGA-BA-4075-01A-01D-1431_120310_SN590_0145_BD0RGYACXX_s_3_rg.sorted.bam	85bcc36c-7376-4108-ac13-c495a75d3e00	gs://gdc-tcga-phs000178-controlled/HNSC/DNA/WGS/HMS-RK/ILLUMINA/TCGA-BA-4075-01A-01D-1431_120310_SN590_0145_BD0RGYACXX_s_3_rg.sorted.bam	18824004038	Illumina HiSeq	TCGA-BA-4075-10A-01D-1431-02	TCGA-BA-4075-10A-01D-1431_120310_SN590_0145_BD0RGYACXX_s_4_rg.sorted.bam	5481b0b3-1652-4735-9746-fbf7bfb454a9	gs://gdc-tcga-phs000178-controlled/HNSC/DNA/WGS/HMS-RK/ILLUMINA/TCGA-BA-4075-10A-01D-1431_120310_SN590_0145_BD0RGYACXX_s_4_rg.sorted.bam	17226639390	Illumina HiSeq	HNSC	36050643428	gs://5aa919de-0aa0-43ec-9ec3-288481102b6d/tcga/HNSC/DNA/WGS/HMS-RK/ILLUMINA/TCGA-BA-4075-01A-01D-1431_120310_SN590_0145_BD0RGYACXX_s_3_rg.sorted.bam	gs://5aa919de-0aa0-43ec-9ec3-288481102b6d/tcga/HNSC/DNA/WGS/HMS-RK/ILLUMINA/TCGA-BA-4075-10A-01D-1431_120310_SN590_0145_BD0RGYACXX_s_4_rg.sorted.bam
TCGA-DA-A1I7	TCGA-DA-A1I7-06A-22D-A18Y-02	TCGA-DA-A1I7-06A-22D-A18Y_120730_SN208_0419_AC13W9ACXX_s_4_rg.sorted.bam	85c1bc41-87de-4fc0-89c9-aa8f1e56755c	gs://gdc-tcga-phs000178-controlled/SKCM/DNA/WGS/HMS-RK/ILLUMINA/TCGA-DA-A1I7-06A-22D-A18Y_120730_SN208_0419_AC13W9ACXX_s_4_rg.sorted.bam	13930517509	Illumina HiSeq	TCGA-DA-A1I7-10A-01D-A190-02	TCGA-DA-A1I7-10A-01D-A190_120730_SN208_0419_AC13W9ACXX_s_7_rg.sorted.bam	46644fd2-8d67-4fe0-bd0b-2a2d74d08596	gs://gdc-tcga-phs000178-controlled/SKCM/DNA/WGS/HMS-RK/ILLUMINA/TCGA-DA-A1I7-10A-01D-A190_120730_SN208_0419_AC13W9ACXX_s_7_rg.sorted.bam	22178620173	Illumina HiSeq	SKCM	36109137682	gs://5aa919de-0aa0-43ec-9ec3-288481102b6d/tcga/SKCM/DNA/WGS/HMS-RK/ILLUMINA/TCGA-DA-A1I7-06A-22D-A18Y_120730_SN208_0419_AC13W9ACXX_s_4_rg.sorted.bam	gs://5aa919de-0aa0-43ec-9ec3-288481102b6d/tcga/SKCM/DNA/WGS/HMS-RK/ILLUMINA/TCGA-DA-A1I7-10A-01D-A190_120730_SN208_0419_AC13W9ACXX_s_7_rg.sorted.bam
TCGA-EM-A3OA	TCGA-EM-A3OA-01A-11D-A221-26	TCGA-EM-A3OA-01A-11D-A221_120610_SN1120_0151_AC0WN0ACXX_s_6_rg.sorted.bam	ddf917ff-6b4d-45ca-a503-8d6449f76e72	gs://gdc-tcga-phs000178-controlled/THCA/DNA/WGS/HMS-RK/ILLUMINA/TCGA-EM-A3OA-01A-11D-A221_120610_SN1120_0151_AC0WN0ACXX_s_6_rg.sorted.bam	17774122884	Illumina HiSeq	TCGA-EM-A3OA-10A-01D-A221-26	TCGA-EM-A3OA-10A-01D-A221_120610_SN1120_0151_AC0WN0ACXX_s_8_rg.sorted.bam	3c187948-81e7-47b3-9daa-642120425827	gs://gdc-tcga-phs000178-controlled/THCA/DNA/WGS/HMS-RK/ILLUMINA/TCGA-EM-A3OA-10A-01D-A221_120610_SN1120_0151_AC0WN0ACXX_s_8_rg.sorted.bam	18383751196	Illumina HiSeq	THCA	36157874080	gs://5aa919de-0aa0-43ec-9ec3-288481102b6d/tcga/THCA/DNA/WGS/HMS-RK/ILLUMINA/TCGA-EM-A3OA-01A-11D-A221_120610_SN1120_0151_AC0WN0ACXX_s_6_rg.sorted.bam	gs://5aa919de-0aa0-43ec-9ec3-288481102b6d/tcga/THCA/DNA/WGS/HMS-RK/ILLUMINA/TCGA-EM-A3OA-10A-01D-A221_120610_SN1120_0151_AC0WN0ACXX_s_8_rg.sorted.bam
TCGA-C5-A2LZ	TCGA-C5-A2LZ-01A-11D-A20X-26	TCGA-C5-A2LZ-01A-11D-A20X_140106_SN590_0244_BC384EACXX_s_2_rg.sorted.bam	19f84215-7f5d-4cf8-a6f5-e135327ccd50	gs://gdc-tcga-phs000178-controlled/CESC/DNA/WGS/HMS-RK/ILLUMINA/TCGA-C5-A2LZ-01A-11D-A20X_140106_SN590_0244_BC384EACXX_s_2_rg.sorted.bam	16607119021	Illumina HiSeq	TCGA-C5-A2LZ-10B-01D-A20X-26	TCGA-C5-A2LZ-10B-01D-A20X_140106_SN590_0244_BC384EACXX_s_6_rg.sorted.bam	a618c67d-3bd4-49aa-a5e3-8bd38024e5ae	gs://gdc-tcga-phs000178-controlled/CESC/DNA/WGS/HMS-RK/ILLUMINA/TCGA-C5-A2LZ-10B-01D-A20X_140106_SN590_0244_BC384EACXX_s_6_rg.sorted.bam	19564368561	Illumina HiSeq	CESC	36171487582	gs://5aa919de-0aa0-43ec-9ec3-288481102b6d/tcga/CESC/DNA/WGS/HMS-RK/ILLUMINA/TCGA-C5-A2LZ-01A-11D-A20X_140106_SN590_0244_BC384EACXX_s_2_rg.sorted.bam	gs://5aa919de-0aa0-43ec-9ec3-288481102b6d/tcga/CESC/DNA/WGS/HMS-RK/ILLUMINA/TCGA-C5-A2LZ-10B-01D-A20X_140106_SN590_0244_BC384EACXX_s_6_rg.sorted.bam
TCGA-BS-A0TG	TCGA-BS-A0TG-01A-32D-A101-02	TCGA-BS-A0TG-01A-32D-A101_120407_SN590_0152_AC0C7LACXX_s_4_rg.sorted.bam	bbb0de46-a395-47cf-938b-3a6a6c59b9ec	gs://gdc-tcga-phs000178-controlled/UCEC/DNA/WGS/HMS-RK/ILLUMINA/TCGA-BS-A0TG-01A-32D-A101_120407_SN590_0152_AC0C7LACXX_s_4_rg.sorted.bam	9751278393	Illumina HiSeq	TCGA-BS-A0TG-10A-01D-A101-02	TCGA-BS-A0TG-10A-01D-A101_120409_SN1222_0095_AD0V1JACXX_s_4_rg.sorted.bam	a1ae7935-6ba2-41ab-a964-95b087ce291a	gs://gdc-tcga-phs000178-controlled/UCEC/DNA/WGS/HMS-RK/ILLUMINA/TCGA-BS-A0TG-10A-01D-A101_120409_SN1222_0095_AD0V1JACXX_s_4_rg.sorted.bam	26434980929	Illumina HiSeq	UCEC	36186259322	gs://5aa919de-0aa0-43ec-9ec3-288481102b6d/tcga/UCEC/DNA/WGS/WUGSC/ILLUMINA/11e9896c1184c4a8c38f78209b067bcf.bam	gs://5aa919de-0aa0-43ec-9ec3-288481102b6d/tcga/UCEC/DNA/WGS/WUGSC/ILLUMINA/690abaeb2cb158cb141d3f5315e2ef25.bam
TCGA-IR-A3LC	TCGA-IR-A3LC-01A-11D-A20X-26	TCGA-IR-A3LC-01A-11D-A20X_140117_SN590_0246_BC37BDACXX_s_3_rg.sorted.bam	8b84ea0a-0512-427e-8456-2facdcd978b9	gs://gdc-tcga-phs000178-controlled/CESC/DNA/WGS/HMS-RK/ILLUMINA/TCGA-IR-A3LC-01A-11D-A20X_140117_SN590_0246_BC37BDACXX_s_3_rg.sorted.bam	17715643026	Illumina HiSeq	TCGA-IR-A3LC-10A-01D-A20X-26	TCGA-IR-A3LC-10A-01D-A20X_140117_SN590_0246_BC37BDACXX_s_6_rg.sorted.bam	52127837-efa1-4fef-8096-506ecc100e1b	gs://gdc-tcga-phs000178-controlled/CESC/DNA/WGS/HMS-RK/ILLUMINA/TCGA-IR-A3LC-10A-01D-A20X_140117_SN590_0246_BC37BDACXX_s_6_rg.sorted.bam	18496152003	Illumina HiSeq	CESC	36211795029	gs://5aa919de-0aa0-43ec-9ec3-288481102b6d/tcga/CESC/DNA/WGS/HMS-RK/ILLUMINA/TCGA-IR-A3LC-01A-11D-A20X_140117_SN590_0246_BC37BDACXX_s_3_rg.sorted.bam	gs://5aa919de-0aa0-43ec-9ec3-288481102b6d/tcga/CESC/DNA/WGS/HMS-RK/ILLUMINA/TCGA-IR-A3LC-10A-01D-A20X_140117_SN590_0246_BC37BDACXX_s_6_rg.sorted.bam
TCGA-EE-A2MJ	TCGA-EE-A2MJ-06A-11D-A18Y-02	TCGA-EE-A2MJ-06A-11D-A18Y_120724_SN1222_0138_AC1168ACXX_s_4_rg.sorted.bam	b16f81f2-a92c-4e0d-8f13-16041c8c6cf5	gs://gdc-tcga-phs000178-controlled/SKCM/DNA/WGS/HMS-RK/ILLUMINA/TCGA-EE-A2MJ-06A-11D-A18Y_120724_SN1222_0138_AC1168ACXX_s_4_rg.sorted.bam	17100129992	Illumina HiSeq	TCGA-EE-A2MJ-10A-01D-A190-02	TCGA-EE-A2MJ-10A-01D-A190_120729_SN1120_0179_AC11G3ACXX_s_3_rg.sorted.bam	ef89481c-65ce-4d5e-8f55-3544d9b1be29	gs://gdc-tcga-phs000178-controlled/SKCM/DNA/WGS/HMS-RK/ILLUMINA/TCGA-EE-A2MJ-10A-01D-A190_120729_SN1120_0179_AC11G3ACXX_s_3_rg.sorted.bam	19159530092	Illumina HiSeq	SKCM	36259660084	gs://5aa919de-0aa0-43ec-9ec3-288481102b6d/tcga/SKCM/DNA/WGS/HMS-RK/ILLUMINA/TCGA-EE-A2MJ-06A-11D-A18Y_120724_SN1222_0138_AC1168ACXX_s_4_rg.sorted.bam	gs://5aa919de-0aa0-43ec-9ec3-288481102b6d/tcga/SKCM/DNA/WGS/HMS-RK/ILLUMINA/TCGA-EE-A2MJ-10A-01D-A190_120729_SN1120_0179_AC11G3ACXX_s_3_rg.sorted.bam
TCGA-EA-A3HU	TCGA-EA-A3HU-01A-11D-A20X-26	TCGA-EA-A3HU-01A-11D-A20X_140106_SN590_0244_BC384EACXX_s_3_rg.sorted.bam	4f5312e3-89a9-41d7-a296-8b90e22cb408	gs://gdc-tcga-phs000178-controlled/CESC/DNA/WGS/HMS-RK/ILLUMINA/TCGA-EA-A3HU-01A-11D-A20X_140106_SN590_0244_BC384EACXX_s_3_rg.sorted.bam	17723309793	Illumina HiSeq	TCGA-EA-A3HU-10B-01D-A20X-26	TCGA-EA-A3HU-10B-01D-A20X_140106_SN590_0244_BC384EACXX_s_7_rg.sorted.bam	512fb31d-ffcf-410b-bb95-1e25ac434187	gs://gdc-tcga-phs000178-controlled/CESC/DNA/WGS/HMS-RK/ILLUMINA/TCGA-EA-A3HU-10B-01D-A20X_140106_SN590_0244_BC384EACXX_s_7_rg.sorted.bam	18612972742	Illumina HiSeq	CESC	36336282535	gs://5aa919de-0aa0-43ec-9ec3-288481102b6d/tcga/CESC/DNA/WGS/HMS-RK/ILLUMINA/TCGA-EA-A3HU-01A-11D-A20X_140106_SN590_0244_BC384EACXX_s_3_rg.sorted.bam	gs://5aa919de-0aa0-43ec-9ec3-288481102b6d/tcga/CESC/DNA/WGS/HMS-RK/ILLUMINA/TCGA-EA-A3HU-10B-01D-A20X_140106_SN590_0244_BC384EACXX_s_7_rg.sorted.bam
TCGA-FS-A1YX	TCGA-FS-A1YX-06A-11D-A18Y-02	TCGA-FS-A1YX-06A-11D-A18Y_120724_SN208_0417_AC117BACXX_s_1_rg.sorted.bam	6126185a-3723-4e2e-8299-9b572802970a	gs://gdc-tcga-phs000178-controlled/SKCM/DNA/WGS/HMS-RK/ILLUMINA/TCGA-FS-A1YX-06A-11D-A18Y_120724_SN208_0417_AC117BACXX_s_1_rg.sorted.bam	21329948739	Illumina HiSeq	TCGA-FS-A1YX-10A-01D-A190-02	TCGA-FS-A1YX-10A-01D-A190_120718_SN1222_0127_BD147HACXX_s_7_rg.sorted.bam	a2b998a3-6ed9-4244-b31a-5c256868a3d8	gs://gdc-tcga-phs000178-controlled/SKCM/DNA/WGS/HMS-RK/ILLUMINA/TCGA-FS-A1YX-10A-01D-A190_120718_SN1222_0127_BD147HACXX_s_7_rg.sorted.bam	15022888408	Illumina HiSeq	SKCM	36352837147	gs://5aa919de-0aa0-43ec-9ec3-288481102b6d/tcga/SKCM/DNA/WGS/HMS-RK/ILLUMINA/TCGA-FS-A1YX-06A-11D-A18Y_120724_SN208_0417_AC117BACXX_s_1_rg.sorted.bam	gs://5aa919de-0aa0-43ec-9ec3-288481102b6d/tcga/SKCM/DNA/WGS/HMS-RK/ILLUMINA/TCGA-FS-A1YX-10A-01D-A190_120718_SN1222_0127_BD147HACXX_s_7_rg.sorted.bam
TCGA-ER-A19Q	TCGA-ER-A19Q-06A-11D-A18Y-02	TCGA-ER-A19Q-06A-11D-A18Y_120718_SN208_0416_BD140PACXX_s_1_rg.sorted.bam	d8a90220-2acb-4d71-9feb-6febee1f8745	gs://gdc-tcga-phs000178-controlled/SKCM/DNA/WGS/HMS-RK/ILLUMINA/TCGA-ER-A19Q-06A-11D-A18Y_120718_SN208_0416_BD140PACXX_s_1_rg.sorted.bam	16966328499	Illumina HiSeq	TCGA-ER-A19Q-10A-01D-A190-02	TCGA-ER-A19Q-10A-01D-A190_120718_SN208_0416_BD140PACXX_s_5_rg.sorted.bam	34899f85-566b-41ea-a927-a0707757d97f	gs://gdc-tcga-phs000178-controlled/SKCM/DNA/WGS/HMS-RK/ILLUMINA/TCGA-ER-A19Q-10A-01D-A190_120718_SN208_0416_BD140PACXX_s_5_rg.sorted.bam	19427075832	Illumina HiSeq	SKCM	36393404331	gs://5aa919de-0aa0-43ec-9ec3-288481102b6d/tcga/SKCM/DNA/WGS/HMS-RK/ILLUMINA/TCGA-ER-A19Q-06A-11D-A18Y_120718_SN208_0416_BD140PACXX_s_1_rg.sorted.bam	gs://5aa919de-0aa0-43ec-9ec3-288481102b6d/tcga/SKCM/DNA/WGS/HMS-RK/ILLUMINA/TCGA-ER-A19Q-10A-01D-A190_120718_SN208_0416_BD140PACXX_s_5_rg.sorted.bam
TCGA-D3-A1Q9	TCGA-D3-A1Q9-06A-11D-A18Z-02	TCGA-D3-A1Q9-06A-11D-A18Z_120626_SN590_0163_AC0VU5ACXX_s_3_rg.sorted.bam	08f6a8cd-257b-49ce-8dcb-a0c8de2d345c	gs://gdc-tcga-phs000178-controlled/SKCM/DNA/WGS/HMS-RK/ILLUMINA/TCGA-D3-A1Q9-06A-11D-A18Z_120626_SN590_0163_AC0VU5ACXX_s_3_rg.sorted.bam	17971939459	Illumina HiSeq	TCGA-D3-A1Q9-10A-01D-A18Z-02	TCGA-D3-A1Q9-10A-01D-A18Z_120626_SN590_0163_AC0VU5ACXX_s_4_rg.sorted.bam	9bdfcf04-e0e9-42e7-b757-5b5e6020d85a	gs://gdc-tcga-phs000178-controlled/SKCM/DNA/WGS/HMS-RK/ILLUMINA/TCGA-D3-A1Q9-10A-01D-A18Z_120626_SN590_0163_AC0VU5ACXX_s_4_rg.sorted.bam	18452250703	Illumina HiSeq	SKCM	36424190162	gs://5aa919de-0aa0-43ec-9ec3-288481102b6d/tcga/SKCM/DNA/WGS/HMS-RK/ILLUMINA/TCGA-D3-A1Q9-06A-11D-A18Z_120626_SN590_0163_AC0VU5ACXX_s_3_rg.sorted.bam	gs://5aa919de-0aa0-43ec-9ec3-288481102b6d/tcga/SKCM/DNA/WGS/HMS-RK/ILLUMINA/TCGA-D3-A1Q9-10A-01D-A18Z_120626_SN590_0163_AC0VU5ACXX_s_4_rg.sorted.bam
TCGA-EM-A3O8	TCGA-EM-A3O8-01A-11D-A221-26	TCGA-EM-A3O8-01A-11D-A221_120530_SN1222_0111_BD12L1ACXX_s_2_rg.sorted.bam	63701f3e-e258-497f-a7b6-1dddce3369f2	gs://gdc-tcga-phs000178-controlled/THCA/DNA/WGS/HMS-RK/ILLUMINA/TCGA-EM-A3O8-01A-11D-A221_120530_SN1222_0111_BD12L1ACXX_s_2_rg.sorted.bam	19264516165	Illumina HiSeq	TCGA-EM-A3O8-10A-01D-A221-26	TCGA-EM-A3O8-10A-01D-A221_120530_SN1222_0111_BD12L1ACXX_s_4_rg.sorted.bam	a5858580-6e2c-4848-9e14-5af6b816998e	gs://gdc-tcga-phs000178-controlled/THCA/DNA/WGS/HMS-RK/ILLUMINA/TCGA-EM-A3O8-10A-01D-A221_120530_SN1222_0111_BD12L1ACXX_s_4_rg.sorted.bam	17184683670	Illumina HiSeq	THCA	36449199835	gs://5aa919de-0aa0-43ec-9ec3-288481102b6d/tcga/THCA/DNA/WGS/HMS-RK/ILLUMINA/TCGA-EM-A3O8-01A-11D-A221_120530_SN1222_0111_BD12L1ACXX_s_2_rg.sorted.bam	gs://5aa919de-0aa0-43ec-9ec3-288481102b6d/tcga/THCA/DNA/WGS/HMS-RK/ILLUMINA/TCGA-EM-A3O8-10A-01D-A221_120530_SN1222_0111_BD12L1ACXX_s_4_rg.sorted.bam
TCGA-AA-A01S	TCGA-AA-A01S-01A-21D-A079-02	TCGA-AA-A01S-01A-21D-A079_110402_SN208_0200_BB02BTABXX_s_6_rg.sorted.bam	fe7c227a-1329-4956-b9bf-08bbb6fe161d	gs://gdc-tcga-phs000178-controlled/COAD/DNA/WGS/HMS-RK/ILLUMINA/TCGA-AA-A01S-01A-21D-A079_110402_SN208_0200_BB02BTABXX_s_6_rg.sorted.bam	21856021646	Illumina HiSeq	TCGA-AA-A01S-11A-21D-A079-02	TCGA-AA-A01S-11A-21D-A079_110409_SN590_0077_BB04EHABXX_s_5_rg.sorted.bam	272c148a-7ae2-411c-bdcf-153d522ba479	gs://gdc-tcga-phs000178-controlled/COAD/DNA/WGS/HMS-RK/ILLUMINA/TCGA-AA-A01S-11A-21D-A079_110409_SN590_0077_BB04EHABXX_s_5_rg.sorted.bam	14686591873	Illumina HiSeq	COAD	36542613519	gs://5aa919de-0aa0-43ec-9ec3-288481102b6d/tcga/COAD/DNA/WGS/HMS-RK/ILLUMINA/TCGA-AA-A01S-01A-21D-A079_110402_SN208_0200_BB02BTABXX_s_6_rg.sorted.bam	gs://5aa919de-0aa0-43ec-9ec3-288481102b6d/tcga/COAD/DNA/WGS/BCM/ILLUMINA/TCGA-AA-A01S-11A-21D-A17O-10_wgs_Illumina.bam
TCGA-BH-A0HX	TCGA-BH-A0HX-01A-21D-A060-02	TCGA-BH-A0HX-01A-21D-A060_130807_SN590_0236_BC291KACXX_s_7_rg.sorted.bam	06f7db86-540c-401d-bbd9-0b88698c5f36	gs://gdc-tcga-phs000178-controlled/BRCA/DNA/WGS/HMS-RK/ILLUMINA/TCGA-BH-A0HX-01A-21D-A060_130807_SN590_0236_BC291KACXX_s_7_rg.sorted.bam	14822953304	Illumina HiSeq	TCGA-BH-A0HX-10A-02D-A060-02	TCGA-BH-A0HX-10A-02D-A060_130807_SN590_0236_BC291KACXX_s_8_rg.sorted.bam	f43d0ad4-4ad4-4388-833e-94faf1db1598	gs://gdc-tcga-phs000178-controlled/BRCA/DNA/WGS/HMS-RK/ILLUMINA/TCGA-BH-A0HX-10A-02D-A060_130807_SN590_0236_BC291KACXX_s_8_rg.sorted.bam	21733861203	Illumina HiSeq	BRCA	36556814507	gs://5aa919de-0aa0-43ec-9ec3-288481102b6d/tcga/BRCA/DNA/WGS/HMS-RK/ILLUMINA/TCGA-BH-A0HX-01A-21D-A060_130807_SN590_0236_BC291KACXX_s_7_rg.sorted.bam	gs://5aa919de-0aa0-43ec-9ec3-288481102b6d/tcga/BRCA/DNA/WGS/HMS-RK/ILLUMINA/TCGA-BH-A0HX-10A-02D-A060_130807_SN590_0236_BC291KACXX_s_8_rg.sorted.bam
TCGA-EB-A24C	TCGA-EB-A24C-01A-11D-A18Y-02	TCGA-EB-A24C-01A-11D-A18Y_120730_SN208_0420_BC12YJACXX_s_3_rg.sorted.bam	536296fc-5bec-4776-8ce4-7eee8581fbc3	gs://gdc-tcga-phs000178-controlled/SKCM/DNA/WGS/HMS-RK/ILLUMINA/TCGA-EB-A24C-01A-11D-A18Y_120730_SN208_0420_BC12YJACXX_s_3_rg.sorted.bam	15563947218	Illumina HiSeq	TCGA-EB-A24C-10A-01D-A190-02	TCGA-EB-A24C-10A-01D-A190_120730_SN208_0420_BC12YJACXX_s_6_rg.sorted.bam	cf91e71a-52c1-41bf-9864-33faccf6ec54	gs://gdc-tcga-phs000178-controlled/SKCM/DNA/WGS/HMS-RK/ILLUMINA/TCGA-EB-A24C-10A-01D-A190_120730_SN208_0420_BC12YJACXX_s_6_rg.sorted.bam	20995228552	Illumina HiSeq	SKCM	36559175770	gs://5aa919de-0aa0-43ec-9ec3-288481102b6d/tcga/SKCM/DNA/WGS/HMS-RK/ILLUMINA/TCGA-EB-A24C-01A-11D-A18Y_120730_SN208_0420_BC12YJACXX_s_3_rg.sorted.bam	gs://5aa919de-0aa0-43ec-9ec3-288481102b6d/tcga/SKCM/DNA/WGS/HMS-RK/ILLUMINA/TCGA-EB-A24C-10A-01D-A190_120730_SN208_0420_BC12YJACXX_s_6_rg.sorted.bam
TCGA-EA-A3HR	TCGA-EA-A3HR-01A-11D-A20X-26	TCGA-EA-A3HR-01A-11D-A20X_140417_SN590_0248_AC3EUFACXX_s_1_rg.sorted.bam	a2c5a51a-5933-4597-b207-2c761c54f7c2	gs://gdc-tcga-phs000178-controlled/CESC/DNA/WGS/HMS-RK/ILLUMINA/TCGA-EA-A3HR-01A-11D-A20X_140417_SN590_0248_AC3EUFACXX_s_1_rg.sorted.bam	17854308407	Illumina HiSeq	TCGA-EA-A3HR-10A-01D-A20X-26	TCGA-EA-A3HR-10A-01D-A20X_140417_SN590_0248_AC3EUFACXX_s_4_rg.sorted.bam	f3670983-2ab7-4d5f-ba0a-78f0cba773a0	gs://gdc-tcga-phs000178-controlled/CESC/DNA/WGS/HMS-RK/ILLUMINA/TCGA-EA-A3HR-10A-01D-A20X_140417_SN590_0248_AC3EUFACXX_s_4_rg.sorted.bam	18745394728	Illumina HiSeq	CESC	36599703135	gs://5aa919de-0aa0-43ec-9ec3-288481102b6d/tcga/CESC/DNA/WGS/HMS-RK/ILLUMINA/TCGA-EA-A3HR-01A-11D-A20X_140417_SN590_0248_AC3EUFACXX_s_1_rg.sorted.bam	gs://5aa919de-0aa0-43ec-9ec3-288481102b6d/tcga/CESC/DNA/WGS/HMS-RK/ILLUMINA/TCGA-EA-A3HR-10A-01D-A20X_140417_SN590_0248_AC3EUFACXX_s_4_rg.sorted.bam
[truncated: 1,775 more rows]
